# Supplementary material for: MicroRNA Discovery and Analysis of Pinewood Nematode Bursaphelenchus xylophilus by Deep Sequencing
Source: PLoS One. 2010 Oct 12;5(10):e13271. doi: 10.1371/journal.pone.0013271 (PMC2953492; doi:10.1371/journal.pone.0013271)
Supplement: Figure S2 — Alignments of small RNA sequences matched to the 57 verified miRNA precursors in each small RNA library. (0.48 MB XLS) [file pone.0013271.s002.xls]

## Sheet: Sheet1
Supplemental Figure S2 Alignments of small RNA sequences matched to the 57 verified miRNA precursors in each small RNA library
bxy-let-7
UGAGGUAGUAGGUUGUAUAGUUCGCGUAUUAUCAUUGGAGGUAACUGUGCAAUCUGCUAGCUUACC
((((.(((((((((((((((((.((...............))))))))))))))))))).))))..
UGAGGUAGUAGGUUGUAU................................................ 94 -> ZJ
UGAGGUAGUAGGUUGUAUA............................................... 425 -> ZJ
UGAGGUAGUAGGUUGUAUAGUUC........................................... 484 -> ZJ
UGAGGUAGUAGGUUGUAUAG.............................................. 2727 -> ZJ
UGAGGUAGUAGGUUGUAUAGUU............................................ 59101 -> ZJ
UGAGGUAGUAGGUUGUAUAGU............................................. 25340 -> ZJ
.GAGGUAGUAGGUUGUAUAG.............................................. 3 -> ZJ
.GAGGUAGUAGGUUGUAUAGU............................................. 33 -> ZJ
.GAGGUAGUAGGUUGUAUAGUU............................................ 67 -> ZJ
.GAGGUAGUAGGUUGUAUAGUUC........................................... 4 -> ZJ
..AGGUAGUAGGUUGUAUAGUU............................................ 24 -> ZJ
..AGGUAGUAGGUUGUAUAGU............................................. 11 -> ZJ
..AGGUAGUAGGUUGUAUAG.............................................. 1 -> ZJ
...GGUAGUAGGUUGUAUAGU............................................. 1 -> ZJ
.....................UCGCGUAUUAUCAUUGGAGGUAAC..................... 1 -> ZJ
............................................CUGUGCAAUCUGCUAGCUUAC. 1 -> ZJ
.............................................UGUGCAAUCUGCUAGCUUACC 1 -> ZJ
UGAGGUAGUAGGUUGUAUAG.............................................. 3456 -> ZJ-COLD
UGAGGUAGUAGGUUGUAU................................................ 99 -> ZJ-COLD
UGAGGUAGUAGGUUGUAUAGUUC........................................... 1200 -> ZJ-COLD
UGAGGUAGUAGGUUGUAUAGU............................................. 44757 -> ZJ-COLD
UGAGGUAGUAGGUUGUAUA............................................... 236 -> ZJ-COLD
UGAGGUAGUAGGUUGUAUAGUU............................................ 135019 -> ZJ-COLD
UGAGGUAGUAGGUUGUAUAGUUCG.......................................... 2 -> ZJ-COLD
.GAGGUAGUAGGUUGUAUAG.............................................. 46 -> ZJ-COLD
.GAGGUAGUAGGUUGUAUAGUU............................................ 1588 -> ZJ-COLD
.GAGGUAGUAGGUUGUAUA............................................... 2 -> ZJ-COLD
.GAGGUAGUAGGUUGUAUAGU............................................. 504 -> ZJ-COLD
.GAGGUAGUAGGUUGUAUAGUUC........................................... 29 -> ZJ-COLD
..AGGUAGUAGGUUGUAUAGUU............................................ 11 -> ZJ-COLD
..AGGUAGUAGGUUGUAUAGUUC........................................... 1 -> ZJ-COLD
..AGGUAGUAGGUUGUAUAGU............................................. 8 -> ZJ-COLD
...GGUAGUAGGUUGUAUAGU............................................. 3 -> ZJ-COLD
............................................CUGUGCAAUCUGCUAGCUUACC 1 -> ZJ-COLD
UGAGGUAGUAGGUUGUAUAGUUCG.......................................... 1 -> ZJ-DJ3
UGAGGUAGUAGGUUGUAU................................................ 972 -> ZJ-DJ3
UGAGGUAGUAGGUUGUAUAGUU............................................ 70898 -> ZJ-DJ3
UGAGGUAGUAGGUUGUAUAG.............................................. 4902 -> ZJ-DJ3
UGAGGUAGUAGGUUGUAUAGU............................................. 11929 -> ZJ-DJ3
UGAGGUAGUAGGUUGUAUA............................................... 2052 -> ZJ-DJ3
UGAGGUAGUAGGUUGUAUAGUUC........................................... 163 -> ZJ-DJ3
.GAGGUAGUAGGUUGUAUAG.............................................. 4 -> ZJ-DJ3
.GAGGUAGUAGGUUGUAUA............................................... 2 -> ZJ-DJ3
.GAGGUAGUAGGUUGUAUAGU............................................. 16 -> ZJ-DJ3
.GAGGUAGUAGGUUGUAUAGUU............................................ 51 -> ZJ-DJ3
..AGGUAGUAGGUUGUAUAG.............................................. 1 -> ZJ-DJ3
..AGGUAGUAGGUUGUAUAGUU............................................ 28 -> ZJ-DJ3
...GGUAGUAGGUUGUAUAGU............................................. 2 -> ZJ-DJ3
...GGUAGUAGGUUGUAUAGUU............................................ 7 -> ZJ-DJ3
....GUAGUAGGUUGUAUAGUU............................................ 4 -> ZJ-DJ3
UGAGGUAGUAGGUUGUAUAGUUC........................................... 450 -> CAN
UGAGGUAGUAGGUUGUAU................................................ 93 -> CAN
UGAGGUAGUAGGUUGUAUAG.............................................. 4603 -> CAN
UGAGGUAGUAGGUUGUAUAGUU............................................ 51856 -> CAN
UGAGGUAGUAGGUUGUAUAGUUCGCGU....................................... 1 -> CAN
UGAGGUAGUAGGUUGUAUAGUUCGCGUA...................................... 1 -> CAN
UGAGGUAGUAGGUUGUAUA............................................... 595 -> CAN
UGAGGUAGUAGGUUGUAUAGU............................................. 29145 -> CAN
.GAGGUAGUAGGUUGUAUAGUUC........................................... 2 -> CAN
.GAGGUAGUAGGUUGUAUAG.............................................. 12 -> CAN
.GAGGUAGUAGGUUGUAUAGUU............................................ 64 -> CAN
.GAGGUAGUAGGUUGUAUAGU............................................. 49 -> CAN
..AGGUAGUAGGUUGUAUAG.............................................. 1 -> CAN
..AGGUAGUAGGUUGUAUAGUUC........................................... 2 -> CAN
..AGGUAGUAGGUUGUAUAGU............................................. 13 -> CAN
..AGGUAGUAGGUUGUAUAGUU............................................ 16 -> CAN
...GGUAGUAGGUUGUAUAGU............................................. 1 -> CAN
UGAGGUAGUAGGUUGUAUAGU............................................. 40343 -> USA
UGAGGUAGUAGGUUGUAUAGUU............................................ 84183 -> USA
UGAGGUAGUAGGUUGUAU................................................ 95 -> USA
UGAGGUAGUAGGUUGUAUAGUUC........................................... 1020 -> USA
UGAGGUAGUAGGUUGUAUAG.............................................. 2938 -> USA
UGAGGUAGUAGGUUGUAUA............................................... 545 -> USA
.GAGGUAGUAGGUUGUAUAGUU............................................ 68 -> USA
.GAGGUAGUAGGUUGUAUAGU............................................. 69 -> USA
.GAGGUAGUAGGUUGUAUA............................................... 1 -> USA
.GAGGUAGUAGGUUGUAUAGUUC........................................... 5 -> USA
.GAGGUAGUAGGUUGUAUAG.............................................. 4 -> USA
..AGGUAGUAGGUUGUAUAGU............................................. 10 -> USA
..AGGUAGUAGGUUGUAUAGUU............................................ 21 -> USA
..AGGUAGUAGGUUGUAUAGUUC........................................... 3 -> USA
...GGUAGUAGGUUGUAUAGUU............................................ 1 -> USA
.....................UCGCGUAUUAUCAUUGGA........................... 1 -> USA
......................CGCGUAUUAUCAUUGGAGGUAA...................... 1 -> USA
........................................GUAACUGUGCAAUCUGCUAGCUUACC 1 -> USA
.............................................UGUGCAAUCUGCUAGCUUACC 1 -> USA
bxy-mir-1
GCGUACUUCUUUCCAGUUCCAUACUAUUUUGUCAUGGCUAUGGAAUGUAAAGAAGUAUGUAG
((((((((((((...((((((((((((......)))).))))))))..))))))))))))..
GCGUACUUCUUUCCAGUUCC.......................................... 1 -> ZJ
GCGUACUUCUUUCCAGUUC........................................... 1 -> ZJ
GCGUACUUCUUUCCAGUUCCAUA....................................... 10 -> ZJ
GCGUACUUCUUUCCAGUUCCA......................................... 1 -> ZJ
GCGUACUUCUUUCCAGUU............................................ 2 -> ZJ
GCGUACUUCUUUCCAGUUCCAU........................................ 5 -> ZJ
.CGUACUUCUUUCCAGUUCCAUA....................................... 9 -> ZJ
..GUACUUCUUUCCAGUUCCAUA....................................... 1 -> ZJ
......................................UAUGGAAUGUAAAGAAGUAUGU.. 1 -> ZJ
......................................UAUGGAAUGUAAAGAAGUAUG... 7 -> ZJ
......................................UAUGGAAUGUAAAGAAGUAU.... 1 -> ZJ
.......................................AUGGAAUGUAAAGAAGUA..... 7 -> ZJ
.......................................AUGGAAUGUAAAGAAGUAUG... 116 -> ZJ
.......................................AUGGAAUGUAAAGAAGUAUGUAG 304 -> ZJ
.......................................AUGGAAUGUAAAGAAGUAUGUA. 1126 -> ZJ
.......................................AUGGAAUGUAAAGAAGUAU.... 20 -> ZJ
.......................................AUGGAAUGUAAAGAAGUAUGU.. 378 -> ZJ
........................................UGGAAUGUAAAGAAGUAUGUAG 186048 -> ZJ
........................................UGGAAUGUAAAGAAGUAUGUA. 58154 -> ZJ
........................................UGGAAUGUAAAGAAGUAU.... 1406 -> ZJ
........................................UGGAAUGUAAAGAAGUAUG... 18272 -> ZJ
........................................UGGAAUGUAAAGAAGUAUGU.. 21468 -> ZJ
.........................................GGAAUGUAAAGAAGUAUGUA. 381 -> ZJ
.........................................GGAAUGUAAAGAAGUAUG... 78 -> ZJ
.........................................GGAAUGUAAAGAAGUAUGU.. 62 -> ZJ
.........................................GGAAUGUAAAGAAGUAUGUAG 1896 -> ZJ
..........................................GAAUGUAAAGAAGUAUGU.. 39 -> ZJ
..........................................GAAUGUAAAGAAGUAUGUA. 105 -> ZJ
..........................................GAAUGUAAAGAAGUAUGUAG 172 -> ZJ
...........................................AAUGUAAAGAAGUAUGUAG 1 -> ZJ
...........................................AAUGUAAAGAAGUAUGUA. 4 -> ZJ
GCGUACUUCUUUCCAGUUCCA......................................... 1 -> ZJ-COLD
GCGUACUUCUUUCCAGUUCCAU........................................ 3 -> ZJ-COLD
GCGUACUUCUUUCCAGUUCCAUA....................................... 5 -> ZJ-COLD
.....................................CUAUGGAAUGUAAAGAAGUAUGUAG 1 -> ZJ-COLD
......................................UAUGGAAUGUAAAGAAGUAUG... 6 -> ZJ-COLD
......................................UAUGGAAUGUAAAGAAGUAUGUA. 3 -> ZJ-COLD
......................................UAUGGAAUGUAAAGAAGUAUGU.. 1 -> ZJ-COLD
......................................UAUGGAAUGUAAAGAAGUAUGUAG 3 -> ZJ-COLD
.......................................AUGGAAUGUAAAGAAGUAUGUAG 624 -> ZJ-COLD
.......................................AUGGAAUGUAAAGAAGUAU.... 9 -> ZJ-COLD
.......................................AUGGAAUGUAAAGAAGUAUGUA. 2541 -> ZJ-COLD
.......................................AUGGAAUGUAAAGAAGUAUGU.. 768 -> ZJ-COLD
.......................................AUGGAAUGUAAAGAAGUAUG... 29 -> ZJ-COLD
........................................UGGAAUGUAAAGAAGUAU.... 339 -> ZJ-COLD
........................................UGGAAUGUAAAGAAGUAUG... 6205 -> ZJ-COLD
........................................UGGAAUGUAAAGAAGUAUGUAG 394684 -> ZJ-COLD
........................................UGGAAUGUAAAGAAGUAUGUA. 98832 -> ZJ-COLD
........................................UGGAAUGUAAAGAAGUAUGU.. 22781 -> ZJ-COLD
.........................................GGAAUGUAAAGAAGUAUGU.. 661 -> ZJ-COLD
.........................................GGAAUGUAAAGAAGUAUGUAG 19058 -> ZJ-COLD
.........................................GGAAUGUAAAGAAGUAUGUA. 3599 -> ZJ-COLD
.........................................GGAAUGUAAAGAAGUAUG... 65 -> ZJ-COLD
..........................................GAAUGUAAAGAAGUAUGUAG 424 -> ZJ-COLD
..........................................GAAUGUAAAGAAGUAUGUA. 131 -> ZJ-COLD
..........................................GAAUGUAAAGAAGUAUGU.. 19 -> ZJ-COLD
...........................................AAUGUAAAGAAGUAUGUA. 1 -> ZJ-COLD
...........................................AAUGUAAAGAAGUAUGUAG 1 -> ZJ-COLD
GCGUACUUCUUUCCAGUUCCAU........................................ 1 -> ZJ-DJ3
GCGUACUUCUUUCCAGUUCCA......................................... 1 -> ZJ-DJ3
GCGUACUUCUUUCCAGUUCC.......................................... 1 -> ZJ-DJ3
GCGUACUUCUUUCCAGUUCCAUA....................................... 11 -> ZJ-DJ3
.CGUACUUCUUUCCAGUUCCAU........................................ 3 -> ZJ-DJ3
.CGUACUUCUUUCCAGUUCCAUA....................................... 14 -> ZJ-DJ3
..GUACUUCUUUCCAGUUCCAUA....................................... 1 -> ZJ-DJ3
.....................................CUAUGGAAUGUAAAGAAGUAUGUAG 2 -> ZJ-DJ3
.....................................CUAUGGAAUGUAAAGAAGUAUGUA. 2 -> ZJ-DJ3
......................................UAUGGAAUGUAAAGAAGUAUG... 15 -> ZJ-DJ3
......................................UAUGGAAUGUAAAGAAGUAUGUA. 11 -> ZJ-DJ3
......................................UAUGGAAUGUAAAGAAGUAUGUAG 4 -> ZJ-DJ3
.......................................AUGGAAUGUAAAGAAGUAUGUA. 831 -> ZJ-DJ3
.......................................AUGGAAUGUAAAGAAGUAU.... 3 -> ZJ-DJ3
.......................................AUGGAAUGUAAAGAAGUAUGU.. 733 -> ZJ-DJ3
.......................................AUGGAAUGUAAAGAAGUAUGUAG 134 -> ZJ-DJ3
.......................................AUGGAAUGUAAAGAAGUA..... 2 -> ZJ-DJ3
.......................................AUGGAAUGUAAAGAAGUAUG... 42 -> ZJ-DJ3
........................................UGGAAUGUAAAGAAGUAUGUA. 27860 -> ZJ-DJ3
........................................UGGAAUGUAAAGAAGUAU.... 55 -> ZJ-DJ3
........................................UGGAAUGUAAAGAAGUAUG... 1258 -> ZJ-DJ3
........................................UGGAAUGUAAAGAAGUAUGU.. 17140 -> ZJ-DJ3
........................................UGGAAUGUAAAGAAGUAUGUAG 82215 -> ZJ-DJ3
.........................................GGAAUGUAAAGAAGUAUGU.. 2 -> ZJ-DJ3
.........................................GGAAUGUAAAGAAGUAUGUA. 8 -> ZJ-DJ3
.........................................GGAAUGUAAAGAAGUAUGUAG 14 -> ZJ-DJ3
..........................................GAAUGUAAAGAAGUAUGUA. 14 -> ZJ-DJ3
..........................................GAAUGUAAAGAAGUAUGU.. 8 -> ZJ-DJ3
..........................................GAAUGUAAAGAAGUAUGUAG 14 -> ZJ-DJ3
...........................................AAUGUAAAGAAGUAUGUA. 1 -> ZJ-DJ3
............................................AUGUAAAGAAGUAUGUAG 4 -> ZJ-DJ3
GCGUACUUCUUUCCAGUUCCAUA....................................... 5 -> CAN
GCGUACUUCUUUCCAGUUCCA......................................... 1 -> CAN
.CGUACUUCUUUCCAGUUCCAUA....................................... 4 -> CAN
..GUACUUCUUUCCAGUUCCAUA....................................... 1 -> CAN
..................................UGGCUAUGGAAUGUAAAGAAGUAUGUA. 1 -> CAN
......................................UAUGGAAUGUAAAGAAGUAUGU.. 3 -> CAN
.......................................AUGGAAUGUAAAGAAGUAUGUAG 284 -> CAN
.......................................AUGGAAUGUAAAGAAGUAU.... 25 -> CAN
.......................................AUGGAAUGUAAAGAAGUA..... 22 -> CAN
.......................................AUGGAAUGUAAAGAAGUAUG... 167 -> CAN
.......................................AUGGAAUGUAAAGAAGUAUGU.. 632 -> CAN
.......................................AUGGAAUGUAAAGAAGUAUGUA. 1307 -> CAN
........................................UGGAAUGUAAAGAAGUAUGUAG 229775 -> CAN
........................................UGGAAUGUAAAGAAGUAU.... 1530 -> CAN
........................................UGGAAUGUAAAGAAGUAUGU.. 26929 -> CAN
........................................UGGAAUGUAAAGAAGUAUGUA. 62968 -> CAN
........................................UGGAAUGUAAAGAAGUAUG... 20863 -> CAN
.........................................GGAAUGUAAAGAAGUAUG... 107 -> CAN
.........................................GGAAUGUAAAGAAGUAUGUA. 414 -> CAN
.........................................GGAAUGUAAAGAAGUAUGUAG 2413 -> CAN
.........................................GGAAUGUAAAGAAGUAUGU.. 90 -> CAN
..........................................GAAUGUAAAGAAGUAUGUAG 234 -> CAN
..........................................GAAUGUAAAGAAGUAUGUA. 151 -> CAN
..........................................GAAUGUAAAGAAGUAUGU.. 58 -> CAN
...........................................AAUGUAAAGAAGUAUGUA. 6 -> CAN
...........................................AAUGUAAAGAAGUAUGUAG 2 -> CAN
GCGUACUUCUUUCCAGUUCCAU........................................ 1 -> USA
GCGUACUUCUUUCCAGUUCCAUA....................................... 16 -> USA
.CGUACUUCUUUCCAGUUCCAUA....................................... 8 -> USA
......................................UAUGGAAUGUAAAGAAGUAUGU.. 1 -> USA
......................................UAUGGAAUGUAAAGAAGUAUG... 2 -> USA
......................................UAUGGAAUGUAAAGAAGUAU.... 2 -> USA
.......................................AUGGAAUGUAAAGAAGUAUGUAG 357 -> USA
.......................................AUGGAAUGUAAAGAAGUAU.... 10 -> USA
.......................................AUGGAAUGUAAAGAAGUAUGU.. 291 -> USA
.......................................AUGGAAUGUAAAGAAGUAUG... 108 -> USA
.......................................AUGGAAUGUAAAGAAGUA..... 8 -> USA
.......................................AUGGAAUGUAAAGAAGUAUGUA. 1261 -> USA
........................................UGGAAUGUAAAGAAGUAUGUA. 47992 -> USA
........................................UGGAAUGUAAAGAAGUAUGU.. 16555 -> USA
........................................UGGAAUGUAAAGAAGUAU.... 943 -> USA
........................................UGGAAUGUAAAGAAGUAUG... 15221 -> USA
........................................UGGAAUGUAAAGAAGUAUGUAG 183841 -> USA
.........................................GGAAUGUAAAGAAGUAUGU.. 31 -> USA
.........................................GGAAUGUAAAGAAGUAUG... 72 -> USA
.........................................GGAAUGUAAAGAAGUAUGUAG 2127 -> USA
.........................................GGAAUGUAAAGAAGUAUGUA. 299 -> USA
..........................................GAAUGUAAAGAAGUAUGUAG 168 -> USA
..........................................GAAUGUAAAGAAGUAUGUA. 127 -> USA
..........................................GAAUGUAAAGAAGUAUGU.. 32 -> USA
...........................................AAUGUAAAGAAGUAUGUA. 4 -> USA
bxy-mir-100
AACCCGUAGAUCCGAACUUGUGUUUUUAAUGUUGAGAUAACACAGGCUUCGGAGCCGGGUCGU
.(((((....((((((((((((((.((........)).)))))))).))))))..)))))...
AACCCGUAGAUCCGAACU............................................. 341 -> ZJ
AACCCGUAGAUCCGAACUUGUGUUU...................................... 381 -> ZJ
AACCCGUAGAUCCGAACUU............................................ 513 -> ZJ
AACCCGUAGAUCCGAACUUGUGUU....................................... 20132 -> ZJ
AACCCGUAGAUCCGAACUUG........................................... 1593 -> ZJ
AACCCGUAGAUCCGAACUUGUG......................................... 58503 -> ZJ
AACCCGUAGAUCCGAACUUGUGUUUU..................................... 2 -> ZJ
AACCCGUAGAUCCGAACUUGUGU........................................ 1607753 -> ZJ
AACCCGUAGAUCCGAACUUGU.......................................... 4338 -> ZJ
.ACCCGUAGAUCCGAACUUGUG......................................... 44 -> ZJ
.ACCCGUAGAUCCGAACUUGUGUU....................................... 18 -> ZJ
.ACCCGUAGAUCCGAACUU............................................ 2 -> ZJ
.ACCCGUAGAUCCGAACUUGUGU........................................ 1127 -> ZJ
.ACCCGUAGAUCCGAACUUGU.......................................... 2 -> ZJ
..CCCGUAGAUCCGAACUUGUGU........................................ 3 -> ZJ
...CCGUAGAUCCGAACUUGUG......................................... 5 -> ZJ
...CCGUAGAUCCGAACUUGU.......................................... 2 -> ZJ
...CCGUAGAUCCGAACUUGUGUU....................................... 3 -> ZJ
...CCGUAGAUCCGAACUUGUGU........................................ 142 -> ZJ
....CGUAGAUCCGAACUUGUGU........................................ 8 -> ZJ
....CGUAGAUCCGAACUUGUGUUU...................................... 1 -> ZJ
....CGUAGAUCCGAACUUGUG......................................... 1 -> ZJ
....CGUAGAUCCGAACUUGUGUU....................................... 1 -> ZJ
.....GUAGAUCCGAACUUGUGU........................................ 2 -> ZJ
........................................CACAGGCUUCGGAGCCGG..... 2 -> ZJ
........................................CACAGGCUUCGGAGCCGGGUC.. 1 -> ZJ
........................................CACAGGCUUCGGAGCCGGGUCGU 2 -> ZJ
.........................................ACAGGCUUCGGAGCCGGGU... 66 -> ZJ
.........................................ACAGGCUUCGGAGCCGGG.... 32 -> ZJ
.........................................ACAGGCUUCGGAGCCGGGUCG. 27 -> ZJ
.........................................ACAGGCUUCGGAGCCGGGUCGU 243 -> ZJ
.........................................ACAGGCUUCGGAGCCGGGUC.. 4 -> ZJ
..........................................CAGGCUUCGGAGCCGGGUCG. 2 -> ZJ
..........................................CAGGCUUCGGAGCCGGGUCGU 9 -> ZJ
...........................................AGGCUUCGGAGCCGGGUCGU 1 -> ZJ
AACCCGUAGAUCCGAACUUG........................................... 35 -> ZJ-COLD
AACCCGUAGAUCCGAACUU............................................ 9 -> ZJ-COLD
AACCCGUAGAUCCGAACUUGUG......................................... 1722 -> ZJ-COLD
AACCCGUAGAUCCGAACUUGUGUUU...................................... 15 -> ZJ-COLD
AACCCGUAGAUCCGAACUUGUGU........................................ 24243 -> ZJ-COLD
AACCCGUAGAUCCGAACUUGU.......................................... 117 -> ZJ-COLD
AACCCGUAGAUCCGAACU............................................. 7 -> ZJ-COLD
AACCCGUAGAUCCGAACUUGUGUU....................................... 382 -> ZJ-COLD
AACCCGUAGAUCCGAACUUGUGUUUU..................................... 1 -> ZJ-COLD
.ACCCGUAGAUCCGAACUUGUGUU....................................... 12 -> ZJ-COLD
.ACCCGUAGAUCCGAACUUGUGU........................................ 846 -> ZJ-COLD
.ACCCGUAGAUCCGAACUUGU.......................................... 1 -> ZJ-COLD
.ACCCGUAGAUCCGAACUUGUG......................................... 29 -> ZJ-COLD
..CCCGUAGAUCCGAACUUGUGU........................................ 4 -> ZJ-COLD
...CCGUAGAUCCGAACUUGUGU........................................ 3 -> ZJ-COLD
....CGUAGAUCCGAACUUGUGU........................................ 2 -> ZJ-COLD
.......................................ACACAGGCUUCGGAGCCGGGU... 1 -> ZJ-COLD
........................................CACAGGCUUCGGAGCCGGGU... 1 -> ZJ-COLD
........................................CACAGGCUUCGGAGCCGGGUCGU 4 -> ZJ-COLD
.........................................ACAGGCUUCGGAGCCGGGUCGU 333 -> ZJ-COLD
.........................................ACAGGCUUCGGAGCCGGGUCG. 24 -> ZJ-COLD
.........................................ACAGGCUUCGGAGCCGGGUC.. 2 -> ZJ-COLD
.........................................ACAGGCUUCGGAGCCGGGU... 6 -> ZJ-COLD
..........................................CAGGCUUCGGAGCCGGGUCGU 27 -> ZJ-COLD
..........................................CAGGCUUCGGAGCCGGGUCG. 1 -> ZJ-COLD
...........................................AGGCUUCGGAGCCGGGUCGU 1 -> ZJ-COLD
.............................................GCUUCGGAGCCGGGUCGU 7 -> ZJ-COLD
AACCCGUAGAUCCGAACUUGUGUUUU..................................... 1 -> ZJ-DJ3
AACCCGUAGAUCCGAACUUG........................................... 130 -> ZJ-DJ3
AACCCGUAGAUCCGAACUUGUG......................................... 2844 -> ZJ-DJ3
AACCCGUAGAUCCGAACUUGUGUUU...................................... 89 -> ZJ-DJ3
AACCCGUAGAUCCGAACU............................................. 64 -> ZJ-DJ3
AACCCGUAGAUCCGAACUU............................................ 96 -> ZJ-DJ3
AACCCGUAGAUCCGAACUUGU.......................................... 166 -> ZJ-DJ3
AACCCGUAGAUCCGAACUUGUGUU....................................... 709 -> ZJ-DJ3
AACCCGUAGAUCCGAACUUGUGU........................................ 20976 -> ZJ-DJ3
.ACCCGUAGAUCCGAACUUGUGU........................................ 2 -> ZJ-DJ3
.ACCCGUAGAUCCGAACUUG........................................... 1 -> ZJ-DJ3
..CCCGUAGAUCCGAACUUGUGU........................................ 1 -> ZJ-DJ3
...CCGUAGAUCCGAACUUGUGUU....................................... 2 -> ZJ-DJ3
...CCGUAGAUCCGAACUUGUGU........................................ 1 -> ZJ-DJ3
........................................CACAGGCUUCGGAGCCGGGUCGU 1 -> ZJ-DJ3
.........................................ACAGGCUUCGGAGCCGGG.... 2 -> ZJ-DJ3
.........................................ACAGGCUUCGGAGCCGGGUCG. 8 -> ZJ-DJ3
.........................................ACAGGCUUCGGAGCCGGGU... 1 -> ZJ-DJ3
.........................................ACAGGCUUCGGAGCCGGGUCGU 73 -> ZJ-DJ3
..........................................CAGGCUUCGGAGCCGGGUCGU 1 -> ZJ-DJ3
............................................GGCUUCGGAGCCGGGUCGU 1 -> ZJ-DJ3
.............................................GCUUCGGAGCCGGGUCGU 1 -> ZJ-DJ3
AACCCGUAGAUCCGAACUUGUGUUU...................................... 647 -> CAN
AACCCGUAGAUCCGAACUUGUGU........................................ 1589390 -> CAN
AACCCGUAGAUCCGAACUUGUG......................................... 43044 -> CAN
AACCCGUAGAUCCGAACU............................................. 231 -> CAN
AACCCGUAGAUCCGAACUUGUGUU....................................... 18692 -> CAN
AACCCGUAGAUCCGAACUUGUGUUUU..................................... 10 -> CAN
AACCCGUAGAUCCGAACUU............................................ 355 -> CAN
AACCCGUAGAUCCGAACUUGU.......................................... 3650 -> CAN
AACCCGUAGAUCCGAACUUGUGUUUUU.................................... 1 -> CAN
AACCCGUAGAUCCGAACUUG........................................... 1137 -> CAN
.ACCCGUAGAUCCGAACUUGUGUU....................................... 18 -> CAN
.ACCCGUAGAUCCGAACUUGUG......................................... 35 -> CAN
.ACCCGUAGAUCCGAACUUG........................................... 1 -> CAN
.ACCCGUAGAUCCGAACUUGUGU........................................ 1001 -> CAN
..CCCGUAGAUCCGAACUUGUGU........................................ 2 -> CAN
...CCGUAGAUCCGAACUUGUGUU....................................... 4 -> CAN
...CCGUAGAUCCGAACUUGUGU........................................ 96 -> CAN
...CCGUAGAUCCGAACUUGUG......................................... 5 -> CAN
....CGUAGAUCCGAACUUGUG......................................... 1 -> CAN
....CGUAGAUCCGAACUUGUGU........................................ 12 -> CAN
.....GUAGAUCCGAACUUGUGU........................................ 1 -> CAN
.....................................UAACACAGGCUUCGGAGCCGGGUCG. 1 -> CAN
.......................................ACACAGGCUUCGGAGCCGG..... 1 -> CAN
........................................CACAGGCUUCGGAGCCGGG.... 1 -> CAN
........................................CACAGGCUUCGGAGCCGG..... 2 -> CAN
........................................CACAGGCUUCGGAGCCGGGU... 1 -> CAN
........................................CACAGGCUUCGGAGCCGGGUCG. 1 -> CAN
........................................CACAGGCUUCGGAGCCGGGUCGU 1 -> CAN
.........................................ACAGGCUUCGGAGCCGGG.... 25 -> CAN
.........................................ACAGGCUUCGGAGCCGGGUCG. 45 -> CAN
.........................................ACAGGCUUCGGAGCCGGGU... 32 -> CAN
.........................................ACAGGCUUCGGAGCCGGGUCGU 240 -> CAN
.........................................ACAGGCUUCGGAGCCGGGUC.. 3 -> CAN
..........................................CAGGCUUCGGAGCCGGGUCGU 18 -> CAN
.............................................GCUUCGGAGCCGGGUCGU 1 -> CAN
AACCCGUAGAUCCGAACUU............................................ 390 -> USA
AACCCGUAGAUCCGAACUUGUGUUU...................................... 404 -> USA
AACCCGUAGAUCCGAACUUGUGUUUU..................................... 5 -> USA
AACCCGUAGAUCCGAACUUGUGU........................................ 2135259 -> USA
AACCCGUAGAUCCGAACU............................................. 250 -> USA
AACCCGUAGAUCCGAACUUGU.......................................... 3947 -> USA
AACCCGUAGAUCCGAACUUGUGUU....................................... 24815 -> USA
AACCCGUAGAUCCGAACUUG........................................... 1305 -> USA
AACCCGUAGAUCCGAACUUGUG......................................... 54584 -> USA
.ACCCGUAGAUCCGAACUUG........................................... 3 -> USA
.ACCCGUAGAUCCGAACUUGUGU........................................ 1162 -> USA
.ACCCGUAGAUCCGAACUUGUG......................................... 29 -> USA
.ACCCGUAGAUCCGAACUUGUGUU....................................... 17 -> USA
.ACCCGUAGAUCCGAACUUGU.......................................... 2 -> USA
..CCCGUAGAUCCGAACUUGUGU........................................ 1 -> USA
...CCGUAGAUCCGAACUUGUG......................................... 5 -> USA
...CCGUAGAUCCGAACUUGUGU........................................ 113 -> USA
...CCGUAGAUCCGAACUUGUGUU....................................... 1 -> USA
....CGUAGAUCCGAACUUGUGU........................................ 10 -> USA
.....GUAGAUCCGAACUUGUGU........................................ 5 -> USA
......................................AACACAGGCUUCGGAGCCGGGUC.. 1 -> USA
........................................CACAGGCUUCGGAGCCGGGUCG. 1 -> USA
........................................CACAGGCUUCGGAGCCGG..... 3 -> USA
........................................CACAGGCUUCGGAGCCGGGUCGU 1 -> USA
........................................CACAGGCUUCGGAGCCGGG.... 1 -> USA
.........................................ACAGGCUUCGGAGCCGGGUCG. 30 -> USA
.........................................ACAGGCUUCGGAGCCGGGUC.. 4 -> USA
.........................................ACAGGCUUCGGAGCCGGGUCGU 468 -> USA
.........................................ACAGGCUUCGGAGCCGGG.... 36 -> USA
.........................................ACAGGCUUCGGAGCCGGGU... 46 -> USA
..........................................CAGGCUUCGGAGCCGGGUCGU 12 -> USA
...........................................AGGCUUCGGAGCCGGGUC.. 1 -> USA
...........................................AGGCUUCGGAGCCGGGUCG. 1 -> USA
...........................................AGGCUUCGGAGCCGGGUCGU 1 -> USA
bxy-mir-124
GCCUUCACUCAGUGACCUUAGUGUGCCCUCAGGGCAAAUUUUAUUGACUAAGGCACGCGGUGAAAGCCA
((.((((((..(((.(((((((.(((((...)))))..........))))))))))..)))))).))..
GCCUUCACUCAGUGACCUUAGU............................................... 2 -> ZJ
.............................................GACUAAGGCACGCGGUGAAAGCCA 1 -> ZJ
...............................................CUAAGGCACGCGGUGAAAGCC. 2 -> ZJ
...............................................CUAAGGCACGCGGUGAAAGCCA 13 -> ZJ
................................................UAAGGCACGCGGUGAAAG... 65 -> ZJ
................................................UAAGGCACGCGGUGAAAGCCA 11878 -> ZJ
................................................UAAGGCACGCGGUGAAAGCC. 1564 -> ZJ
................................................UAAGGCACGCGGUGAAAGC.. 203 -> ZJ
.................................................AAGGCACGCGGUGAAAGC.. 1 -> ZJ
.................................................AAGGCACGCGGUGAAAGCC. 20 -> ZJ
.................................................AAGGCACGCGGUGAAAGCCA 73 -> ZJ
..................................................AGGCACGCGGUGAAAGCCA 11 -> ZJ
..................................................AGGCACGCGGUGAAAGCC. 6 -> ZJ
GCCUUCACUCAGUGACCUUA................................................. 1 -> ZJ-COLD
...............................................CUAAGGCACGCGGUGAAAGCCA 21 -> ZJ-COLD
................................................UAAGGCACGCGGUGAAAGCC. 295 -> ZJ-COLD
................................................UAAGGCACGCGGUGAAAG... 3 -> ZJ-COLD
................................................UAAGGCACGCGGUGAAAGCCA 8304 -> ZJ-COLD
................................................UAAGGCACGCGGUGAAAGC.. 58 -> ZJ-COLD
.................................................AAGGCACGCGGUGAAAGCCA 259 -> ZJ-COLD
.................................................AAGGCACGCGGUGAAAGC.. 2 -> ZJ-COLD
.................................................AAGGCACGCGGUGAAAGCC. 10 -> ZJ-COLD
..................................................AGGCACGCGGUGAAAGCCA 11 -> ZJ-COLD
.............................................GACUAAGGCACGCGGUGAAAGCCA 1 -> ZJ-DJ3
...............................................CUAAGGCACGCGGUGAAAGCCA 1 -> ZJ-DJ3
................................................UAAGGCACGCGGUGAAAGCCA 12600 -> ZJ-DJ3
................................................UAAGGCACGCGGUGAAAGCC. 415 -> ZJ-DJ3
................................................UAAGGCACGCGGUGAAAG... 12 -> ZJ-DJ3
................................................UAAGGCACGCGGUGAAAGC.. 30 -> ZJ-DJ3
.................................................AAGGCACGCGGUGAAAGCCA 31 -> ZJ-DJ3
.................................................AAGGCACGCGGUGAAAGCC. 2 -> ZJ-DJ3
..................................................AGGCACGCGGUGAAAGCCA 2 -> ZJ-DJ3
...................................................GGCACGCGGUGAAAGCCA 1 -> ZJ-DJ3
GCCUUCACUCAGUGACCUUAGU............................................... 1 -> CAN
...............................................CUAAGGCACGCGGUGAAAGCCA 9 -> CAN
...............................................CUAAGGCACGCGGUGAAAGCC. 3 -> CAN
................................................UAAGGCACGCGGUGAAAG... 65 -> CAN
................................................UAAGGCACGCGGUGAAAGCCA 12134 -> CAN
................................................UAAGGCACGCGGUGAAAGCC. 1798 -> CAN
................................................UAAGGCACGCGGUGAAAGC.. 199 -> CAN
.................................................AAGGCACGCGGUGAAAGCCA 65 -> CAN
.................................................AAGGCACGCGGUGAAAGC.. 1 -> CAN
.................................................AAGGCACGCGGUGAAAGCC. 10 -> CAN
..................................................AGGCACGCGGUGAAAGCC. 2 -> CAN
..................................................AGGCACGCGGUGAAAGCCA 8 -> CAN
...............................................CUAAGGCACGCGGUGAAAGCC. 1 -> USA
...............................................CUAAGGCACGCGGUGAAAGCCA 20 -> USA
................................................UAAGGCACGCGGUGAAAG... 52 -> USA
................................................UAAGGCACGCGGUGAAAGCC. 1241 -> USA
................................................UAAGGCACGCGGUGAAAGC.. 188 -> USA
................................................UAAGGCACGCGGUGAAAGCCA 11249 -> USA
.................................................AAGGCACGCGGUGAAAGCCA 65 -> USA
.................................................AAGGCACGCGGUGAAAGCC. 5 -> USA
..................................................AGGCACGCGGUGAAAGCCA 10 -> USA
bxy-mir-1822
CGUCUUUCCUAUGGCAACUUAUGGUUUAAUUGGUGAUCCAAGCUGCCAAAGAAAGGCCGA
.(((((((...(((((.((..(((.(((.....))).))))).)))))..)))))))...
CGUCUUUCCUAUGGCAACUUAUGG.................................... 1 -> ZJ
......................................CAAGCUGCCAAAGAAAGGCCGA 7 -> ZJ
.......................................AAGCUGCCAAAGAAAGGCCGA 241 -> ZJ
.......................................AAGCUGCCAAAGAAAGGCC.. 13 -> ZJ
.......................................AAGCUGCCAAAGAAAGGCCG. 35 -> ZJ
.......................................AAGCUGCCAAAGAAAGGC... 9 -> ZJ
........................................AGCUGCCAAAGAAAGGCCGA 2 -> ZJ
CGUCUUUCCUAUGGCAACUUAUGG.................................... 1 -> ZJ-COLD
.GUCUUUCCUAUGGCAACUUAUGG.................................... 1 -> ZJ-COLD
......................................CAAGCUGCCAAAGAAAGGCCGA 3 -> ZJ-COLD
.......................................AAGCUGCCAAAGAAAGGCCGA 166 -> ZJ-COLD
.......................................AAGCUGCCAAAGAAAGGCCG. 3 -> ZJ-COLD
........................................AGCUGCCAAAGAAAGGCCGA 6 -> ZJ-COLD
......................................CAAGCUGCCAAAGAAAGGCCGA 6 -> ZJ-DJ3
.......................................AAGCUGCCAAAGAAAGGCC.. 2 -> ZJ-DJ3
.......................................AAGCUGCCAAAGAAAGGCCGA 316 -> ZJ-DJ3
.......................................AAGCUGCCAAAGAAAGGCCG. 6 -> ZJ-DJ3
CGUCUUUCCUAUGGCAACUU........................................ 2 -> CAN
CGUCUUUCCUAUGGCAACUUAUGG.................................... 3 -> CAN
......................................CAAGCUGCCAAAGAAAGGC... 1 -> CAN
......................................CAAGCUGCCAAAGAAAGGCCGA 7 -> CAN
......................................CAAGCUGCCAAAGAAAGGCCG. 3 -> CAN
.......................................AAGCUGCCAAAGAAAGGCCGA 357 -> CAN
.......................................AAGCUGCCAAAGAAAGGCC.. 21 -> CAN
.......................................AAGCUGCCAAAGAAAGGCCG. 48 -> CAN
.......................................AAGCUGCCAAAGAAAGGC... 4 -> CAN
CGUCUUUCCUAUGGCAACUUAUGG.................................... 1 -> USA
CGUCUUUCCUAUGGCAACUUAUG..................................... 1 -> USA
......................................CAAGCUGCCAAAGAAAGGC... 1 -> USA
......................................CAAGCUGCCAAAGAAAGGCCGA 5 -> USA
.......................................AAGCUGCCAAAGAAAGGC... 6 -> USA
.......................................AAGCUGCCAAAGAAAGGCCGA 108 -> USA
.......................................AAGCUGCCAAAGAAAGGCCG. 19 -> USA
.......................................AAGCUGCCAAAGAAAGGCC.. 7 -> USA
bxy-mir-184
GCUUAUCAGCUUCUGGUCCCGUCUGAUCACUCGGGUGUACUGGACGGAAGUCUGAUAAGGAGC
.((((((((((((((.((((..((((....))))..)....))))))))).))))))))....
GCUUAUCAGCUUCUGGUCCCGU......................................... 31 -> ZJ
GCUUAUCAGCUUCUGGUCCC........................................... 2 -> ZJ
GCUUAUCAGCUUCUGGUCCCG.......................................... 3 -> ZJ
GCUUAUCAGCUUCUGGUCC............................................ 1 -> ZJ
GCUUAUCAGCUUCUGGUC............................................. 1 -> ZJ
.......................................CUGGACGGAAGUCUGAUAAGGAG. 2 -> ZJ
.......................................CUGGACGGAAGUCUGAUAAGGAGC 2 -> ZJ
........................................UGGACGGAAGUCUGAUAAGGAGC 4472 -> ZJ
........................................UGGACGGAAGUCUGAUAAG.... 4 -> ZJ
........................................UGGACGGAAGUCUGAUAAGGA.. 65 -> ZJ
........................................UGGACGGAAGUCUGAUAAGGAG. 2106 -> ZJ
........................................UGGACGGAAGUCUGAUAAGG... 18 -> ZJ
.........................................GGACGGAAGUCUGAUAAGGAGC 25 -> ZJ
.........................................GGACGGAAGUCUGAUAAGGA.. 1 -> ZJ
.........................................GGACGGAAGUCUGAUAAGGAG. 8 -> ZJ
..........................................GACGGAAGUCUGAUAAGGAGC 6 -> ZJ
..........................................GACGGAAGUCUGAUAAGGAG. 7 -> ZJ
GCUUAUCAGCUUCUGGUCCCG.......................................... 1 -> ZJ-COLD
GCUUAUCAGCUUCUGGUCCCGU......................................... 8 -> ZJ-COLD
.......................................CUGGACGGAAGUCUGAUAAGGAGC 12 -> ZJ-COLD
.......................................CUGGACGGAAGUCUGAUAAGGAG. 1 -> ZJ-COLD
........................................UGGACGGAAGUCUGAUAAGGAGC 5021 -> ZJ-COLD
........................................UGGACGGAAGUCUGAUAAGGA.. 6 -> ZJ-COLD
........................................UGGACGGAAGUCUGAUAAGGAG. 1079 -> ZJ-COLD
........................................UGGACGGAAGUCUGAUAAGG... 6 -> ZJ-COLD
.........................................GGACGGAAGUCUGAUAAGGAG. 52 -> ZJ-COLD
.........................................GGACGGAAGUCUGAUAAGGAGC 265 -> ZJ-COLD
..........................................GACGGAAGUCUGAUAAGGAGC 20 -> ZJ-COLD
..........................................GACGGAAGUCUGAUAAGGAG. 1 -> ZJ-COLD
...........................................ACGGAAGUCUGAUAAGGAG. 1 -> ZJ-COLD
...........................................ACGGAAGUCUGAUAAGGAGC 1 -> ZJ-COLD
GCUUAUCAGCUUCUGGUCCCGU......................................... 10 -> ZJ-DJ3
GCUUAUCAGCUUCUGGUCCC........................................... 1 -> ZJ-DJ3
........................................UGGACGGAAGUCUGAUAAGGAG. 203 -> ZJ-DJ3
........................................UGGACGGAAGUCUGAUAAGGAGC 198 -> ZJ-DJ3
........................................UGGACGGAAGUCUGAUAAGGA.. 3 -> ZJ-DJ3
GCUUAUCAGCUUCUGGUCCCGU......................................... 34 -> CAN
GCUUAUCAGCUUCUGGUCC............................................ 2 -> CAN
GCUUAUCAGCUUCUGGUCCCG.......................................... 1 -> CAN
GCUUAUCAGCUUCUGGUCCC........................................... 2 -> CAN
GCUUAUCAGCUUCUGGUC............................................. 2 -> CAN
.......................................CUGGACGGAAGUCUGAUAAGGAG. 8 -> CAN
.......................................CUGGACGGAAGUCUGAUAAGGAGC 5 -> CAN
........................................UGGACGGAAGUCUGAUAAGG... 22 -> CAN
........................................UGGACGGAAGUCUGAUAAG.... 3 -> CAN
........................................UGGACGGAAGUCUGAUAAGGAG. 2016 -> CAN
........................................UGGACGGAAGUCUGAUAAGGA.. 49 -> CAN
........................................UGGACGGAAGUCUGAUAA..... 1 -> CAN
........................................UGGACGGAAGUCUGAUAAGGAGC 3494 -> CAN
.........................................GGACGGAAGUCUGAUAAGGAG. 20 -> CAN
.........................................GGACGGAAGUCUGAUAAGGAGC 23 -> CAN
.........................................GGACGGAAGUCUGAUAAGG... 1 -> CAN
..........................................GACGGAAGUCUGAUAAGGAG. 6 -> CAN
..........................................GACGGAAGUCUGAUAAGGAGC 5 -> CAN
GCUUAUCAGCUUCUGGUCCCGU......................................... 50 -> USA
GCUUAUCAGCUUCUGGUCCCG.......................................... 4 -> USA
GCUUAUCAGCUUCUGGUCC............................................ 1 -> USA
GCUUAUCAGCUUCUGGUCCC........................................... 1 -> USA
.......................................CUGGACGGAAGUCUGAUAAGGAGC 5 -> USA
.......................................CUGGACGGAAGUCUGAUAAGGAG. 9 -> USA
........................................UGGACGGAAGUCUGAUAAG.... 3 -> USA
........................................UGGACGGAAGUCUGAUAAGG... 8 -> USA
........................................UGGACGGAAGUCUGAUAAGGA.. 49 -> USA
........................................UGGACGGAAGUCUGAUAAGGAGC 4067 -> USA
........................................UGGACGGAAGUCUGAUAAGGAG. 1657 -> USA
.........................................GGACGGAAGUCUGAUAAGGAGC 24 -> USA
.........................................GGACGGAAGUCUGAUAAGGAG. 9 -> USA
..........................................GACGGAAGUCUGAUAAGGAG. 3 -> USA
..........................................GACGGAAGUCUGAUAAGGAGC 1 -> USA
bxy-mir-2
UGUCAAAGUGGAAGUGAUUUGCCGCUGUUGAAAGUAUGGGUCCAUAUCACAGCCAGCUUUGAUGUA
.((((((((((..(((((..((((((......)))...)))....)))))..))).)))))))...
UGUCAAAGUGGAAGUGAUUUG............................................. 1 -> ZJ
.....................CCGCUGUUGAAAGUAUGGGUCCA...................... 2 -> ZJ
...........................................AUAUCACAGCCAGCUUUGAUG.. 9 -> ZJ
...........................................AUAUCACAGCCAGCUUUGAUGUA 59 -> ZJ
...........................................AUAUCACAGCCAGCUUUGAUGU. 31 -> ZJ
............................................UAUCACAGCCAGCUUUGA.... 6 -> ZJ
............................................UAUCACAGCCAGCUUUGAUGUA 12313 -> ZJ
............................................UAUCACAGCCAGCUUUGAU... 96 -> ZJ
............................................UAUCACAGCCAGCUUUGAUG.. 241 -> ZJ
............................................UAUCACAGCCAGCUUUGAUGU. 3470 -> ZJ
.............................................AUCACAGCCAGCUUUGAUGUA 2 -> ZJ
.............................................AUCACAGCCAGCUUUGAUGU. 2 -> ZJ
..............................................UCACAGCCAGCUUUGAUGUA 2 -> ZJ
...............................................CACAGCCAGCUUUGAUGUA 2 -> ZJ
................................................ACAGCCAGCUUUGAUGUA 505 -> ZJ
.....................CCGCUGUUGAAAGUAUGGGUCCA...................... 2 -> ZJ-COLD
...........................................AUAUCACAGCCAGCUUUGAUGUA 21 -> ZJ-COLD
...........................................AUAUCACAGCCAGCUUUGAUG.. 3 -> ZJ-COLD
...........................................AUAUCACAGCCAGCUUUGAUGU. 11 -> ZJ-COLD
............................................UAUCACAGCCAGCUUUGAUGU. 387 -> ZJ-COLD
............................................UAUCACAGCCAGCUUUGAU... 7 -> ZJ-COLD
............................................UAUCACAGCCAGCUUUGAUG.. 25 -> ZJ-COLD
............................................UAUCACAGCCAGCUUUGAUGUA 1945 -> ZJ-COLD
............................................UAUCACAGCCAGCUUUGA.... 3 -> ZJ-COLD
..............................................UCACAGCCAGCUUUGAUGUA 1 -> ZJ-COLD
...............................................CACAGCCAGCUUUGAUGUA 2 -> ZJ-COLD
................................................ACAGCCAGCUUUGAUGUA 8 -> ZJ-COLD
UGUCAAAGUGGAAGUGAUUUG............................................. 22 -> ZJ-DJ3
.....................CCGCUGUUGAAAGUAUGGGUCCA...................... 4 -> ZJ-DJ3
......................CGCUGUUGAAAGUAUGGGUCC....................... 1 -> ZJ-DJ3
..........................................CAUAUCACAGCCAGCUUUGAUGUA 2 -> ZJ-DJ3
...........................................AUAUCACAGCCAGCUUUGAUG.. 2 -> ZJ-DJ3
...........................................AUAUCACAGCCAGCUUUGAUGUA 19 -> ZJ-DJ3
...........................................AUAUCACAGCCAGCUUUGAUGU. 13 -> ZJ-DJ3
............................................UAUCACAGCCAGCUUUGAUGUA 1370 -> ZJ-DJ3
............................................UAUCACAGCCAGCUUUGAU... 14 -> ZJ-DJ3
............................................UAUCACAGCCAGCUUUGA.... 8 -> ZJ-DJ3
............................................UAUCACAGCCAGCUUUGAUGU. 878 -> ZJ-DJ3
............................................UAUCACAGCCAGCUUUGAUG.. 161 -> ZJ-DJ3
..............................................UCACAGCCAGCUUUGAUGU. 1 -> ZJ-DJ3
..............................................UCACAGCCAGCUUUGAUGUA 2 -> ZJ-DJ3
................................................ACAGCCAGCUUUGAUGUA 7 -> ZJ-DJ3
UGUCAAAGUGGAAGUGAUUUG............................................. 1 -> CAN
.....................CCGCUGUUGAAAGUAUGG........................... 1 -> CAN
.....................CCGCUGUUGAAAGUAUGGGUCCA...................... 5 -> CAN
.....................CCGCUGUUGAAAGUAUGGGUC........................ 1 -> CAN
..........................................CAUAUCACAGCCAGCUUUGAUGUA 1 -> CAN
...........................................AUAUCACAGCCAGCUUUGAUGU. 66 -> CAN
...........................................AUAUCACAGCCAGCUUUGAUG.. 15 -> CAN
...........................................AUAUCACAGCCAGCUUUGAU... 3 -> CAN
...........................................AUAUCACAGCCAGCUUUGAUGUA 74 -> CAN
............................................UAUCACAGCCAGCUUUGAUGUA 11980 -> CAN
............................................UAUCACAGCCAGCUUUGAU... 96 -> CAN
............................................UAUCACAGCCAGCUUUGA.... 8 -> CAN
............................................UAUCACAGCCAGCUUUGAUGU. 3975 -> CAN
............................................UAUCACAGCCAGCUUUGAUG.. 302 -> CAN
.............................................AUCACAGCCAGCUUUGAUGUA 6 -> CAN
.............................................AUCACAGCCAGCUUUGAUGU. 4 -> CAN
..............................................UCACAGCCAGCUUUGAUGUA 3 -> CAN
..............................................UCACAGCCAGCUUUGAUGU. 1 -> CAN
...............................................CACAGCCAGCUUUGAUGUA 2 -> CAN
................................................ACAGCCAGCUUUGAUGUA 391 -> CAN
.....................CCGCUGUUGAAAGUAUGGGUCCA...................... 1 -> USA
.....................CCGCUGUUGAAAGUAUGGGUCCAU..................... 1 -> USA
...........................................AUAUCACAGCCAGCUUUGAUG.. 14 -> USA
...........................................AUAUCACAGCCAGCUUUGAU... 2 -> USA
...........................................AUAUCACAGCCAGCUUUGAUGU. 32 -> USA
...........................................AUAUCACAGCCAGCUUUGAUGUA 73 -> USA
............................................UAUCACAGCCAGCUUUGAUG.. 129 -> USA
............................................UAUCACAGCCAGCUUUGAUGUA 9768 -> USA
............................................UAUCACAGCCAGCUUUGAUGU. 2172 -> USA
............................................UAUCACAGCCAGCUUUGA.... 8 -> USA
............................................UAUCACAGCCAGCUUUGAU... 68 -> USA
.............................................AUCACAGCCAGCUUUGAUGUA 1 -> USA
...............................................CACAGCCAGCUUUGAUGUA 1 -> USA
................................................ACAGCCAGCUUUGAUGUA 417 -> USA
bxy-mir-234
UGGGUAUUCUCUGGCAAUGGACAGAAACGAUUUAGACUGUUAUUGCUCGAGAAUACAAAUU
...((((((((.(((((((.((((............))))))))))).)))))))).....
UGGGUAUUCUCUGGCAAUGGACA...................................... 131 -> ZJ
UGGGUAUUCUCUGGCAAUGGA........................................ 7 -> ZJ
UGGGUAUUCUCUGGCAAUGGACAG..................................... 74 -> ZJ
UGGGUAUUCUCUGGCAAUGGAC....................................... 22 -> ZJ
.GGGUAUUCUCUGGCAAUGGACAG..................................... 2 -> ZJ
.GGGUAUUCUCUGGCAAUGGAC....................................... 2 -> ZJ
.GGGUAUUCUCUGGCAAUGGACA...................................... 32 -> ZJ
.GGGUAUUCUCUGGCAAUGGA........................................ 3 -> ZJ
.....................................UGUUAUUGCUCGAGAAUACAAA.. 1 -> ZJ
......................................GUUAUUGCUCGAGAAUACAA... 3 -> ZJ
......................................GUUAUUGCUCGAGAAUACAAA.. 3 -> ZJ
......................................GUUAUUGCUCGAGAAUACAAAU. 2 -> ZJ
......................................GUUAUUGCUCGAGAAUAC..... 1 -> ZJ
......................................GUUAUUGCUCGAGAAUACA.... 1 -> ZJ
......................................GUUAUUGCUCGAGAAUACAAAUU 1 -> ZJ
.......................................UUAUUGCUCGAGAAUACAAA.. 13 -> ZJ
.......................................UUAUUGCUCGAGAAUACAAAU. 55 -> ZJ
.......................................UUAUUGCUCGAGAAUACAA... 16 -> ZJ
.......................................UUAUUGCUCGAGAAUACAAAUU 164 -> ZJ
........................................UAUUGCUCGAGAAUACAA... 1 -> ZJ
........................................UAUUGCUCGAGAAUACAAAUU 1 -> ZJ
.........................................AUUGCUCGAGAAUACAAAUU 1 -> ZJ
UGGGUAUUCUCUGGCAAUGGAC....................................... 1 -> ZJ-COLD
UGGGUAUUCUCUGGCAAUGGACAG..................................... 45 -> ZJ-COLD
UGGGUAUUCUCUGGCAAUGGACA...................................... 25 -> ZJ-COLD
.GGGUAUUCUCUGGCAAUGGACAG..................................... 2 -> ZJ-COLD
.GGGUAUUCUCUGGCAAUGGAC....................................... 1 -> ZJ-COLD
.GGGUAUUCUCUGGCAAUGGACA...................................... 3 -> ZJ-COLD
..GGUAUUCUCUGGCAAUGGACA...................................... 1 -> ZJ-COLD
......................................GUUAUUGCUCGAGAAUACAAAUU 1 -> ZJ-COLD
......................................GUUAUUGCUCGAGAAUACAA... 1 -> ZJ-COLD
.......................................UUAUUGCUCGAGAAUACAA... 8 -> ZJ-COLD
.......................................UUAUUGCUCGAGAAUACAAAUU 133 -> ZJ-COLD
.......................................UUAUUGCUCGAGAAUACAAA.. 9 -> ZJ-COLD
.......................................UUAUUGCUCGAGAAUACAAAU. 67 -> ZJ-COLD
........................................UAUUGCUCGAGAAUACAAAUU 12 -> ZJ-COLD
.........................................AUUGCUCGAGAAUACAAAUU 1 -> ZJ-COLD
UGGGUAUUCUCUGGCAAUGGACA...................................... 61 -> ZJ-DJ3
UGGGUAUUCUCUGGCAAUGGACAG..................................... 1 -> ZJ-DJ3
UGGGUAUUCUCUGGCAAUGGAC....................................... 1 -> ZJ-DJ3
.GGGUAUUCUCUGGCAAUGGACA...................................... 8 -> ZJ-DJ3
.GGGUAUUCUCUGGCAAUGGACAGAA................................... 1 -> ZJ-DJ3
.....................................UGUUAUUGCUCGAGAAUAC..... 1 -> ZJ-DJ3
.......................................UUAUUGCUCGAGAAUACAAAUU 40 -> ZJ-DJ3
.......................................UUAUUGCUCGAGAAUACA.... 18 -> ZJ-DJ3
.......................................UUAUUGCUCGAGAAUACAA... 4 -> ZJ-DJ3
.......................................UUAUUGCUCGAGAAUACAAAU. 1 -> ZJ-DJ3
.......................................UUAUUGCUCGAGAAUACAAA.. 1 -> ZJ-DJ3
........................................UAUUGCUCGAGAAUACAAAUU 1 -> ZJ-DJ3
UGGGUAUUCUCUGGCAAUGG......................................... 1 -> CAN
UGGGUAUUCUCUGGCAAUGGA........................................ 1 -> CAN
UGGGUAUUCUCUGGCAAUGGAC....................................... 17 -> CAN
UGGGUAUUCUCUGGCAAUGGACA...................................... 84 -> CAN
UGGGUAUUCUCUGGCAAUGGACAG..................................... 51 -> CAN
.GGGUAUUCUCUGGCAAUGGAC....................................... 5 -> CAN
.GGGUAUUCUCUGGCAAUGGACA...................................... 8 -> CAN
.....................................UGUUAUUGCUCGAGAAUACAAAU. 1 -> CAN
.....................................UGUUAUUGCUCGAGAAUACAAA.. 2 -> CAN
......................................GUUAUUGCUCGAGAAUACAAA.. 1 -> CAN
.......................................UUAUUGCUCGAGAAUACAA... 29 -> CAN
.......................................UUAUUGCUCGAGAAUACAAAU. 152 -> CAN
.......................................UUAUUGCUCGAGAAUACAAAUU 401 -> CAN
.......................................UUAUUGCUCGAGAAUACAAA.. 26 -> CAN
.......................................UUAUUGCUCGAGAAUACA.... 5 -> CAN
........................................UAUUGCUCGAGAAUACAAA.. 1 -> CAN
........................................UAUUGCUCGAGAAUACAAAUU 12 -> CAN
........................................UAUUGCUCGAGAAUACAAAU. 1 -> CAN
.........................................AUUGCUCGAGAAUACAAAUU 1 -> CAN
UGGGUAUUCUCUGGCAAUGGACA...................................... 60 -> USA
UGGGUAUUCUCUGGCAAUGGACAG..................................... 83 -> USA
UGGGUAUUCUCUGGCAAUGGA........................................ 2 -> USA
UGGGUAUUCUCUGGCAAUGGAC....................................... 7 -> USA
.GGGUAUUCUCUGGCAAUGGACA...................................... 11 -> USA
.GGGUAUUCUCUGGCAAUGGAC....................................... 4 -> USA
.GGGUAUUCUCUGGCAAUGGACAG..................................... 1 -> USA
.....................................UGUUAUUGCUCGAGAAUACAA... 1 -> USA
.....................................UGUUAUUGCUCGAGAAUACAAAU. 1 -> USA
.....................................UGUUAUUGCUCGAGAAUACA.... 2 -> USA
......................................GUUAUUGCUCGAGAAUACAAAU. 7 -> USA
......................................GUUAUUGCUCGAGAAUACAAAUU 2 -> USA
.......................................UUAUUGCUCGAGAAUACAAA.. 10 -> USA
.......................................UUAUUGCUCGAGAAUACAAAUU 156 -> USA
.......................................UUAUUGCUCGAGAAUACAAAU. 78 -> USA
.......................................UUAUUGCUCGAGAAUACAA... 11 -> USA
........................................UAUUGCUCGAGAAUACAAAUU 6 -> USA
.........................................AUUGCUCGAGAAUACAAAUU 1 -> USA
bxy-mir-236
CAUCUUGCCUCACAGUAAUUGGACUAGUCUUUGAUGGAUCUAAUACUGUCAGGUAACGAUGAA
((((((((((.((((((.((((((((........))).))))))))))).)))))).))))..
CAUCUUGCCUCACAGUAAUUGGA........................................ 2 -> ZJ
.......................................CUAAUACUGUCAGGUAACGAUGAA 6 -> ZJ
.......................................CUAAUACUGUCAGGUAACGAUGA. 3 -> ZJ
.......................................CUAAUACUGUCAGGUAACGAUG.. 1 -> ZJ
.......................................CUAAUACUGUCAGGUAACGAU... 1 -> ZJ
........................................UAAUACUGUCAGGUAACGAU... 1166 -> ZJ
........................................UAAUACUGUCAGGUAACG..... 4 -> ZJ
........................................UAAUACUGUCAGGUAACGAUGA. 3600 -> ZJ
........................................UAAUACUGUCAGGUAACGA.... 35 -> ZJ
........................................UAAUACUGUCAGGUAACGAUGAA 5625 -> ZJ
........................................UAAUACUGUCAGGUAACGAUG.. 1129 -> ZJ
.........................................AAUACUGUCAGGUAACGAUGAA 74 -> ZJ
.........................................AAUACUGUCAGGUAACGAUG.. 11 -> ZJ
.........................................AAUACUGUCAGGUAACGAUGA. 28 -> ZJ
.........................................AAUACUGUCAGGUAACGAU... 9 -> ZJ
..........................................AUACUGUCAGGUAACGAUGAA 7 -> ZJ
..........................................AUACUGUCAGGUAACGAU... 2 -> ZJ
..........................................AUACUGUCAGGUAACGAUGA. 2 -> ZJ
..........................................AUACUGUCAGGUAACGAUG.. 3 -> ZJ
......................................UCUAAUACUGUCAGGUAACGA.... 1 -> ZJ-COLD
.......................................CUAAUACUGUCAGGUAACGAUGA. 3 -> ZJ-COLD
.......................................CUAAUACUGUCAGGUAACGAUGAA 4 -> ZJ-COLD
.......................................CUAAUACUGUCAGGUAACGAUG.. 3 -> ZJ-COLD
........................................UAAUACUGUCAGGUAACGAUGAA 2494 -> ZJ-COLD
........................................UAAUACUGUCAGGUAACGAUG.. 529 -> ZJ-COLD
........................................UAAUACUGUCAGGUAACG..... 1 -> ZJ-COLD
........................................UAAUACUGUCAGGUAACGAU... 239 -> ZJ-COLD
........................................UAAUACUGUCAGGUAACGAUGA. 2765 -> ZJ-COLD
........................................UAAUACUGUCAGGUAACGA.... 5 -> ZJ-COLD
.........................................AAUACUGUCAGGUAACGAUGAA 151 -> ZJ-COLD
.........................................AAUACUGUCAGGUAACGAUGA. 207 -> ZJ-COLD
.........................................AAUACUGUCAGGUAACGAU... 25 -> ZJ-COLD
.........................................AAUACUGUCAGGUAACGA.... 1 -> ZJ-COLD
.........................................AAUACUGUCAGGUAACGAUG.. 38 -> ZJ-COLD
..........................................AUACUGUCAGGUAACGAUGAA 22 -> ZJ-COLD
..........................................AUACUGUCAGGUAACGAUG.. 4 -> ZJ-COLD
..........................................AUACUGUCAGGUAACGAU... 2 -> ZJ-COLD
..........................................AUACUGUCAGGUAACGAUGA. 17 -> ZJ-COLD
........................................UAAUACUGUCAGGUAACGAUGA. 17 -> ZJ-DJ3
........................................UAAUACUGUCAGGUAACGAUG.. 38 -> ZJ-DJ3
........................................UAAUACUGUCAGGUAACGAUGAA 6 -> ZJ-DJ3
CAUCUUGCCUCACAGUAAUUGG......................................... 1 -> CAN
.......................................CUAAUACUGUCAGGUAACGAUGA. 1 -> CAN
.......................................CUAAUACUGUCAGGUAACGAUGAA 3 -> CAN
.......................................CUAAUACUGUCAGGUAACGAUG.. 2 -> CAN
.......................................CUAAUACUGUCAGGUAACGAU... 1 -> CAN
........................................UAAUACUGUCAGGUAACGAUGA. 3351 -> CAN
........................................UAAUACUGUCAGGUAACGAUGAA 3661 -> CAN
........................................UAAUACUGUCAGGUAACGAU... 870 -> CAN
........................................UAAUACUGUCAGGUAACGA.... 21 -> CAN
........................................UAAUACUGUCAGGUAACGAUG.. 1028 -> CAN
.........................................AAUACUGUCAGGUAACGAU... 10 -> CAN
.........................................AAUACUGUCAGGUAACGA.... 1 -> CAN
.........................................AAUACUGUCAGGUAACGAUGA. 24 -> CAN
.........................................AAUACUGUCAGGUAACGAUGAA 33 -> CAN
.........................................AAUACUGUCAGGUAACGAUG.. 5 -> CAN
..........................................AUACUGUCAGGUAACGAUG.. 1 -> CAN
..........................................AUACUGUCAGGUAACGAUGA. 4 -> CAN
..........................................AUACUGUCAGGUAACGAU... 2 -> CAN
..........................................AUACUGUCAGGUAACGAUGAA 6 -> CAN
.......................................CUAAUACUGUCAGGUAACGAUGAA 15 -> USA
.......................................CUAAUACUGUCAGGUAACGAU... 1 -> USA
.......................................CUAAUACUGUCAGGUAACGAUGA. 7 -> USA
........................................UAAUACUGUCAGGUAACG..... 2 -> USA
........................................UAAUACUGUCAGGUAACGAU... 1258 -> USA
........................................UAAUACUGUCAGGUAACGAUGAA 8706 -> USA
........................................UAAUACUGUCAGGUAACGAUGA. 4181 -> USA
........................................UAAUACUGUCAGGUAACGA.... 30 -> USA
........................................UAAUACUGUCAGGUAACGAUG.. 1205 -> USA
.........................................AAUACUGUCAGGUAACGAUG.. 13 -> USA
.........................................AAUACUGUCAGGUAACGAU... 15 -> USA
.........................................AAUACUGUCAGGUAACGA.... 1 -> USA
.........................................AAUACUGUCAGGUAACGAUGAA 76 -> USA
.........................................AAUACUGUCAGGUAACGAUGA. 27 -> USA
..........................................AUACUGUCAGGUAACGAU... 1 -> USA
..........................................AUACUGUCAGGUAACGAUGA. 3 -> USA
..........................................AUACUGUCAGGUAACGAUGAA 12 -> USA
bxy-mir-242
UUGCGUAGGCAUUUGAUACGAUGGAUUCGCAACAUAGACUUCGUGGCAAAUGUCUGAGCAAAA
((((.((((((((((.(((((.((..((........))))))))).)))))))))).))))..
UUGCGUAGGCAUUUGAUA............................................. 13 -> ZJ
UUGCGUAGGCAUUUGAUACGA.......................................... 3227 -> ZJ
UUGCGUAGGCAUUUGAUACGAU......................................... 131 -> ZJ
UUGCGUAGGCAUUUGAUAC............................................ 76 -> ZJ
UUGCGUAGGCAUUUGAUACG........................................... 81 -> ZJ
UUGCGUAGGCAUUUGAUACGAUG........................................ 4 -> ZJ
UUGCGUAGGCAUUUGAUACGAUGG....................................... 2 -> ZJ
UUGCGUAGGCAUUUGAUACGAUGGA...................................... 2 -> ZJ
.UGCGUAGGCAUUUGAUACGA.......................................... 60 -> ZJ
.UGCGUAGGCAUUUGAUAC............................................ 1 -> ZJ
.UGCGUAGGCAUUUGAUACGAU......................................... 15 -> ZJ
.UGCGUAGGCAUUUGAUACGAUGGAU..................................... 1 -> ZJ
.UGCGUAGGCAUUUGAUACGAUG........................................ 48 -> ZJ
..GCGUAGGCAUUUGAUACGA.......................................... 17 -> ZJ
.....UAGGCAUUUGAUACGAUGGAU..................................... 1 -> ZJ
.....................UGGAUUCGCAACAUAGACUUC..................... 7 -> ZJ
........................................UCGUGGCAAAUGUCUGAGCAAA. 6 -> ZJ
........................................UCGUGGCAAAUGUCUGAGCAA.. 5 -> ZJ
.........................................CGUGGCAAAUGUCUGAGCAAAA 1 -> ZJ
..........................................GUGGCAAAUGUCUGAGCAAA. 1 -> ZJ
..........................................GUGGCAAAUGUCUGAGCAA.. 1 -> ZJ
..........................................GUGGCAAAUGUCUGAGCAAAA 16 -> ZJ
UUGCGUAGGCAUUUGAUACG........................................... 107 -> ZJ-COLD
UUGCGUAGGCAUUUGAUAC............................................ 212 -> ZJ-COLD
UUGCGUAGGCAUUUGAUACGAUGGA...................................... 4 -> ZJ-COLD
UUGCGUAGGCAUUUGAUACGAUGG....................................... 2 -> ZJ-COLD
UUGCGUAGGCAUUUGAUACGAU......................................... 76 -> ZJ-COLD
UUGCGUAGGCAUUUGAUACGA.......................................... 1594 -> ZJ-COLD
UUGCGUAGGCAUUUGAUACGAUG........................................ 2 -> ZJ-COLD
UUGCGUAGGCAUUUGAUA............................................. 38 -> ZJ-COLD
.UGCGUAGGCAUUUGAUACGA.......................................... 69 -> ZJ-COLD
.UGCGUAGGCAUUUGAUACGAUGGAU..................................... 1 -> ZJ-COLD
.UGCGUAGGCAUUUGAUAC............................................ 4 -> ZJ-COLD
.UGCGUAGGCAUUUGAUACGAUGG....................................... 1 -> ZJ-COLD
.UGCGUAGGCAUUUGAUACGAU......................................... 5 -> ZJ-COLD
.UGCGUAGGCAUUUGAUACGAUG........................................ 20 -> ZJ-COLD
..GCGUAGGCAUUUGAUACGAUG........................................ 1 -> ZJ-COLD
..GCGUAGGCAUUUGAUACGA.......................................... 13 -> ZJ-COLD
........................................UCGUGGCAAAUGUCUGAGCAAA. 2 -> ZJ-COLD
........................................UCGUGGCAAAUGUCUGAGCAA.. 3 -> ZJ-COLD
.........................................CGUGGCAAAUGUCUGAGCAAAA 1 -> ZJ-COLD
..........................................GUGGCAAAUGUCUGAGCAAAA 1 -> ZJ-COLD
UUGCGUAGGCAUUUGAUACGAU......................................... 9 -> ZJ-DJ3
UUGCGUAGGCAUUUGAUAC............................................ 1 -> ZJ-DJ3
UUGCGUAGGCAUUUGAUACGA.......................................... 291 -> ZJ-DJ3
UUGCGUAGGCAUUUGAUACG........................................... 15 -> ZJ-DJ3
.UGCGUAGGCAUUUGAUACGA.......................................... 2 -> ZJ-DJ3
.UGCGUAGGCAUUUGAUACGAUG........................................ 4 -> ZJ-DJ3
.UGCGUAGGCAUUUGAUACGAU......................................... 1 -> ZJ-DJ3
..GCGUAGGCAUUUGAUACGA.......................................... 1 -> ZJ-DJ3
.....................UGGAUUCGCAACAUAGACUUC..................... 3 -> ZJ-DJ3
UUGCGUAGGCAUUUGAUACGAUGG....................................... 1 -> CAN
UUGCGUAGGCAUUUGAUACG........................................... 96 -> CAN
UUGCGUAGGCAUUUGAUAC............................................ 66 -> CAN
UUGCGUAGGCAUUUGAUACGAUG........................................ 2 -> CAN
UUGCGUAGGCAUUUGAUACGAU......................................... 115 -> CAN
UUGCGUAGGCAUUUGAUACGA.......................................... 3239 -> CAN
UUGCGUAGGCAUUUGAUACGAUGGA...................................... 1 -> CAN
UUGCGUAGGCAUUUGAUA............................................. 9 -> CAN
.UGCGUAGGCAUUUGAUACGAUGG....................................... 1 -> CAN
.UGCGUAGGCAUUUGAUACG........................................... 3 -> CAN
.UGCGUAGGCAUUUGAUACGAU......................................... 14 -> CAN
.UGCGUAGGCAUUUGAUACGA.......................................... 69 -> CAN
.UGCGUAGGCAUUUGAUAC............................................ 1 -> CAN
.UGCGUAGGCAUUUGAUACGAUG........................................ 20 -> CAN
..GCGUAGGCAUUUGAUACGAUG........................................ 2 -> CAN
..GCGUAGGCAUUUGAUACGA.......................................... 9 -> CAN
..GCGUAGGCAUUUGAUACGAU......................................... 1 -> CAN
.....................UGGAUUCGCAACAUAGACUUC..................... 2 -> CAN
........................................UCGUGGCAAAUGUCUGAGCAAA. 1 -> CAN
........................................UCGUGGCAAAUGUCUGAGCAA.. 1 -> CAN
..........................................GUGGCAAAUGUCUGAGCAAAA 4 -> CAN
UUGCGUAGGCAUUUGAUACGAUGG....................................... 4 -> USA
UUGCGUAGGCAUUUGAUAC............................................ 69 -> USA
UUGCGUAGGCAUUUGAUACGAU......................................... 125 -> USA
UUGCGUAGGCAUUUGAUACGA.......................................... 3077 -> USA
UUGCGUAGGCAUUUGAUACGAUGGA...................................... 1 -> USA
UUGCGUAGGCAUUUGAUA............................................. 12 -> USA
UUGCGUAGGCAUUUGAUACG........................................... 101 -> USA
UUGCGUAGGCAUUUGAUACGAUG........................................ 3 -> USA
.UGCGUAGGCAUUUGAUACGAU......................................... 20 -> USA
.UGCGUAGGCAUUUGAUACGAUG........................................ 45 -> USA
.UGCGUAGGCAUUUGAUACGAUGGAU..................................... 1 -> USA
.UGCGUAGGCAUUUGAUACGA.......................................... 55 -> USA
.UGCGUAGGCAUUUGAUACG........................................... 1 -> USA
..GCGUAGGCAUUUGAUACG........................................... 1 -> USA
..GCGUAGGCAUUUGAUACGA.......................................... 8 -> USA
.....................UGGAUUCGCAACAUAGACUUC..................... 4 -> USA
.....................UGGAUUCGCAACAUAGACU....................... 1 -> USA
........................................UCGUGGCAAAUGUCUGAGCAA.. 8 -> USA
........................................UCGUGGCAAAUGUCUGAGCAAA. 1 -> USA
..........................................GUGGCAAAUGUCUGAGCAAAA 9 -> USA
bxy-mir-252
CUAAGUAGUAGUGCCGCAGGUAACUGGCAAAAGGAGAUUACCUGUGCACCGCUCCUUAACC
.((((.((..((((.((((((((((.........)).))))))))))))..)).))))...
CUAAGUAGUAGUGCCGCA........................................... 10 -> ZJ
CUAAGUAGUAGUGCCGCAGG......................................... 35 -> ZJ
CUAAGUAGUAGUGCCGCAGGUA....................................... 536 -> ZJ
CUAAGUAGUAGUGCCGCAGGUAAC..................................... 1 -> ZJ
CUAAGUAGUAGUGCCGCAG.......................................... 30 -> ZJ
CUAAGUAGUAGUGCCGCAGGUAA...................................... 5037 -> ZJ
CUAAGUAGUAGUGCCGCAGGU........................................ 76 -> ZJ
.UAAGUAGUAGUGCCGCAGGUAA...................................... 67 -> ZJ
.UAAGUAGUAGUGCCGCAGGUA....................................... 6 -> ZJ
.UAAGUAGUAGUGCCGCAGG......................................... 1 -> ZJ
.UAAGUAGUAGUGCCGCAGGU........................................ 5 -> ZJ
.UAAGUAGUAGUGCCGCAGGUAAC..................................... 1 -> ZJ
..AAGUAGUAGUGCCGCAGGUAA...................................... 5 -> ZJ
...AGUAGUAGUGCCGCAGGUAA...................................... 1 -> ZJ
.......................................ACCUGUGCACCGCUCCUUAACC 3 -> ZJ
CUAAGUAGUAGUGCCGCAGGUA....................................... 1261 -> ZJ-COLD
CUAAGUAGUAGUGCCGCAGG......................................... 9 -> ZJ-COLD
CUAAGUAGUAGUGCCGCAGGU........................................ 155 -> ZJ-COLD
CUAAGUAGUAGUGCCGCA........................................... 4 -> ZJ-COLD
CUAAGUAGUAGUGCCGCAGGUAAC..................................... 2 -> ZJ-COLD
CUAAGUAGUAGUGCCGCAGGUAA...................................... 6020 -> ZJ-COLD
CUAAGUAGUAGUGCCGCAG.......................................... 12 -> ZJ-COLD
.UAAGUAGUAGUGCCGCAGGU........................................ 2 -> ZJ-COLD
.UAAGUAGUAGUGCCGCAGGUA....................................... 13 -> ZJ-COLD
.UAAGUAGUAGUGCCGCAGGUAA...................................... 99 -> ZJ-COLD
..AAGUAGUAGUGCCGCAGGUAA...................................... 2 -> ZJ-COLD
..AAGUAGUAGUGCCGCAGGUA....................................... 1 -> ZJ-COLD
....GUAGUAGUGCCGCAGGUA....................................... 1 -> ZJ-COLD
CUAAGUAGUAGUGCCGCAGGU........................................ 238 -> ZJ-DJ3
CUAAGUAGUAGUGCCGCAGGUA....................................... 764 -> ZJ-DJ3
CUAAGUAGUAGUGCCGCAGG......................................... 18 -> ZJ-DJ3
CUAAGUAGUAGUGCCGCAGGUAA...................................... 2277 -> ZJ-DJ3
CUAAGUAGUAGUGCCGCAG.......................................... 2 -> ZJ-DJ3
.UAAGUAGUAGUGCCGCAGGUA....................................... 2 -> ZJ-DJ3
.UAAGUAGUAGUGCCGCAGGUAAC..................................... 1 -> ZJ-DJ3
..AAGUAGUAGUGCCGCAGGUAA...................................... 1 -> ZJ-DJ3
..AAGUAGUAGUGCCGCAGGUA....................................... 3 -> ZJ-DJ3
...AGUAGUAGUGCCGCAGGUAA...................................... 1 -> ZJ-DJ3
CUAAGUAGUAGUGCCGCAGG......................................... 24 -> CAN
CUAAGUAGUAGUGCCGCAGGUAAC..................................... 1 -> CAN
CUAAGUAGUAGUGCCGCAGGUAA...................................... 5080 -> CAN
CUAAGUAGUAGUGCCGCA........................................... 4 -> CAN
CUAAGUAGUAGUGCCGCAGGU........................................ 77 -> CAN
CUAAGUAGUAGUGCCGCAG.......................................... 48 -> CAN
CUAAGUAGUAGUGCCGCAGGUA....................................... 467 -> CAN
.UAAGUAGUAGUGCCGCAGGU........................................ 2 -> CAN
.UAAGUAGUAGUGCCGCAGGUAA...................................... 81 -> CAN
.UAAGUAGUAGUGCCGCAGGUA....................................... 7 -> CAN
..AAGUAGUAGUGCCGCAGGUA....................................... 1 -> CAN
..AAGUAGUAGUGCCGCAGGUAA...................................... 3 -> CAN
CUAAGUAGUAGUGCCGCAGGU........................................ 63 -> USA
CUAAGUAGUAGUGCCGCAGG......................................... 33 -> USA
CUAAGUAGUAGUGCCGCAGGUA....................................... 579 -> USA
CUAAGUAGUAGUGCCGCA........................................... 5 -> USA
CUAAGUAGUAGUGCCGCAGGUAAC..................................... 2 -> USA
CUAAGUAGUAGUGCCGCAG.......................................... 39 -> USA
CUAAGUAGUAGUGCCGCAGGUAA...................................... 7056 -> USA
.UAAGUAGUAGUGCCGCAGGUAAC..................................... 1 -> USA
.UAAGUAGUAGUGCCGCAGGUA....................................... 6 -> USA
.UAAGUAGUAGUGCCGCAGG......................................... 3 -> USA
.UAAGUAGUAGUGCCGCAGGU........................................ 2 -> USA
.UAAGUAGUAGUGCCGCAGGUAA...................................... 94 -> USA
.UAAGUAGUAGUGCCGCAG.......................................... 2 -> USA
..AAGUAGUAGUGCCGCAGGUA....................................... 1 -> USA
..AAGUAGUAGUGCCGCAGGU........................................ 1 -> USA
..AAGUAGUAGUGCCGCAGGUAA...................................... 2 -> USA
.......................................ACCUGUGCACCGCUCCUUAACC 1 -> USA
bxy-mir-277
GUGCAGAGUGGGGCAUUUACGAUAUAAAAACGAUUGCGUACGCAAAUGCACCAAUCUGGUACGA
(((((((.(((.((((((.(((..(((......)))..).)).)))))).))).))).))))..
GUGCAGAGUGGGGCAUUU.............................................. 1 -> ZJ
..........................................CAAAUGCACCAAUCUGGUA... 13 -> ZJ
..........................................CAAAUGCACCAAUCUGGUACG. 25 -> ZJ
..........................................CAAAUGCACCAAUCUGGUACGA 138 -> ZJ
..........................................CAAAUGCACCAAUCUGGU.... 1 -> ZJ
..........................................CAAAUGCACCAAUCUGGUAC.. 23 -> ZJ
...........................................AAAUGCACCAAUCUGGUACGA 3 -> ZJ
...........................................AAAUGCACCAAUCUGGUACG. 2 -> ZJ
...........................................AAAUGCACCAAUCUGGUAC.. 1 -> ZJ
...........................................AAAUGCACCAAUCUGGUA... 1 -> ZJ
..........................................CAAAUGCACCAAUCUGGUAC.. 2 -> ZJ-COLD
..........................................CAAAUGCACCAAUCUGGUA... 6 -> ZJ-COLD
..........................................CAAAUGCACCAAUCUGGUACG. 6 -> ZJ-COLD
..........................................CAAAUGCACCAAUCUGGUACGA 110 -> ZJ-COLD
...........................................AAAUGCACCAAUCUGGUACGA 3 -> ZJ-COLD
...........................................AAAUGCACCAAUCUGGUA... 1 -> ZJ-COLD
...........................................AAAUGCACCAAUCUGGUACG. 2 -> ZJ-COLD
GUGCAGAGUGGGGCAUUUACG........................................... 1 -> ZJ-DJ3
..........................................CAAAUGCACCAAUCUGGUAC.. 1 -> ZJ-DJ3
..........................................CAAAUGCACCAAUCUGGUACG. 7 -> ZJ-DJ3
..........................................CAAAUGCACCAAUCUGGUACGA 135 -> ZJ-DJ3
...........................................AAAUGCACCAAUCUGGUACGA 1 -> ZJ-DJ3
.............................................AUGCACCAAUCUGGUACGA 2 -> ZJ-DJ3
..........................................CAAAUGCACCAAUCUGGUAC.. 28 -> CAN
..........................................CAAAUGCACCAAUCUGGUA... 21 -> CAN
..........................................CAAAUGCACCAAUCUGGUACG. 24 -> CAN
..........................................CAAAUGCACCAAUCUGGU.... 2 -> CAN
..........................................CAAAUGCACCAAUCUGGUACGA 117 -> CAN
...........................................AAAUGCACCAAUCUGGUACG. 3 -> CAN
...........................................AAAUGCACCAAUCUGGUACGA 4 -> CAN
..........................................CAAAUGCACCAAUCUGGUA... 16 -> USA
..........................................CAAAUGCACCAAUCUGGUAC.. 17 -> USA
..........................................CAAAUGCACCAAUCUGGUACG. 22 -> USA
..........................................CAAAUGCACCAAUCUGGUACGA 83 -> USA
..........................................CAAAUGCACCAAUCUGGU.... 1 -> USA
...........................................AAAUGCACCAAUCUGGUACGA 4 -> USA
bxy-mir-29
CGUGGUUUCAGAUGGUUUUGCGUUGGAUUCAGAGUUCGUAGCACCAUGUGAAGCUGCUCU
.(..((((((.(((((.(((((..............))))).))))).))))))..)...
CGUGGUUUCAGAUGGUUUUGCGU..................................... 2 -> ZJ
CGUGGUUUCAGAUGGUUUUG........................................ 3 -> ZJ
CGUGGUUUCAGAUGGUUUU......................................... 1 -> ZJ
CGUGGUUUCAGAUGGUUUUGCGUU.................................... 1 -> ZJ
CGUGGUUUCAGAUGGUUUUGC....................................... 1 -> ZJ
CGUGGUUUCAGAUGGUUUUGCG...................................... 38 -> ZJ
......................................UAGCACCAUGUGAAGCUGC... 1147 -> ZJ
......................................UAGCACCAUGUGAAGCUGCU.. 1948 -> ZJ
......................................UAGCACCAUGUGAAGCUGCUCU 14488 -> ZJ
......................................UAGCACCAUGUGAAGCUG.... 673 -> ZJ
......................................UAGCACCAUGUGAAGCUGCUC. 2224 -> ZJ
.......................................AGCACCAUGUGAAGCUGCU.. 15 -> ZJ
.......................................AGCACCAUGUGAAGCUGC... 5 -> ZJ
.......................................AGCACCAUGUGAAGCUGCUC. 11 -> ZJ
.......................................AGCACCAUGUGAAGCUGCUCU 65 -> ZJ
........................................GCACCAUGUGAAGCUGCUCU 12 -> ZJ
........................................GCACCAUGUGAAGCUGCU.. 3 -> ZJ
........................................GCACCAUGUGAAGCUGCUC. 4 -> ZJ
.........................................CACCAUGUGAAGCUGCUCU 2 -> ZJ
..........................................ACCAUGUGAAGCUGCUCU 4 -> ZJ
CGUGGUUUCAGAUGGUUUUG........................................ 1 -> ZJ-COLD
CGUGGUUUCAGAUGGUUUUGCG...................................... 3 -> ZJ-COLD
......................................UAGCACCAUGUGAAGCUGC... 201 -> ZJ-COLD
......................................UAGCACCAUGUGAAGCUGCU.. 363 -> ZJ-COLD
......................................UAGCACCAUGUGAAGCUGCUC. 1130 -> ZJ-COLD
......................................UAGCACCAUGUGAAGCUG.... 35 -> ZJ-COLD
......................................UAGCACCAUGUGAAGCUGCUCU 3988 -> ZJ-COLD
.......................................AGCACCAUGUGAAGCUGCU.. 23 -> ZJ-COLD
.......................................AGCACCAUGUGAAGCUGCUC. 26 -> ZJ-COLD
.......................................AGCACCAUGUGAAGCUGCUCU 94 -> ZJ-COLD
.......................................AGCACCAUGUGAAGCUGC... 4 -> ZJ-COLD
........................................GCACCAUGUGAAGCUGCUC. 3 -> ZJ-COLD
........................................GCACCAUGUGAAGCUGCUCU 13 -> ZJ-COLD
........................................GCACCAUGUGAAGCUGCU.. 1 -> ZJ-COLD
.........................................CACCAUGUGAAGCUGCUCU 1 -> ZJ-COLD
..........................................ACCAUGUGAAGCUGCUCU 1 -> ZJ-COLD
CGUGGUUUCAGAUGGUUUUGCG...................................... 34 -> ZJ-DJ3
CGUGGUUUCAGAUGGUUUUG........................................ 1 -> ZJ-DJ3
.GUGGUUUCAGAUGGUUUUGCG...................................... 4 -> ZJ-DJ3
......................................UAGCACCAUGUGAAGCUGCUC. 1435 -> ZJ-DJ3
......................................UAGCACCAUGUGAAGCUGCUCU 5987 -> ZJ-DJ3
......................................UAGCACCAUGUGAAGCUGC... 69 -> ZJ-DJ3
......................................UAGCACCAUGUGAAGCUGCU.. 519 -> ZJ-DJ3
......................................UAGCACCAUGUGAAGCUG.... 2 -> ZJ-DJ3
.......................................AGCACCAUGUGAAGCUGCUC. 1 -> ZJ-DJ3
.......................................AGCACCAUGUGAAGCUGCUCU 2 -> ZJ-DJ3
.........................................CACCAUGUGAAGCUGCUCU 1 -> ZJ-DJ3
..........................................ACCAUGUGAAGCUGCUCU 1 -> ZJ-DJ3
CGUGGUUUCAGAUGGUUUUGC....................................... 2 -> CAN
CGUGGUUUCAGAUGGUUU.......................................... 1 -> CAN
CGUGGUUUCAGAUGGUUUUG........................................ 2 -> CAN
CGUGGUUUCAGAUGGUUUUGCG...................................... 7 -> CAN
.GUGGUUUCAGAUGGUUUUGCG...................................... 1 -> CAN
......................................UAGCACCAUGUGAAGCUGC... 1169 -> CAN
......................................UAGCACCAUGUGAAGCUGCUCU 19017 -> CAN
......................................UAGCACCAUGUGAAGCUGCUC. 2578 -> CAN
......................................UAGCACCAUGUGAAGCUG.... 706 -> CAN
......................................UAGCACCAUGUGAAGCUGCU.. 2150 -> CAN
.......................................AGCACCAUGUGAAGCUGCUC. 15 -> CAN
.......................................AGCACCAUGUGAAGCUGCU.. 18 -> CAN
.......................................AGCACCAUGUGAAGCUGCUCU 64 -> CAN
.......................................AGCACCAUGUGAAGCUGC... 7 -> CAN
........................................GCACCAUGUGAAGCUGCU.. 3 -> CAN
........................................GCACCAUGUGAAGCUGCUCU 18 -> CAN
........................................GCACCAUGUGAAGCUGCUC. 2 -> CAN
..........................................ACCAUGUGAAGCUGCUCU 2 -> CAN
CGUGGUUUCAGAUGGUUUUGCG...................................... 33 -> USA
CGUGGUUUCAGAUGGUUUUGC....................................... 2 -> USA
......................................UAGCACCAUGUGAAGCUGCU.. 1895 -> USA
......................................UAGCACCAUGUGAAGCUGC... 1056 -> USA
......................................UAGCACCAUGUGAAGCUG.... 573 -> USA
......................................UAGCACCAUGUGAAGCUGCUC. 2152 -> USA
......................................UAGCACCAUGUGAAGCUGCUCU 15391 -> USA
.......................................AGCACCAUGUGAAGCUGCU.. 12 -> USA
.......................................AGCACCAUGUGAAGCUGCUCU 55 -> USA
.......................................AGCACCAUGUGAAGCUGCUC. 19 -> USA
.......................................AGCACCAUGUGAAGCUGC... 4 -> USA
........................................GCACCAUGUGAAGCUGCUCU 15 -> USA
........................................GCACCAUGUGAAGCUGCU.. 1 -> USA
........................................GCACCAUGUGAAGCUGCUC. 1 -> USA
bxy-mir-40
AGCGCAUGUGGCCGAGGUGGUGCAGUUCUGUGGCCAUCACCGGGUUUACAUUCGCUGA
((((.((((((((..(((((((..((......))))))))).)).)))))).))))..
AGCGCAUGUGGCCGAGGUGGU..................................... 10 -> ZJ
AGCGCAUGUGGCCGAGGUGGUG.................................... 45 -> ZJ
AGCGCAUGUGGCCGAGGUG....................................... 4 -> ZJ
.GCGCAUGUGGCCGAGGUGGUG.................................... 1 -> ZJ
...................................AUCACCGGGUUUACAUUCGCU.. 2 -> ZJ
....................................UCACCGGGUUUACAUUCGCUG. 284 -> ZJ
....................................UCACCGGGUUUACAUUCGC... 354 -> ZJ
....................................UCACCGGGUUUACAUUCG.... 38 -> ZJ
....................................UCACCGGGUUUACAUUCGCUGA 593 -> ZJ
....................................UCACCGGGUUUACAUUCGCU.. 1942 -> ZJ
.....................................CACCGGGUUUACAUUCGC... 2 -> ZJ
.....................................CACCGGGUUUACAUUCGCUG. 3 -> ZJ
.....................................CACCGGGUUUACAUUCGCUGA 3 -> ZJ
.....................................CACCGGGUUUACAUUCGCU.. 15 -> ZJ
......................................ACCGGGUUUACAUUCGCU.. 37 -> ZJ
......................................ACCGGGUUUACAUUCGCUG. 2 -> ZJ
......................................ACCGGGUUUACAUUCGCUGA 11 -> ZJ
AGCGCAUGUGGCCGAGGUGGU..................................... 9 -> ZJ-COLD
AGCGCAUGUGGCCGAGGU........................................ 2 -> ZJ-COLD
AGCGCAUGUGGCCGAGGUGGUG.................................... 17 -> ZJ-COLD
...................................AUCACCGGGUUUACAUUCGCU.. 1 -> ZJ-COLD
...................................AUCACCGGGUUUACAUUCGCUG. 1 -> ZJ-COLD
....................................UCACCGGGUUUACAUUCGCU.. 503 -> ZJ-COLD
....................................UCACCGGGUUUACAUUCGCUG. 52 -> ZJ-COLD
....................................UCACCGGGUUUACAUUCGCUGA 734 -> ZJ-COLD
....................................UCACCGGGUUUACAUUCGC... 75 -> ZJ-COLD
....................................UCACCGGGUUUACAUUCG.... 4 -> ZJ-COLD
.....................................CACCGGGUUUACAUUCGC... 10 -> ZJ-COLD
.....................................CACCGGGUUUACAUUCGCUG. 2 -> ZJ-COLD
.....................................CACCGGGUUUACAUUCGCU.. 60 -> ZJ-COLD
.....................................CACCGGGUUUACAUUCGCUGA 28 -> ZJ-COLD
......................................ACCGGGUUUACAUUCGCUG. 2 -> ZJ-COLD
......................................ACCGGGUUUACAUUCGCU.. 7 -> ZJ-COLD
......................................ACCGGGUUUACAUUCGCUGA 23 -> ZJ-COLD
.......................................CCGGGUUUACAUUCGCUGA 1 -> ZJ-COLD
AGCGCAUGUGGCCGAGGUGGUG.................................... 69 -> ZJ-DJ3
AGCGCAUGUGGCCGAGGUGG...................................... 2 -> ZJ-DJ3
AGCGCAUGUGGCCGAGGUGGU..................................... 2 -> ZJ-DJ3
...................................AUCACCGGGUUUACAUUCGCUG. 1 -> ZJ-DJ3
....................................UCACCGGGUUUACAUUCGCU.. 4 -> ZJ-DJ3
....................................UCACCGGGUUUACAUUCGCUG. 3 -> ZJ-DJ3
....................................UCACCGGGUUUACAUUCGC... 1 -> ZJ-DJ3
....................................UCACCGGGUUUACAUUCGCUGA 114 -> ZJ-DJ3
.....................................CACCGGGUUUACAUUCGC... 1 -> ZJ-DJ3
AGCGCAUGUGGCCGAGGUGGUG.................................... 25 -> CAN
AGCGCAUGUGGCCGAGGUGG...................................... 4 -> CAN
AGCGCAUGUGGCCGAGGUG....................................... 3 -> CAN
AGCGCAUGUGGCCGAGGUGGU..................................... 3 -> CAN
...................................AUCACCGGGUUUACAUUCGCU.. 1 -> CAN
....................................UCACCGGGUUUACAUUCGCUG. 108 -> CAN
....................................UCACCGGGUUUACAUUCGCUGA 253 -> CAN
....................................UCACCGGGUUUACAUUCG.... 13 -> CAN
....................................UCACCGGGUUUACAUUCGCU.. 678 -> CAN
....................................UCACCGGGUUUACAUUCGC... 130 -> CAN
.....................................CACCGGGUUUACAUUCGCU.. 9 -> CAN
.....................................CACCGGGUUUACAUUCGC... 2 -> CAN
......................................ACCGGGUUUACAUUCGCU.. 13 -> CAN
......................................ACCGGGUUUACAUUCGCUG. 1 -> CAN
......................................ACCGGGUUUACAUUCGCUGA 2 -> CAN
AGCGCAUGUGGCCGAGGUGGUG.................................... 40 -> USA
AGCGCAUGUGGCCGAGGUGGU..................................... 7 -> USA
AGCGCAUGUGGCCGAGGUGG...................................... 5 -> USA
AGCGCAUGUGGCCGAGGUG....................................... 7 -> USA
AGCGCAUGUGGCCGAGGU........................................ 6 -> USA
...................................AUCACCGGGUUUACAUUC..... 1 -> USA
...................................AUCACCGGGUUUACAUUCGCU.. 2 -> USA
....................................UCACCGGGUUUACAUUCGCUG. 214 -> USA
....................................UCACCGGGUUUACAUUCG.... 46 -> USA
....................................UCACCGGGUUUACAUUCGC... 360 -> USA
....................................UCACCGGGUUUACAUUCGCU.. 1691 -> USA
....................................UCACCGGGUUUACAUUCGCUGA 793 -> USA
.....................................CACCGGGUUUACAUUCGCU.. 15 -> USA
.....................................CACCGGGUUUACAUUCGCUGA 2 -> USA
.....................................CACCGGGUUUACAUUCGC... 4 -> USA
......................................ACCGGGUUUACAUUCGCUG. 6 -> USA
......................................ACCGGGUUUACAUUCGCU.. 48 -> USA
......................................ACCGGGUUUACAUUCGCUGA 9 -> USA
bxy-mir-45
CUGGGUAUGCGUCUUAGUCAUACUGUUCACAACAAGGGUUAUGACUAGAUCCAUACUCAGCU
(((((((((.((((.(((((((((.((......)).)).))))))))))).)))))))))..
CUGGGUAUGCGUCUUAGUCAUA........................................ 3 -> ZJ
.UGGGUAUGCGUCUUAGUCA.......................................... 1 -> ZJ
.......................................UAUGACUAGAUCCAUACUCAGC. 1 -> ZJ
.......................................UAUGACUAGAUCCAUACUCAGCU 4 -> ZJ
........................................AUGACUAGAUCCAUACUCAGCU 20 -> ZJ
........................................AUGACUAGAUCCAUACUCAGC. 1 -> ZJ
........................................AUGACUAGAUCCAUACUCA... 1 -> ZJ
.........................................UGACUAGAUCCAUACUCAGC. 20087 -> ZJ
.........................................UGACUAGAUCCAUACUCA... 1030 -> ZJ
.........................................UGACUAGAUCCAUACUCAG.. 8814 -> ZJ
.........................................UGACUAGAUCCAUACUCAGCU 363646 -> ZJ
..........................................GACUAGAUCCAUACUCAGCU 2106 -> ZJ
..........................................GACUAGAUCCAUACUCAGC. 131 -> ZJ
..........................................GACUAGAUCCAUACUCAG.. 53 -> ZJ
...........................................ACUAGAUCCAUACUCAGCU 863 -> ZJ
...........................................ACUAGAUCCAUACUCAGC. 51 -> ZJ
CUGGGUAUGCGUCUUAGUCAUA........................................ 3 -> ZJ-COLD
CUGGGUAUGCGUCUUAGUCAU......................................... 1 -> ZJ-COLD
.......................................UAUGACUAGAUCCAUACUCAGCU 2 -> ZJ-COLD
........................................AUGACUAGAUCCAUACUCAGCU 10 -> ZJ-COLD
.........................................UGACUAGAUCCAUACUCAGC. 2118 -> ZJ-COLD
.........................................UGACUAGAUCCAUACUCA... 102 -> ZJ-COLD
.........................................UGACUAGAUCCAUACUCAGCU 190330 -> ZJ-COLD
.........................................UGACUAGAUCCAUACUCAG.. 917 -> ZJ-COLD
..........................................GACUAGAUCCAUACUCAGCU 7425 -> ZJ-COLD
..........................................GACUAGAUCCAUACUCAGC. 140 -> ZJ-COLD
..........................................GACUAGAUCCAUACUCAG.. 68 -> ZJ-COLD
...........................................ACUAGAUCCAUACUCAGC. 14 -> ZJ-COLD
...........................................ACUAGAUCCAUACUCAGCU 1477 -> ZJ-COLD
.......................................UAUGACUAGAUCCAUACUCAGCU 7 -> ZJ-DJ3
........................................AUGACUAGAUCCAUACUCAGCU 19 -> ZJ-DJ3
.........................................UGACUAGAUCCAUACUCAG.. 1348 -> ZJ-DJ3
.........................................UGACUAGAUCCAUACUCAGCU 767582 -> ZJ-DJ3
.........................................UGACUAGAUCCAUACUCA... 39 -> ZJ-DJ3
.........................................UGACUAGAUCCAUACUCAGC. 5819 -> ZJ-DJ3
..........................................GACUAGAUCCAUACUCAGCU 103 -> ZJ-DJ3
...........................................ACUAGAUCCAUACUCAGCU 38 -> ZJ-DJ3
............................................CUAGAUCCAUACUCAGCU 11 -> ZJ-DJ3
CUGGGUAUGCGUCUUAGUCA.......................................... 1 -> CAN
CUGGGUAUGCGUCUUAGUCAUA........................................ 2 -> CAN
.......................................UAUGACUAGAUCCAUACUCAGCU 8 -> CAN
........................................AUGACUAGAUCCAUACUCAGC. 3 -> CAN
........................................AUGACUAGAUCCAUACUCAGCU 27 -> CAN
.........................................UGACUAGAUCCAUACUCAGC. 17672 -> CAN
.........................................UGACUAGAUCCAUACUCAGCU 318260 -> CAN
.........................................UGACUAGAUCCAUACUCA... 1454 -> CAN
.........................................UGACUAGAUCCAUACUCAG.. 11479 -> CAN
..........................................GACUAGAUCCAUACUCAGC. 128 -> CAN
..........................................GACUAGAUCCAUACUCAG.. 81 -> CAN
..........................................GACUAGAUCCAUACUCAGCU 1932 -> CAN
...........................................ACUAGAUCCAUACUCAGC. 43 -> CAN
...........................................ACUAGAUCCAUACUCAGCU 718 -> CAN
CUGGGUAUGCGUCUUAGUCAUA........................................ 2 -> USA
.UGGGUAUGCGUCUUAGUCAU......................................... 1 -> USA
.......................................UAUGACUAGAUCCAUACUCAGC. 2 -> USA
.......................................UAUGACUAGAUCCAUACUCAGCU 5 -> USA
........................................AUGACUAGAUCCAUACUCAGCU 33 -> USA
........................................AUGACUAGAUCCAUACUCA... 1 -> USA
........................................AUGACUAGAUCCAUACUCAGC. 2 -> USA
........................................AUGACUAGAUCCAUACUCAG.. 1 -> USA
.........................................UGACUAGAUCCAUACUCAG.. 8940 -> USA
.........................................UGACUAGAUCCAUACUCAGCU 442808 -> USA
.........................................UGACUAGAUCCAUACUCAGC. 22332 -> USA
.........................................UGACUAGAUCCAUACUCA... 811 -> USA
..........................................GACUAGAUCCAUACUCAG.. 62 -> USA
..........................................GACUAGAUCCAUACUCAGC. 189 -> USA
..........................................GACUAGAUCCAUACUCAGCU 2814 -> USA
...........................................ACUAGAUCCAUACUCAGC. 62 -> USA
...........................................ACUAGAUCCAUACUCAGCU 965 -> USA
bxy-mir-50
UGAUAUGUCUAGUAUUCUUGGGUUCUAGAUUCCUUUAGAGGCAACCCUAAUGCUGGGCAUAUCGGA
.(((((((((((((((...((((((((((....))))))....)))).)))))))))))))))...
UGAUAUGUCUAGUAUUCUU............................................... 59 -> ZJ
UGAUAUGUCUAGUAUUCUUGGG............................................ 622 -> ZJ
UGAUAUGUCUAGUAUUCU................................................ 43 -> ZJ
UGAUAUGUCUAGUAUUCUUGGGU........................................... 589 -> ZJ
UGAUAUGUCUAGUAUUCUUGGGUUC......................................... 10 -> ZJ
UGAUAUGUCUAGUAUUCUUGGGUU.......................................... 3473 -> ZJ
UGAUAUGUCUAGUAUUCUUG.............................................. 839 -> ZJ
UGAUAUGUCUAGUAUUCUUGG............................................. 1047 -> ZJ
.GAUAUGUCUAGUAUUCUUGGG............................................ 1 -> ZJ
.GAUAUGUCUAGUAUUCUU............................................... 2 -> ZJ
.GAUAUGUCUAGUAUUCUUGGGU........................................... 10 -> ZJ
.GAUAUGUCUAGUAUUCUUG.............................................. 4 -> ZJ
.GAUAUGUCUAGUAUUCUUGG............................................. 4 -> ZJ
.GAUAUGUCUAGUAUUCUUGGGUU.......................................... 68 -> ZJ
..AUAUGUCUAGUAUUCUUGGGUU.......................................... 1 -> ZJ
..AUAUGUCUAGUAUUCUUG.............................................. 1 -> ZJ
....AUGUCUAGUAUUCUUGGGUU.......................................... 1 -> ZJ
.....UGUCUAGUAUUCUUGGGUU.......................................... 37 -> ZJ
.....UGUCUAGUAUUCUUGGGU........................................... 6 -> ZJ
........................CUAGAUUCCUUUAGAGGCAA...................... 1 -> ZJ
..........................................AACCCUAAUGCUGGGCAUAUCGGA 1 -> ZJ
...........................................ACCCUAAUGCUGGGCAUAUCGGA 4 -> ZJ
............................................CCCUAAUGCUGGGCAUAUCG.. 25 -> ZJ
............................................CCCUAAUGCUGGGCAUAUCGGA 321 -> ZJ
............................................CCCUAAUGCUGGGCAUAUC... 8 -> ZJ
............................................CCCUAAUGCUGGGCAUAUCGG. 58 -> ZJ
.............................................CCUAAUGCUGGGCAUAUCGG. 2 -> ZJ
.............................................CCUAAUGCUGGGCAUAUCGGA 6 -> ZJ
..............................................CUAAUGCUGGGCAUAUCGGA 2 -> ZJ
UGAUAUGUCUAGUAUUCUUGGG............................................ 166 -> ZJ-COLD
UGAUAUGUCUAGUAUUCUU............................................... 16 -> ZJ-COLD
UGAUAUGUCUAGUAUUCUUGGGUU.......................................... 1983 -> ZJ-COLD
UGAUAUGUCUAGUAUUCUUGGGUUC......................................... 2 -> ZJ-COLD
UGAUAUGUCUAGUAUUCUUG.............................................. 106 -> ZJ-COLD
UGAUAUGUCUAGUAUUCUUGG............................................. 206 -> ZJ-COLD
UGAUAUGUCUAGUAUUCUUGGGU........................................... 401 -> ZJ-COLD
UGAUAUGUCUAGUAUUCU................................................ 3 -> ZJ-COLD
.GAUAUGUCUAGUAUUCUUG.............................................. 1 -> ZJ-COLD
.GAUAUGUCUAGUAUUCUU............................................... 1 -> ZJ-COLD
.GAUAUGUCUAGUAUUCUUGGGUU.......................................... 70 -> ZJ-COLD
.GAUAUGUCUAGUAUUCUUGGGU........................................... 7 -> ZJ-COLD
.GAUAUGUCUAGUAUUCUUGGG............................................ 1 -> ZJ-COLD
...........................................ACCCUAAUGCUGGGCAUAUCGGA 1 -> ZJ-COLD
............................................CCCUAAUGCUGGGCAUAUCGG. 16 -> ZJ-COLD
............................................CCCUAAUGCUGGGCAUAUCG.. 2 -> ZJ-COLD
............................................CCCUAAUGCUGGGCAUAUCGGA 289 -> ZJ-COLD
............................................CCCUAAUGCUGGGCAUAUC... 2 -> ZJ-COLD
.............................................CCUAAUGCUGGGCAUAUCGG. 1 -> ZJ-COLD
.............................................CCUAAUGCUGGGCAUAUCGGA 10 -> ZJ-COLD
..............................................CUAAUGCUGGGCAUAUCGGA 1 -> ZJ-COLD
UGAUAUGUCUAGUAUUCUUGGGUUC......................................... 11 -> ZJ-DJ3
UGAUAUGUCUAGUAUUCUU............................................... 9 -> ZJ-DJ3
UGAUAUGUCUAGUAUUCU................................................ 5 -> ZJ-DJ3
UGAUAUGUCUAGUAUUCUUGGGU........................................... 493 -> ZJ-DJ3
UGAUAUGUCUAGUAUUCUUG.............................................. 75 -> ZJ-DJ3
UGAUAUGUCUAGUAUUCUUGGGUU.......................................... 1305 -> ZJ-DJ3
UGAUAUGUCUAGUAUUCUUGG............................................. 150 -> ZJ-DJ3
UGAUAUGUCUAGUAUUCUUGGG............................................ 419 -> ZJ-DJ3
.GAUAUGUCUAGUAUUCUUGGGUU.......................................... 1 -> ZJ-DJ3
..AUAUGUCUAGUAUUCUUGGGUU.......................................... 1 -> ZJ-DJ3
......GUCUAGUAUUCUUGGGUU.......................................... 2 -> ZJ-DJ3
...........................................ACCCUAAUGCUGGGCAUAUCGGA 3 -> ZJ-DJ3
............................................CCCUAAUGCUGGGCAUAUCGG. 4 -> ZJ-DJ3
............................................CCCUAAUGCUGGGCAUAUCGGA 287 -> ZJ-DJ3
UGAUAUGUCUAGUAUUCUUGGGUUCU........................................ 1 -> CAN
UGAUAUGUCUAGUAUUCUUGGG............................................ 1007 -> CAN
UGAUAUGUCUAGUAUUCUUG.............................................. 1430 -> CAN
UGAUAUGUCUAGUAUUCUU............................................... 163 -> CAN
UGAUAUGUCUAGUAUUCUUGGGUU.......................................... 6062 -> CAN
UGAUAUGUCUAGUAUUCU................................................ 53 -> CAN
UGAUAUGUCUAGUAUUCUUGGGU........................................... 1160 -> CAN
UGAUAUGUCUAGUAUUCUUGG............................................. 1580 -> CAN
UGAUAUGUCUAGUAUUCUUGGGUUC......................................... 29 -> CAN
.GAUAUGUCUAGUAUUCUUG.............................................. 18 -> CAN
.GAUAUGUCUAGUAUUCUUGGGU........................................... 18 -> CAN
.GAUAUGUCUAGUAUUCUUGG............................................. 7 -> CAN
.GAUAUGUCUAGUAUUCUUGGG............................................ 11 -> CAN
.GAUAUGUCUAGUAUUCUU............................................... 6 -> CAN
.GAUAUGUCUAGUAUUCUUGGGUU.......................................... 109 -> CAN
..AUAUGUCUAGUAUUCUUGG............................................. 1 -> CAN
..AUAUGUCUAGUAUUCUUGGG............................................ 1 -> CAN
..AUAUGUCUAGUAUUCUUGGGUU.......................................... 2 -> CAN
..AUAUGUCUAGUAUUCUUGGGUUC......................................... 1 -> CAN
..AUAUGUCUAGUAUUCUUG.............................................. 1 -> CAN
...UAUGUCUAGUAUUCUUGGGUU.......................................... 2 -> CAN
.....UGUCUAGUAUUCUUGGGUU.......................................... 13 -> CAN
.....UGUCUAGUAUUCUUGGGU........................................... 6 -> CAN
......GUCUAGUAUUCUUGGGUU.......................................... 1 -> CAN
.........................................CAACCCUAAUGCUGGGCAUAUCGGA 1 -> CAN
..........................................AACCCUAAUGCUGGGCAUAUC... 2 -> CAN
...........................................ACCCUAAUGCUGGGCAUAUCGGA 1 -> CAN
...........................................ACCCUAAUGCUGGGCAUAUCGG. 1 -> CAN
............................................CCCUAAUGCUGGGCAUAUCGGA 511 -> CAN
............................................CCCUAAUGCUGGGCAUAUCGG. 80 -> CAN
............................................CCCUAAUGCUGGGCAUAU.... 1 -> CAN
............................................CCCUAAUGCUGGGCAUAUCG.. 25 -> CAN
............................................CCCUAAUGCUGGGCAUAUC... 16 -> CAN
.............................................CCUAAUGCUGGGCAUAUCG.. 1 -> CAN
.............................................CCUAAUGCUGGGCAUAUCGGA 12 -> CAN
.............................................CCUAAUGCUGGGCAUAUC... 1 -> CAN
UGAUAUGUCUAGUAUUCUUGG............................................. 1463 -> USA
UGAUAUGUCUAGUAUUCUUGGGUUC......................................... 20 -> USA
UGAUAUGUCUAGUAUUCUUGGGU........................................... 779 -> USA
UGAUAUGUCUAGUAUUCUUGGGUU.......................................... 6237 -> USA
UGAUAUGUCUAGUAUUCUU............................................... 53 -> USA
UGAUAUGUCUAGUAUUCUUGGG............................................ 839 -> USA
UGAUAUGUCUAGUAUUCUUG.............................................. 1166 -> USA
UGAUAUGUCUAGUAUUCU................................................ 30 -> USA
.GAUAUGUCUAGUAUUCUUGGGU........................................... 7 -> USA
.GAUAUGUCUAGUAUUCUUGG............................................. 4 -> USA
.GAUAUGUCUAGUAUUCUUGGGUUC......................................... 2 -> USA
.GAUAUGUCUAGUAUUCUUGGG............................................ 9 -> USA
.GAUAUGUCUAGUAUUCUUGGGUU.......................................... 80 -> USA
.GAUAUGUCUAGUAUUCUUG.............................................. 11 -> USA
..AUAUGUCUAGUAUUCUUGGGUU.......................................... 2 -> USA
.....UGUCUAGUAUUCUUGGGU........................................... 5 -> USA
.....UGUCUAGUAUUCUUGGGUU.......................................... 8 -> USA
.........................................CAACCCUAAUGCUGGGCAUAUCGGA 1 -> USA
...........................................ACCCUAAUGCUGGGCAUAUCGGA 1 -> USA
............................................CCCUAAUGCUGGGCAUAUCGGA 301 -> USA
............................................CCCUAAUGCUGGGCAUAUCG.. 26 -> USA
............................................CCCUAAUGCUGGGCAUAUC... 4 -> USA
............................................CCCUAAUGCUGGGCAUAUCGG. 61 -> USA
.............................................CCUAAUGCUGGGCAUAUCGGA 8 -> USA
..............................................CUAAUGCUGGGCAUAUCGG. 1 -> USA
bxy-mir-72
AGGCAAGAUGUUGGCAUAGCUGAGUGAACAUUGAAAUGCUUCAGCGAUGCCUCAGAUCGCCGCG
.(((.(..((..(((((.(((((((............)).))))).))))).))..).)))...
AGGCAAGAUGUUGGCAUAGCUGAG........................................ 24 -> ZJ
AGGCAAGAUGUUGGCAUAGCU........................................... 139833 -> ZJ
AGGCAAGAUGUUGGCAUAGCUGA......................................... 8037 -> ZJ
AGGCAAGAUGUUGGCAUAGCUG.......................................... 24757 -> ZJ
AGGCAAGAUGUUGGCAUAG............................................. 3251 -> ZJ
AGGCAAGAUGUUGGCAUAGC............................................ 11947 -> ZJ
AGGCAAGAUGUUGGCAUA.............................................. 4983 -> ZJ
.GGCAAGAUGUUGGCAUAGC............................................ 21 -> ZJ
.GGCAAGAUGUUGGCAUAGCUG.......................................... 81 -> ZJ
.GGCAAGAUGUUGGCAUAGCU........................................... 225 -> ZJ
.GGCAAGAUGUUGGCAUAGCUGA......................................... 66 -> ZJ
.GGCAAGAUGUUGGCAUAG............................................. 7 -> ZJ
..GCAAGAUGUUGGCAUAGCU........................................... 7 -> ZJ
..GCAAGAUGUUGGCAUAGCUG.......................................... 1 -> ZJ
...CAAGAUGUUGGCAUAGCU........................................... 1 -> ZJ
....AAGAUGUUGGCAUAGCUG.......................................... 1 -> ZJ
..........................................AGCGAUGCCUCAGAUCGCCGCG 11 -> ZJ
..........................................AGCGAUGCCUCAGAUCGCC... 1 -> ZJ
AGGCAAGAUGUUGGCAUA.............................................. 18 -> ZJ-COLD
AGGCAAGAUGUUGGCAUAGCUGA......................................... 27962 -> ZJ-COLD
AGGCAAGAUGUUGGCAUAGCUG.......................................... 10923 -> ZJ-COLD
AGGCAAGAUGUUGGCAUAGCUGAG........................................ 56 -> ZJ-COLD
AGGCAAGAUGUUGGCAUAGCUGAGU....................................... 3 -> ZJ-COLD
AGGCAAGAUGUUGGCAUAGCU........................................... 9975 -> ZJ-COLD
AGGCAAGAUGUUGGCAUAGC............................................ 169 -> ZJ-COLD
AGGCAAGAUGUUGGCAUAG............................................. 31 -> ZJ-COLD
.GGCAAGAUGUUGGCAUAGCUGAG........................................ 2 -> ZJ-COLD
.GGCAAGAUGUUGGCAUAGCU........................................... 86 -> ZJ-COLD
.GGCAAGAUGUUGGCAUAGCUG.......................................... 107 -> ZJ-COLD
.GGCAAGAUGUUGGCAUAGCUGA......................................... 374 -> ZJ-COLD
.GGCAAGAUGUUGGCAUAGC............................................ 3 -> ZJ-COLD
..GCAAGAUGUUGGCAUAGCUGA......................................... 4 -> ZJ-COLD
..GCAAGAUGUUGGCAUAGCUG.......................................... 1 -> ZJ-COLD
..GCAAGAUGUUGGCAUAGCU........................................... 3 -> ZJ-COLD
...CAAGAUGUUGGCAUAGCUG.......................................... 1 -> ZJ-COLD
...CAAGAUGUUGGCAUAGCU........................................... 2 -> ZJ-COLD
...CAAGAUGUUGGCAUAGCUGA......................................... 2 -> ZJ-COLD
....AAGAUGUUGGCAUAGCUG.......................................... 2 -> ZJ-COLD
....AAGAUGUUGGCAUAGCUGA......................................... 1 -> ZJ-COLD
..........................................AGCGAUGCCUCAGAUCGCCGC. 1 -> ZJ-COLD
..........................................AGCGAUGCCUCAGAUCGCCGCG 5 -> ZJ-COLD
AGGCAAGAUGUUGGCAUAGC............................................ 170 -> ZJ-DJ3
AGGCAAGAUGUUGGCAUAGCUGA......................................... 37968 -> ZJ-DJ3
AGGCAAGAUGUUGGCAUAG............................................. 53 -> ZJ-DJ3
AGGCAAGAUGUUGGCAUA.............................................. 17 -> ZJ-DJ3
AGGCAAGAUGUUGGCAUAGCUGAGU....................................... 8 -> ZJ-DJ3
AGGCAAGAUGUUGGCAUAGCU........................................... 1508 -> ZJ-DJ3
AGGCAAGAUGUUGGCAUAGCUGAG........................................ 456 -> ZJ-DJ3
AGGCAAGAUGUUGGCAUAGCUG.......................................... 9137 -> ZJ-DJ3
.GGCAAGAUGUUGGCAUAGCUGA......................................... 18 -> ZJ-DJ3
.GGCAAGAUGUUGGCAUAGCU........................................... 3 -> ZJ-DJ3
.GGCAAGAUGUUGGCAUAGCUG.......................................... 31 -> ZJ-DJ3
..GCAAGAUGUUGGCAUAGCU........................................... 2 -> ZJ-DJ3
..GCAAGAUGUUGGCAUAGCUG.......................................... 7 -> ZJ-DJ3
..GCAAGAUGUUGGCAUAGCUGAG........................................ 1 -> ZJ-DJ3
..GCAAGAUGUUGGCAUAGCUGA......................................... 2 -> ZJ-DJ3
...CAAGAUGUUGGCAUAGCUGA......................................... 2 -> ZJ-DJ3
....AAGAUGUUGGCAUAGCUGA......................................... 9 -> ZJ-DJ3
....AAGAUGUUGGCAUAGCUG.......................................... 3 -> ZJ-DJ3
.....AGAUGUUGGCAUAGCUGA......................................... 2 -> ZJ-DJ3
..........................................AGCGAUGCCUCAGAUCGCCGCG 2 -> ZJ-DJ3
..............................................AUGCCUCAGAUCGCCGCG 1 -> ZJ-DJ3
AGGCAAGAUGUUGGCAUAGCUGA......................................... 11627 -> CAN
AGGCAAGAUGUUGGCAUAGC............................................ 11480 -> CAN
AGGCAAGAUGUUGGCAUAGCUGAGU....................................... 3 -> CAN
AGGCAAGAUGUUGGCAUAG............................................. 3021 -> CAN
AGGCAAGAUGUUGGCAUAGCU........................................... 161524 -> CAN
AGGCAAGAUGUUGGCAUAGCUGAG........................................ 92 -> CAN
AGGCAAGAUGUUGGCAUA.............................................. 3831 -> CAN
AGGCAAGAUGUUGGCAUAGCUG.......................................... 33891 -> CAN
.GGCAAGAUGUUGGCAUAGC............................................ 22 -> CAN
.GGCAAGAUGUUGGCAUAGCUGAG........................................ 2 -> CAN
.GGCAAGAUGUUGGCAUAG............................................. 4 -> CAN
.GGCAAGAUGUUGGCAUAGCUGA......................................... 111 -> CAN
.GGCAAGAUGUUGGCAUAGCUG.......................................... 126 -> CAN
.GGCAAGAUGUUGGCAUAGCU........................................... 249 -> CAN
..GCAAGAUGUUGGCAUAGC............................................ 1 -> CAN
..GCAAGAUGUUGGCAUAGCUG.......................................... 2 -> CAN
..GCAAGAUGUUGGCAUAGCU........................................... 16 -> CAN
...CAAGAUGUUGGCAUAGCUG.......................................... 2 -> CAN
...CAAGAUGUUGGCAUAGCU........................................... 1 -> CAN
..........................................AGCGAUGCCUCAGAUCGCCGCG 3 -> CAN
AGGCAAGAUGUUGGCAUAGC............................................ 13261 -> USA
AGGCAAGAUGUUGGCAUAGCU........................................... 169476 -> USA
AGGCAAGAUGUUGGCAUA.............................................. 4839 -> USA
AGGCAAGAUGUUGGCAUAG............................................. 3706 -> USA
AGGCAAGAUGUUGGCAUAGCUGA......................................... 10544 -> USA
AGGCAAGAUGUUGGCAUAGCUG.......................................... 27084 -> USA
AGGCAAGAUGUUGGCAUAGCUGAG........................................ 31 -> USA
.GGCAAGAUGUUGGCAUAGCUG.......................................... 89 -> USA
.GGCAAGAUGUUGGCAUAG............................................. 7 -> USA
.GGCAAGAUGUUGGCAUAGCUGA......................................... 86 -> USA
.GGCAAGAUGUUGGCAUAGC............................................ 15 -> USA
.GGCAAGAUGUUGGCAUAGCU........................................... 268 -> USA
..GCAAGAUGUUGGCAUAGCU........................................... 5 -> USA
....AAGAUGUUGGCAUAGCUGA......................................... 1 -> USA
.....AGAUGUUGGCAUAGCUGA......................................... 1 -> USA
..........................................AGCGAUGCCUCAGAUCGCCGCG 3 -> USA
bxy-mir-786
GAGAUUUCCGUCGAGCAUUUACACUACUGCUAAAGGCUGUAAUGCCCUUCGAAAGUCUGAA
.((((((.((..(.(((((.(((...((.....))..)))))))).)..)).))))))...
GAGAUUUCCGUCGAGCAUUUAC....................................... 4 -> ZJ
GAGAUUUCCGUCGAGCAUUUACA...................................... 98 -> ZJ
GAGAUUUCCGUCGAGCAUUUACAC..................................... 1 -> ZJ
.AGAUUUCCGUCGAGCAUUUACA...................................... 1 -> ZJ
.......................................UAAUGCCCUUCGAAAGUCU... 622 -> ZJ
.......................................UAAUGCCCUUCGAAAGUCUG.. 294 -> ZJ
.......................................UAAUGCCCUUCGAAAGUCUGAA 3079 -> ZJ
.......................................UAAUGCCCUUCGAAAGUC.... 297 -> ZJ
.......................................UAAUGCCCUUCGAAAGUCUGA. 1885 -> ZJ
........................................AAUGCCCUUCGAAAGUCUG.. 2 -> ZJ
........................................AAUGCCCUUCGAAAGUCUGA. 6 -> ZJ
........................................AAUGCCCUUCGAAAGUCUGAA 8 -> ZJ
........................................AAUGCCCUUCGAAAGUCU... 3 -> ZJ
.........................................AUGCCCUUCGAAAGUCUGAA 2 -> ZJ
GAGAUUUCCGUCGAGCAUUUA........................................ 1 -> ZJ-COLD
GAGAUUUCCGUCGAGCAUUUACAC..................................... 1 -> ZJ-COLD
GAGAUUUCCGUCGAGCAUUUAC....................................... 27 -> ZJ-COLD
GAGAUUUCCGUCGAGCAUU.......................................... 1 -> ZJ-COLD
GAGAUUUCCGUCGAGCAUUUACA...................................... 1147 -> ZJ-COLD
GAGAUUUCCGUCGAGCAUUU......................................... 1 -> ZJ-COLD
.AGAUUUCCGUCGAGCAUUUAC....................................... 1 -> ZJ-COLD
.AGAUUUCCGUCGAGCAUUUACA...................................... 38 -> ZJ-COLD
..GAUUUCCGUCGAGCAUUUACA...................................... 2 -> ZJ-COLD
......................................GUAAUGCCCUUCGAAAGUCUGAA 1 -> ZJ-COLD
.......................................UAAUGCCCUUCGAAAGUCUGA. 2451 -> ZJ-COLD
.......................................UAAUGCCCUUCGAAAGUC.... 244 -> ZJ-COLD
.......................................UAAUGCCCUUCGAAAGUCU... 413 -> ZJ-COLD
.......................................UAAUGCCCUUCGAAAGUCUGAA 6109 -> ZJ-COLD
.......................................UAAUGCCCUUCGAAAGUCUG.. 209 -> ZJ-COLD
........................................AAUGCCCUUCGAAAGUCUGA. 40 -> ZJ-COLD
........................................AAUGCCCUUCGAAAGUCUG.. 17 -> ZJ-COLD
........................................AAUGCCCUUCGAAAGUCU... 13 -> ZJ-COLD
........................................AAUGCCCUUCGAAAGUCUGAA 75 -> ZJ-COLD
.........................................AUGCCCUUCGAAAGUCUG.. 3 -> ZJ-COLD
.........................................AUGCCCUUCGAAAGUCUGA. 3 -> ZJ-COLD
.........................................AUGCCCUUCGAAAGUCUGAA 6 -> ZJ-COLD
..........................................UGCCCUUCGAAAGUCUGAA 2 -> ZJ-COLD
GAGAUUUCCGUCGAGCAUUUACA...................................... 10 -> ZJ-DJ3
.......................................UAAUGCCCUUCGAAAGUCUG.. 2 -> ZJ-DJ3
.......................................UAAUGCCCUUCGAAAGUCUGAA 20 -> ZJ-DJ3
.......................................UAAUGCCCUUCGAAAGUCUGA. 27 -> ZJ-DJ3
GAGAUUUCCGUCGAGCAUUUACA...................................... 75 -> CAN
GAGAUUUCCGUCGAGCAUUUACAC..................................... 1 -> CAN
GAGAUUUCCGUCGAGCAUUUAC....................................... 3 -> CAN
.AGAUUUCCGUCGAGCAUUUACA...................................... 1 -> CAN
.......................................UAAUGCCCUUCGAAAGUCUGA. 1594 -> CAN
.......................................UAAUGCCCUUCGAAAGUCUG.. 238 -> CAN
.......................................UAAUGCCCUUCGAAAGUCUGAA 2035 -> CAN
.......................................UAAUGCCCUUCGAAAGUCU... 485 -> CAN
.......................................UAAUGCCCUUCGAAAGUC.... 223 -> CAN
........................................AAUGCCCUUCGAAAGUCU... 3 -> CAN
........................................AAUGCCCUUCGAAAGUCUGA. 1 -> CAN
........................................AAUGCCCUUCGAAAGUCUGAA 7 -> CAN
GAGAUUUCCGUCGAGCAUUUACA...................................... 89 -> USA
GAGAUUUCCGUCGAGCAUUUAC....................................... 2 -> USA
.AGAUUUCCGUCGAGCAUUUACA...................................... 1 -> USA
......................................GUAAUGCCCUUCGAAAGUCUGA. 2 -> USA
......................................GUAAUGCCCUUCGAAAGUCU... 1 -> USA
.......................................UAAUGCCCUUCGAAAGUCUGAA 3431 -> USA
.......................................UAAUGCCCUUCGAAAGUCUG.. 346 -> USA
.......................................UAAUGCCCUUCGAAAGUCU... 656 -> USA
.......................................UAAUGCCCUUCGAAAGUC.... 273 -> USA
.......................................UAAUGCCCUUCGAAAGUCUGA. 1641 -> USA
........................................AAUGCCCUUCGAAAGUCUGA. 2 -> USA
........................................AAUGCCCUUCGAAAGUCU... 2 -> USA
........................................AAUGCCCUUCGAAAGUCUG.. 3 -> USA
........................................AAUGCCCUUCGAAAGUCUGAA 3 -> USA
bxy-mir-86
UAAGUGAAUACUUUGCCACAGUCUUAGAAUAUGGCAUAGCUGGGCCAAGGUUCGCUUAAAC
(((((((((.(((.(((.(((.((.............)))))))).))))))))))))...
UAAGUGAAUACUUUGCCACAGU....................................... 272 -> ZJ
UAAGUGAAUACUUUGCCACAG........................................ 197 -> ZJ
UAAGUGAAUACUUUGCCAC.......................................... 2 -> ZJ
UAAGUGAAUACUUUGCCACAGUCU..................................... 5707 -> ZJ
UAAGUGAAUACUUUGCCACA......................................... 14 -> ZJ
UAAGUGAAUACUUUGCCACAGUC...................................... 624 -> ZJ
UAAGUGAAUACUUUGCCACAGUCUU.................................... 9 -> ZJ
UAAGUGAAUACUUUGCCA........................................... 4 -> ZJ
.AAGUGAAUACUUUGCCACAGU....................................... 6 -> ZJ
.AAGUGAAUACUUUGCCACAGUC...................................... 9 -> ZJ
.AAGUGAAUACUUUGCCACAGUCU..................................... 164 -> ZJ
.AAGUGAAUACUUUGCCACAG........................................ 3 -> ZJ
..AGUGAAUACUUUGCCACAGUC...................................... 3 -> ZJ
..AGUGAAUACUUUGCCACAGUCUUA................................... 1 -> ZJ
..AGUGAAUACUUUGCCACAGUCU..................................... 19 -> ZJ
....UGAAUACUUUGCCACAGUCU..................................... 1 -> ZJ
.......................................CUGGGCCAAGGUUCGCUUAAAC 17 -> ZJ
........................................UGGGCCAAGGUUCGCUUAAA. 1 -> ZJ
UAAGUGAAUACUUUGCCACAGUC...................................... 503 -> ZJ-COLD
UAAGUGAAUACUUUGCCACAGU....................................... 75 -> ZJ-COLD
UAAGUGAAUACUUUGCCACAGUCU..................................... 7624 -> ZJ-COLD
UAAGUGAAUACUUUGCCACAGUCUU.................................... 29 -> ZJ-COLD
UAAGUGAAUACUUUGCCACAG........................................ 44 -> ZJ-COLD
UAAGUGAAUACUUUGCCACA......................................... 8 -> ZJ-COLD
.AAGUGAAUACUUUGCCACAGUC...................................... 21 -> ZJ-COLD
.AAGUGAAUACUUUGCCACAG........................................ 2 -> ZJ-COLD
.AAGUGAAUACUUUGCCACAGU....................................... 1 -> ZJ-COLD
.AAGUGAAUACUUUGCCACAGUCUU.................................... 1 -> ZJ-COLD
.AAGUGAAUACUUUGCCACAGUCU..................................... 323 -> ZJ-COLD
..AGUGAAUACUUUGCCACAGUC...................................... 1 -> ZJ-COLD
..AGUGAAUACUUUGCCACAG........................................ 1 -> ZJ-COLD
..AGUGAAUACUUUGCCACAGUCU..................................... 58 -> ZJ-COLD
...GUGAAUACUUUGCCACAGUCU..................................... 1 -> ZJ-COLD
.......................................CUGGGCCAAGGUUCGCUUAAA. 1 -> ZJ-COLD
.......................................CUGGGCCAAGGUUCGCUUAAAC 17 -> ZJ-COLD
........................................UGGGCCAAGGUUCGCUUAAAC 2 -> ZJ-COLD
UAAGUGAAUACUUUGCCACAGUCUU.................................... 44 -> ZJ-DJ3
UAAGUGAAUACUUUGCCACAGUCU..................................... 6786 -> ZJ-DJ3
UAAGUGAAUACUUUGCCAC.......................................... 2 -> ZJ-DJ3
UAAGUGAAUACUUUGCCACAGU....................................... 18 -> ZJ-DJ3
UAAGUGAAUACUUUGCCACAG........................................ 83 -> ZJ-DJ3
UAAGUGAAUACUUUGCCACAGUC...................................... 171 -> ZJ-DJ3
UAAGUGAAUACUUUGCCACAGUCUUA................................... 1 -> ZJ-DJ3
.AAGUGAAUACUUUGCCACAGUC...................................... 6 -> ZJ-DJ3
.AAGUGAAUACUUUGCCACAGUCU..................................... 48 -> ZJ-DJ3
..AGUGAAUACUUUGCCACAGUCU..................................... 4 -> ZJ-DJ3
.....GAAUACUUUGCCACAGUCU..................................... 1 -> ZJ-DJ3
.......................................CUGGGCCAAGGUUCGCUUAAAC 1 -> ZJ-DJ3
........................................UGGGCCAAGGUUCGCUUA... 1 -> ZJ-DJ3
UAAGUGAAUACUUUGCCACAGUCU..................................... 9048 -> CAN
UAAGUGAAUACUUUGCCACAG........................................ 248 -> CAN
UAAGUGAAUACUUUGCCACAGUC...................................... 760 -> CAN
UAAGUGAAUACUUUGCCA........................................... 5 -> CAN
UAAGUGAAUACUUUGCCACA......................................... 20 -> CAN
UAAGUGAAUACUUUGCCACAGUCUU.................................... 17 -> CAN
UAAGUGAAUACUUUGCCACAGU....................................... 311 -> CAN
.AAGUGAAUACUUUGCCACAGUCU..................................... 155 -> CAN
.AAGUGAAUACUUUGCCACAGU....................................... 7 -> CAN
.AAGUGAAUACUUUGCCACAGUC...................................... 11 -> CAN
.AAGUGAAUACUUUGCCACAG........................................ 5 -> CAN
.AAGUGAAUACUUUGCCACA......................................... 2 -> CAN
..AGUGAAUACUUUGCCACAGUCU..................................... 16 -> CAN
..AGUGAAUACUUUGCCACAGUC...................................... 2 -> CAN
......................................GCUGGGCCAAGGUUCGCUUAAAC 1 -> CAN
.......................................CUGGGCCAAGGUUCGCUUAAAC 6 -> CAN
........................................UGGGCCAAGGUUCGCUUAAAC 2 -> CAN
UAAGUGAAUACUUUGCCACAGUC...................................... 813 -> USA
UAAGUGAAUACUUUGCCACAGU....................................... 230 -> USA
UAAGUGAAUACUUUGCCA........................................... 2 -> USA
UAAGUGAAUACUUUGCCACAGUCU..................................... 8592 -> USA
UAAGUGAAUACUUUGCCACAG........................................ 183 -> USA
UAAGUGAAUACUUUGCCACAGUCUU.................................... 14 -> USA
UAAGUGAAUACUUUGCCACA......................................... 8 -> USA
.AAGUGAAUACUUUGCCACAGUC...................................... 19 -> USA
.AAGUGAAUACUUUGCCACAG........................................ 3 -> USA
.AAGUGAAUACUUUGCCACAGU....................................... 4 -> USA
.AAGUGAAUACUUUGCCACAGUCU..................................... 207 -> USA
..AGUGAAUACUUUGCCACAGUC...................................... 1 -> USA
..AGUGAAUACUUUGCCACAGUCU..................................... 15 -> USA
..AGUGAAUACUUUGCCACAG........................................ 1 -> USA
.......................................CUGGGCCAAGGUUCGCUUAAAC 18 -> USA
........................................UGGGCCAAGGUUCGCUUAAAC 1 -> USA
bxy-mir-9
UCUUUGGUUAUCUAGUUGUAUGAGAUUAUAUUAUCACAUCAUAAAGCUGGAUGACCAAAAGA
(((((((((((((((((.((((((((......)))...))))).)))))))))))).)))))
UCUUUGGUUAUCUAGUUG............................................52 -> ZJ
UCUUUGGUUAUCUAGUUGU...........................................10 -> ZJ
UCUUUGGUUAUCUAGUUGUA..........................................7 -> ZJ
UCUUUGGUUAUCUAGUUGUAU.........................................69 -> ZJ
UCUUUGGUUAUCUAGUUGUAUG........................................6 -> ZJ
UCUUUGGUUAUCUAGUUGUAUGA.......................................7 -> ZJ
.CUUUGGUUAUCUAGUUGUAUG........................................1 -> ZJ
.CUUUGGUUAUCUAGUUGUAU.........................................3 -> ZJ
..UUUGGUUAUCUAGUUGUAU.........................................5 -> ZJ
..UUUGGUUAUCUAGUUGUAUG........................................2 -> ZJ
..UUUGGUUAUCUAGUUGUAUGA.......................................9 -> ZJ
...UUGGUUAUCUAGUUGUAU.........................................2 -> ZJ
...UUGGUUAUCUAGUUGUAUGAGA.....................................1 -> ZJ
...UUGGUUAUCUAGUUGUAUG........................................2 -> ZJ
...UUGGUUAUCUAGUUGUAUGA.......................................1 -> ZJ
......................................UCAUAAAGCUGGAUGACCAA....1 -> ZJ
......................................UCAUAAAGCUGGAUGACCAAA...1 -> ZJ
........................................AUAAAGCUGGAUGACCAAAAG.208 -> ZJ
........................................AUAAAGCUGGAUGACCAAAA..11 -> ZJ
........................................AUAAAGCUGGAUGACCAAA...9 -> ZJ
........................................AUAAAGCUGGAUGACCAA....6 -> ZJ
........................................AUAAAGCUGGAUGACCAAAAGA314 -> ZJ
.........................................UAAAGCUGGAUGACCAAA...1 -> ZJ
.........................................UAAAGCUGGAUGACCAAAAGA1463 -> ZJ
.........................................UAAAGCUGGAUGACCAAAAG.122 -> ZJ
.........................................UAAAGCUGGAUGACCAAAA..6 -> ZJ
..........................................AAAGCUGGAUGACCAAAAG.7 -> ZJ
..........................................AAAGCUGGAUGACCAAAAGA27 -> ZJ
...........................................AAGCUGGAUGACCAAAAGA6 -> ZJ
...........................................AAGCUGGAUGACCAAAAG.1 -> ZJ
UCUUUGGUUAUCUAGUUGUAUGA.......................................12 -> ZJ-COLD
UCUUUGGUUAUCUAGUUGUA..........................................7 -> ZJ-COLD
UCUUUGGUUAUCUAGUUG............................................5 -> ZJ-COLD
UCUUUGGUUAUCUAGUUGUAUG........................................5 -> ZJ-COLD
UCUUUGGUUAUCUAGUUGU...........................................25 -> ZJ-COLD
UCUUUGGUUAUCUAGUUGUAU.........................................161 -> ZJ-COLD
.CUUUGGUUAUCUAGUUGUA..........................................1 -> ZJ-COLD
.CUUUGGUUAUCUAGUUGUAU.........................................6 -> ZJ-COLD
..UUUGGUUAUCUAGUUGUAU.........................................9 -> ZJ-COLD
..UUUGGUUAUCUAGUUGUAUGA.......................................17 -> ZJ-COLD
...UUGGUUAUCUAGUUGUAUGA.......................................5 -> ZJ-COLD
...UUGGUUAUCUAGUUGUAUG........................................2 -> ZJ-COLD
...UUGGUUAUCUAGUUGUAU.........................................1 -> ZJ-COLD
......................................UCAUAAAGCUGGAUGACCAA....1 -> ZJ-COLD
......................................UCAUAAAGCUGGAUGACCAAAA..1 -> ZJ-COLD
.......................................CAUAAAGCUGGAUGACCAAAAGA2 -> ZJ-COLD
........................................AUAAAGCUGGAUGACCAAA...4 -> ZJ-COLD
........................................AUAAAGCUGGAUGACCAAAA..6 -> ZJ-COLD
........................................AUAAAGCUGGAUGACCAAAAGA164 -> ZJ-COLD
........................................AUAAAGCUGGAUGACCAAAAG.131 -> ZJ-COLD
........................................AUAAAGCUGGAUGACCAA....7 -> ZJ-COLD
.........................................UAAAGCUGGAUGACCAAAA..4 -> ZJ-COLD
.........................................UAAAGCUGGAUGACCAAAAG.87 -> ZJ-COLD
.........................................UAAAGCUGGAUGACCAAAAGA804 -> ZJ-COLD
..........................................AAAGCUGGAUGACCAAAAG.6 -> ZJ-COLD
..........................................AAAGCUGGAUGACCAAAA..1 -> ZJ-COLD
..........................................AAAGCUGGAUGACCAAAAGA41 -> ZJ-COLD
...........................................AAGCUGGAUGACCAAAAGA8 -> ZJ-COLD
...........................................AAGCUGGAUGACCAAAAG.1 -> ZJ-COLD
UCUUUGGUUAUCUAGUUGUAU.........................................1 -> ZJ-DJ3
........................................AUAAAGCUGGAUGACCAA....7 -> ZJ-DJ3
........................................AUAAAGCUGGAUGACCAAAAG.3 -> ZJ-DJ3
........................................AUAAAGCUGGAUGACCAAA...1 -> ZJ-DJ3
........................................AUAAAGCUGGAUGACCAAAA..1 -> ZJ-DJ3
........................................AUAAAGCUGGAUGACCAAAAGA7 -> ZJ-DJ3
.........................................UAAAGCUGGAUGACCAAAAGA21 -> ZJ-DJ3
.........................................UAAAGCUGGAUGACCAAA...1 -> ZJ-DJ3
.........................................UAAAGCUGGAUGACCAAAA..2 -> ZJ-DJ3
.........................................UAAAGCUGGAUGACCAAAAG.12 -> ZJ-DJ3
UCUUUGGUUAUCUAGUUG............................................68 -> CAN
UCUUUGGUUAUCUAGUUGUAU.........................................115 -> CAN
UCUUUGGUUAUCUAGUUGUAUG........................................2 -> CAN
UCUUUGGUUAUCUAGUUGU...........................................23 -> CAN
UCUUUGGUUAUCUAGUUGUA..........................................8 -> CAN
UCUUUGGUUAUCUAGUUGUAUGA.......................................4 -> CAN
.CUUUGGUUAUCUAGUUGUAU.........................................1 -> CAN
.CUUUGGUUAUCUAGUUGU...........................................1 -> CAN
.CUUUGGUUAUCUAGUUGUAUG........................................1 -> CAN
..UUUGGUUAUCUAGUUGUA..........................................2 -> CAN
..UUUGGUUAUCUAGUUGUAUG........................................4 -> CAN
..UUUGGUUAUCUAGUUGUAU.........................................7 -> CAN
..UUUGGUUAUCUAGUUGUAUGA.......................................11 -> CAN
...UUGGUUAUCUAGUUGUAUG........................................4 -> CAN
...UUGGUUAUCUAGUUGUAU.........................................3 -> CAN
...UUGGUUAUCUAGUUGUAUGAGA.....................................1 -> CAN
...UUGGUUAUCUAGUUGUAUGA.......................................6 -> CAN
...UUGGUUAUCUAGUUGUAUGAG......................................1 -> CAN
.....................................AUCAUAAAGCUGGAUGACCAAA...2 -> CAN
......................................UCAUAAAGCUGGAUGACCAAAA..1 -> CAN
........................................AUAAAGCUGGAUGACCAAAAGA44 -> CAN
........................................AUAAAGCUGGAUGACCAAAAG.210 -> CAN
........................................AUAAAGCUGGAUGACCAAAA..7 -> CAN
........................................AUAAAGCUGGAUGACCAAA...14 -> CAN
........................................AUAAAGCUGGAUGACCAAAAGA331 -> CAN
........................................AUAAAGCUGGAUGACCAA....9 -> CAN
.........................................UAAAGCUGGAUGACCAAAAG.108 -> CAN
.........................................UAAAGCUGGAUGACCAAAAGA988 -> CAN
.........................................UAAAGCUGGAUGACCAAAA..3 -> CAN
..........................................AAAGCUGGAUGACCAAAAGA18 -> CAN
..........................................AAAGCUGGAUGACCAAAAG.1 -> CAN
...........................................AAGCUGGAUGACCAAAAGA4 -> CAN
...........................................AAGCUGGAUGACCAAAAG.2 -> CAN
UCUUUGGUUAUCUAGUUGUAU.........................................81 -> USA
UCUUUGGUUAUCUAGUUGUAUG........................................11 -> USA
UCUUUGGUUAUCUAGUUG............................................75 -> USA
UCUUUGGUUAUCUAGUUGUAUGA.......................................12 -> USA
UCUUUGGUUAUCUAGUUGUA..........................................8 -> USA
UCUUUGGUUAUCUAGUUGU...........................................15 -> USA
.CUUUGGUUAUCUAGUUGUAU.........................................2 -> USA
.CUUUGGUUAUCUAGUUGUAUGA.......................................1 -> USA
..UUUGGUUAUCUAGUUGUAUGA.......................................25 -> USA
..UUUGGUUAUCUAGUUGUA..........................................1 -> USA
..UUUGGUUAUCUAGUUGUAU.........................................5 -> USA
..UUUGGUUAUCUAGUUGUAUG........................................8 -> USA
...UUGGUUAUCUAGUUGUAUGA.......................................2 -> USA
...UUGGUUAUCUAGUUGUAUG........................................3 -> USA
...UUGGUUAUCUAGUUGUAUGAGA.....................................1 -> USA
......................................UCAUAAAGCUGGAUGACCAA....1 -> USA
......................................UCAUAAAGCUGGAUGACCAAAA..1 -> USA
......................................UCAUAAAGCUGGAUGACCAAA...2 -> USA
.......................................CAUAAAGCUGGAUGACCAAAAGA4 -> USA
.......................................CAUAAAGCUGGAUGACCAAAAG.2 -> USA
........................................AUAAAGCUGGAUGACCAAAA..18 -> USA
........................................AUAAAGCUGGAUGACCAAA...11 -> USA
........................................AUAAAGCUGGAUGACCAAAAG.382 -> USA
........................................AUAAAGCUGGAUGACCAA....2 -> USA
........................................AUAAAGCUGGAUGACCAAAAGA631 -> USA
.........................................UAAAGCUGGAUGACCAAAAGA2135 -> USA
.........................................UAAAGCUGGAUGACCAAAAG.160 -> USA
.........................................UAAAGCUGGAUGACCAAA...2 -> USA
.........................................UAAAGCUGGAUGACCAAAAGA2 -> USA
.........................................UAAAGCUGGAUGACCAAAA..8 -> USA
..........................................AAAGCUGGAUGACCAAAAGA56 -> USA
..........................................AAAGCUGGAUGACCAAAAG.6 -> USA
bxy-novel-01
AAAAUGUUAGGUCGUCCAAAAUGAAUACUGAUGGAGAAAUGGGGAUGUCAUUUGGCAACCUAACAUUUAG
.(((((((((((.(.(((((.(((...((.((......)).))....))))))))).)))))))))))..
AAAAUGUUAGGUCGUCCAA................................................... 1 -> ZJ
AAAAUGUUAGGUCGUCCAAAAU................................................ 2 -> ZJ
AAAAUGUUAGGUCGUCCAAAAUG............................................... 38 -> ZJ
AAAAUGUUAGGUCGUCCAAAAUGA.............................................. 24 -> ZJ
AAAAUGUUAGGUCGUCCAAA.................................................. 2 -> ZJ
.AAAUGUUAGGUCGUCCAAAAUG............................................... 13 -> ZJ
.AAAUGUUAGGUCGUCCAAAAUGA.............................................. 6 -> ZJ
................................................CAUUUGGCAACCUAACAUUUAG 1 -> ZJ
.................................................AUUUGGCAACCUAACAUUUAG 16 -> ZJ
AAAAUGUUAGGUCGUCCAA................................................... 1 -> ZJ-COLD
AAAAUGUUAGGUCGUCCAAAAUGA.............................................. 134 -> ZJ-COLD
AAAAUGUUAGGUCGUCCAAAAUGAA............................................. 1 -> ZJ-COLD
AAAAUGUUAGGUCGUCCAAA.................................................. 1 -> ZJ-COLD
AAAAUGUUAGGUCGUCCAAAAUG............................................... 55 -> ZJ-COLD
.AAAUGUUAGGUCGUCCAAAAU................................................ 1 -> ZJ-COLD
.AAAUGUUAGGUCGUCCAAAAUG............................................... 13 -> ZJ-COLD
.AAAUGUUAGGUCGUCCAAAAUGA.............................................. 31 -> ZJ-COLD
..AAUGUUAGGUCGUCCAAAAUGAA............................................. 1 -> ZJ-COLD
................................................CAUUUGGCAACCUAACAUUUAG 1 -> ZJ-COLD
.................................................AUUUGGCAACCUAACAUUUAG 13 -> ZJ-COLD
AAAAUGUUAGGUCGUCCAAA.................................................. 1 -> ZJ-DJ3
AAAAUGUUAGGUCGUCCAAAAUG............................................... 238 -> ZJ-DJ3
AAAAUGUUAGGUCGUCCAAAA................................................. 5 -> ZJ-DJ3
AAAAUGUUAGGUCGUCCAAAAUGA.............................................. 164 -> ZJ-DJ3
AAAAUGUUAGGUCGUCCAAAAU................................................ 1 -> ZJ-DJ3
AAAAUGUUAGGUCGUCCA.................................................... 18 -> ZJ-DJ3
AAAAUGUUAGGUCGUCCAA................................................... 18 -> ZJ-DJ3
.AAAUGUUAGGUCGUCCAA................................................... 1 -> ZJ-DJ3
.AAAUGUUAGGUCGUCCAAAAUGA.............................................. 25 -> ZJ-DJ3
.AAAUGUUAGGUCGUCCAAAAUG............................................... 28 -> ZJ-DJ3
..AAUGUUAGGUCGUCCAAAAUGA.............................................. 1 -> ZJ-DJ3
............................UGAUGGAGAAAUGGGGAUGU...................... 1 -> ZJ-DJ3
.................................................AUUUGGCAACCUAACAUUUA. 1 -> ZJ-DJ3
.................................................AUUUGGCAACCUAACAUUUAG 7 -> ZJ-DJ3
AAAAUGUUAGGUCGUCCAAAAUG............................................... 76 -> CAN
AAAAUGUUAGGUCGUCCAAAA................................................. 1 -> CAN
AAAAUGUUAGGUCGUCCA.................................................... 1 -> CAN
AAAAUGUUAGGUCGUCCAAAAUGA.............................................. 72 -> CAN
.AAAUGUUAGGUCGUCCAAAAUGA.............................................. 14 -> CAN
.AAAUGUUAGGUCGUCCAAAAUG............................................... 20 -> CAN
..AAUGUUAGGUCGUCCAAAAUG............................................... 3 -> CAN
..AAUGUUAGGUCGUCCAAAAUGA.............................................. 1 -> CAN
........................AUACUGAUGGAGAAAUGGGGAUGUC..................... 1 -> CAN
................................................CAUUUGGCAACCUAACAUUUAG 2 -> CAN
.................................................AUUUGGCAACCUAACAUUUA. 3 -> CAN
.................................................AUUUGGCAACCUAACAUU... 1 -> CAN
.................................................AUUUGGCAACCUAACAUUUAG 41 -> CAN
..................................................UUUGGCAACCUAACAUUUA. 1 -> CAN
AAAAUGUUAGGUCGUCCAAAAUG............................................... 65 -> USA
AAAAUGUUAGGUCGUCCAAAAU................................................ 1 -> USA
AAAAUGUUAGGUCGUCCAAAAUGA.............................................. 47 -> USA
.AAAUGUUAGGUCGUCCAAAAUGA.............................................. 17 -> USA
.AAAUGUUAGGUCGUCCAAAAUGAA............................................. 1 -> USA
.AAAUGUUAGGUCGUCCAAAAUG............................................... 10 -> USA
................................................CAUUUGGCAACCUAACAUUUAG 2 -> USA
.................................................AUUUGGCAACCUAACAUUUA. 1 -> USA
.................................................AUUUGGCAACCUAACAUUUAG 44 -> USA
..................................................UUUGGCAACCUAACAUUUAG 1 -> USA
bxy-novel-02
AACCCGUAGAAUUUACUUUCGUUUUUCGACUAGAGACAACGAAGUAAUUUUUGCGGGUACC
.((((((((((.((((((.((((((((.....)))).)))))))))).))))))))))...
AACCCGUAGAAUUUACUUUCGU....................................... 8981 -> ZJ
AACCCGUAGAAUUUACUUU.......................................... 37 -> ZJ
AACCCGUAGAAUUUACUUUC......................................... 342 -> ZJ
AACCCGUAGAAUUUACUUUCG........................................ 2184 -> ZJ
AACCCGUAGAAUUUACUUUCGUUUU.................................... 2 -> ZJ
AACCCGUAGAAUUUACUUUCGUUU..................................... 371 -> ZJ
AACCCGUAGAAUUUACUU........................................... 1328 -> ZJ
AACCCGUAGAAUUUACUUUCGUU...................................... 118514 -> ZJ
.ACCCGUAGAAUUUACUUUCGUU...................................... 334 -> ZJ
.ACCCGUAGAAUUUACUUUC......................................... 2 -> ZJ
.ACCCGUAGAAUUUACUUUCGUUU..................................... 2 -> ZJ
.ACCCGUAGAAUUUACUUUCGU....................................... 50 -> ZJ
.ACCCGUAGAAUUUACUUUCG........................................ 5 -> ZJ
..CCCGUAGAAUUUACUUUCGUU...................................... 1 -> ZJ
...CCGUAGAAUUUACUUUCG........................................ 2 -> ZJ
...CCGUAGAAUUUACUUUCGU....................................... 4 -> ZJ
...CCGUAGAAUUUACUUUCGUU...................................... 28 -> ZJ
....CGUAGAAUUUACUUUCGUU...................................... 7 -> ZJ
.......................................CGAAGUAAUUUUUGCGGGUACC 13 -> ZJ
........................................GAAGUAAUUUUUGCGGGUACC 3 -> ZJ
AACCCGUAGAAUUUACUU........................................... 34 -> ZJ-COLD
AACCCGUAGAAUUUACUUUCGUUU..................................... 38 -> ZJ-COLD
AACCCGUAGAAUUUACUUUCGUUUU.................................... 4 -> ZJ-COLD
AACCCGUAGAAUUUACUUUCG........................................ 84 -> ZJ-COLD
AACCCGUAGAAUUUACUUU.......................................... 2 -> ZJ-COLD
AACCCGUAGAAUUUACUUUCGUUUUU................................... 4 -> ZJ-COLD
AACCCGUAGAAUUUACUUUC......................................... 26 -> ZJ-COLD
AACCCGUAGAAUUUACUUUCGU....................................... 530 -> ZJ-COLD
AACCCGUAGAAUUUACUUUCGUU...................................... 7889 -> ZJ-COLD
.ACCCGUAGAAUUUACUUUCGUU...................................... 394 -> ZJ-COLD
.ACCCGUAGAAUUUACUUUC......................................... 4 -> ZJ-COLD
.ACCCGUAGAAUUUACUUUCGU....................................... 31 -> ZJ-COLD
.ACCCGUAGAAUUUACUUUCG........................................ 6 -> ZJ-COLD
.ACCCGUAGAAUUUACUUUCGUUU..................................... 2 -> ZJ-COLD
..CCCGUAGAAUUUACUUUCGUU...................................... 1 -> ZJ-COLD
...CCGUAGAAUUUACUUUCGUU...................................... 1 -> ZJ-COLD
....CGUAGAAUUUACUUUCGUU...................................... 3 -> ZJ-COLD
.......................................CGAAGUAAUUUUUGCGGGUACC 2 -> ZJ-COLD
AACCCGUAGAAUUUACUUUC......................................... 160 -> ZJ-DJ3
AACCCGUAGAAUUUACUUUCGUUUUU................................... 6 -> ZJ-DJ3
AACCCGUAGAAUUUACUUUCGU....................................... 2462 -> ZJ-DJ3
AACCCGUAGAAUUUACUUUCGUUUU.................................... 25 -> ZJ-DJ3
AACCCGUAGAAUUUACUUUCGUUU..................................... 436 -> ZJ-DJ3
AACCCGUAGAAUUUACUUUCGUU...................................... 51576 -> ZJ-DJ3
AACCCGUAGAAUUUACUU........................................... 1964 -> ZJ-DJ3
AACCCGUAGAAUUUACUUUCG........................................ 288 -> ZJ-DJ3
AACCCGUAGAAUUUACUUU.......................................... 13 -> ZJ-DJ3
.ACCCGUAGAAUUUACUUUCGUU...................................... 14 -> ZJ-DJ3
...CCGUAGAAUUUACUUUCGUU...................................... 4 -> ZJ-DJ3
....CGUAGAAUUUACUUUCGUU...................................... 4 -> ZJ-DJ3
.......................................CGAAGUAAUUUUUGCGGGUAC. 1 -> ZJ-DJ3
.......................................CGAAGUAAUUUUUGCGGGUA.. 1 -> ZJ-DJ3
AACCCGUAGAAUUUACUU........................................... 1780 -> CAN
AACCCGUAGAAUUUACUUUCGUU...................................... 146110 -> CAN
AACCCGUAGAAUUUACUUUCGUUUU.................................... 7 -> CAN
AACCCGUAGAAUUUACUUUCGU....................................... 9997 -> CAN
AACCCGUAGAAUUUACUUUCG........................................ 2220 -> CAN
AACCCGUAGAAUUUACUUUCGUUU..................................... 590 -> CAN
AACCCGUAGAAUUUACUUUC......................................... 531 -> CAN
AACCCGUAGAAUUUACUUU.......................................... 84 -> CAN
.ACCCGUAGAAUUUACUUUCGUUU..................................... 3 -> CAN
.ACCCGUAGAAUUUACUUUCGU....................................... 32 -> CAN
.ACCCGUAGAAUUUACUUUC......................................... 3 -> CAN
.ACCCGUAGAAUUUACUUUCGUU...................................... 404 -> CAN
.ACCCGUAGAAUUUACUUUCG........................................ 8 -> CAN
..CCCGUAGAAUUUACUUUCGUU...................................... 2 -> CAN
...CCGUAGAAUUUACUUUCGUU...................................... 20 -> CAN
...CCGUAGAAUUUACUUUCG........................................ 1 -> CAN
...CCGUAGAAUUUACUUUCGU....................................... 4 -> CAN
....CGUAGAAUUUACUUUCGUU...................................... 4 -> CAN
......................UUUUCGACUAGAGACAAC..................... 1 -> CAN
..........................CGACUAGAGACAACGAAGU................ 1 -> CAN
..........................CGACUAGAGACAACGAAGUAAUUUUUGC....... 1 -> CAN
.......................................CGAAGUAAUUUUUGCGGGUACC 12 -> CAN
AACCCGUAGAAUUUACUU........................................... 916 -> USA
AACCCGUAGAAUUUACUUU.......................................... 23 -> USA
AACCCGUAGAAUUUACUUUC......................................... 233 -> USA
AACCCGUAGAAUUUACUUUCGUUUU.................................... 2 -> USA
AACCCGUAGAAUUUACUUUCGUU...................................... 118055 -> USA
AACCCGUAGAAUUUACUUUCG........................................ 1928 -> USA
AACCCGUAGAAUUUACUUUCGUUU..................................... 339 -> USA
AACCCGUAGAAUUUACUUUCGU....................................... 8495 -> USA
.ACCCGUAGAAUUUACUUUCGU....................................... 23 -> USA
.ACCCGUAGAAUUUACUUUCGUUU..................................... 2 -> USA
.ACCCGUAGAAUUUACUUUCG........................................ 5 -> USA
.ACCCGUAGAAUUUACUUUC......................................... 1 -> USA
.ACCCGUAGAAUUUACUUUCGUU...................................... 216 -> USA
...CCGUAGAAUUUACUUUCGUU...................................... 13 -> USA
....CGUAGAAUUUACUUUCGUU...................................... 5 -> USA
.....GUAGAAUUUACUUUCGUU...................................... 1 -> USA
.......................................CGAAGUAAUUUUUGCGGGUACC 5 -> USA
........................................GAAGUAAUUUUUGCGGGUACC 2 -> USA
bxy-novel-03
AACCCGUGACCAUGUAGAGUUUUACUGUUAGUUCAGCUGUAAACUCUACUGGACGGGUACC
.((((((..(((.(((((((((..(((......)))....))))))))))))))))))...
AACCCGUGACCAUGUAGAGUUU....................................... 164 -> ZJ
AACCCGUGACCAUGUAGA........................................... 8 -> ZJ
AACCCGUGACCAUGUAGAGU......................................... 10 -> ZJ
AACCCGUGACCAUGUAGAGUUUUACU................................... 10 -> ZJ
AACCCGUGACCAUGUAGAGUU........................................ 34 -> ZJ
AACCCGUGACCAUGUAGAGUUUUA..................................... 370 -> ZJ
AACCCGUGACCAUGUAGAGUUUUAC.................................... 2496 -> ZJ
AACCCGUGACCAUGUAGAGUUUU...................................... 472 -> ZJ
AACCCGUGACCAUGUAGAG.......................................... 14 -> ZJ
.ACCCGUGACCAUGUAGAGUUUUA..................................... 1 -> ZJ
.ACCCGUGACCAUGUAGAGUUUU...................................... 1 -> ZJ
.ACCCGUGACCAUGUAGAGUUUUAC.................................... 8 -> ZJ
.ACCCGUGACCAUGUAGAGUU........................................ 1 -> ZJ
...CCGUGACCAUGUAGAGUUUUAC.................................... 2 -> ZJ
....CGUGACCAUGUAGAGUUUUAC.................................... 1 -> ZJ
......................................GUAAACUCUACUGGACGGGUAC. 1 -> ZJ
........................................AAACUCUACUGGACGGGUA.. 22 -> ZJ
........................................AAACUCUACUGGACGGGUACC 501 -> ZJ
........................................AAACUCUACUGGACGGGU... 1 -> ZJ
........................................AAACUCUACUGGACGGGUAC. 87 -> ZJ
.........................................AACUCUACUGGACGGGUAC. 1 -> ZJ
.........................................AACUCUACUGGACGGGUACC 15 -> ZJ
..........................................ACUCUACUGGACGGGUACC 7 -> ZJ
..........................................ACUCUACUGGACGGGUAC. 1 -> ZJ
...........................................CUCUACUGGACGGGUACC 1 -> ZJ
AACCCGUGACCAUGUAGAGUUU....................................... 14 -> ZJ-COLD
AACCCGUGACCAUGUAGAG.......................................... 1 -> ZJ-COLD
AACCCGUGACCAUGUAGA........................................... 4 -> ZJ-COLD
AACCCGUGACCAUGUAGAGUUUUAC.................................... 679 -> ZJ-COLD
AACCCGUGACCAUGUAGAGUUUU...................................... 30 -> ZJ-COLD
AACCCGUGACCAUGUAGAGU......................................... 2 -> ZJ-COLD
AACCCGUGACCAUGUAGAGUUUUA..................................... 40 -> ZJ-COLD
AACCCGUGACCAUGUAGAGUUUUACU................................... 5 -> ZJ-COLD
.ACCCGUGACCAUGUAGAGUUUUA..................................... 1 -> ZJ-COLD
.ACCCGUGACCAUGUAGAGUUU....................................... 1 -> ZJ-COLD
.ACCCGUGACCAUGUAGAGUUUUAC.................................... 17 -> ZJ-COLD
.ACCCGUGACCAUGUAGAGUUUU...................................... 2 -> ZJ-COLD
......................................GUAAACUCUACUGGACGGGUA.. 1 -> ZJ-COLD
......................................GUAAACUCUACUGGACGGGUAC. 2 -> ZJ-COLD
.......................................UAAACUCUACUGGACGGGUACC 1 -> ZJ-COLD
.......................................UAAACUCUACUGGACGGGUAC. 1 -> ZJ-COLD
........................................AAACUCUACUGGACGGGUAC. 80 -> ZJ-COLD
........................................AAACUCUACUGGACGGGUACC 586 -> ZJ-COLD
........................................AAACUCUACUGGACGGGUA.. 19 -> ZJ-COLD
.........................................AACUCUACUGGACGGGUAC. 6 -> ZJ-COLD
.........................................AACUCUACUGGACGGGUACC 57 -> ZJ-COLD
.........................................AACUCUACUGGACGGGUA.. 1 -> ZJ-COLD
..........................................ACUCUACUGGACGGGUAC. 3 -> ZJ-COLD
..........................................ACUCUACUGGACGGGUACC 5 -> ZJ-COLD
...........................................CUCUACUGGACGGGUACC 3 -> ZJ-COLD
AACCCGUGACCAUGUAGAGUUUU...................................... 2 -> ZJ-DJ3
AACCCGUGACCAUGUAGA........................................... 1 -> ZJ-DJ3
AACCCGUGACCAUGUAGAGUUU....................................... 1 -> ZJ-DJ3
AACCCGUGACCAUGUAGAGUUUUAC.................................... 2 -> ZJ-DJ3
AACCCGUGACCAUGUAGAGUUUUA..................................... 1 -> ZJ-DJ3
..................................AGCUGUAAACUCUACUGGACGGG.... 1 -> ZJ-DJ3
........................................AAACUCUACUGGACGGGUA.. 1 -> ZJ-DJ3
........................................AAACUCUACUGGACGGGUAC. 1 -> ZJ-DJ3
........................................AAACUCUACUGGACGGGUACC 4 -> ZJ-DJ3
AACCCGUGACCAUGUAGAGUUUUAC.................................... 3273 -> CAN
AACCCGUGACCAUGUAGAGUUUUA..................................... 345 -> CAN
AACCCGUGACCAUGUAGAGU......................................... 37 -> CAN
AACCCGUGACCAUGUAGAGUU........................................ 28 -> CAN
AACCCGUGACCAUGUAGA........................................... 9 -> CAN
AACCCGUGACCAUGUAGAGUUUUACU................................... 8 -> CAN
AACCCGUGACCAUGUAGAG.......................................... 19 -> CAN
AACCCGUGACCAUGUAGAGUUU....................................... 124 -> CAN
AACCCGUGACCAUGUAGAGUUUU...................................... 538 -> CAN
.ACCCGUGACCAUGUAGAGUUUUAC.................................... 10 -> CAN
.ACCCGUGACCAUGUAGAGUUUU...................................... 1 -> CAN
...CCGUGACCAUGUAGAGUUUUAC.................................... 1 -> CAN
...CCGUGACCAUGUAGAGUUUU...................................... 1 -> CAN
..................................AGCUGUAAACUCUACUGGACGGGU... 1 -> CAN
........................................AAACUCUACUGGACGGGUA.. 8 -> CAN
........................................AAACUCUACUGGACGGGU... 1 -> CAN
........................................AAACUCUACUGGACGGGUACC 200 -> CAN
........................................AAACUCUACUGGACGGGUAC. 27 -> CAN
.........................................AACUCUACUGGACGGGUACC 12 -> CAN
[truncated: 2,073 more rows]
