# Supplementary material for: MicroRNA Discovery and Analysis of Pinewood Nematode Bursaphelenchus xylophilus by Deep Sequencing
Source: PLoS One. 2010 Oct 12;5(10):e13271. doi: 10.1371/journal.pone.0013271 (PMC2953492; doi:10.1371/journal.pone.0013271)
Supplement: Table S1 — Details of predicted 49 conserved B. xylophilus miRNA candidates. (0.03 MB XLS) [file pone.0013271.s003.xls]

## Sheet: Sheet1
Supplemental Table S1 Details of predicted 49 conserved B. xylophilus miRNA candidates
Name	Sequence	Sequenced reads in each small RNA library					Predicted miRNA*	miRNA* reads	Homologue				Published name
		ZJ	ZJ-COLD	ZJ-DJ3	CAN	USA			Name	Description	Family No.	Family name
miR-100	AACCCGTAGATCCGAACTTGTGT	1607753	24243	20976	1589390	2135259	ACAGGCTTCGGAGCCGGGTCGT	1	hsa-miR-100	MIMAT0000098 Homo sapiens miR-100	MIPF0000025	mir-99	bxy-miR-100
miR-1	TGGAATGTAAAGAAGTATGTAG	186048	394684	82215	229775	183841	GCGTACTTCTTTCCAGTTCCATA	5	cel-miR-1	MIMAT0000003 Caenorhabditis elegans miR-1	MIPF0000038	mir-1	bxy-miR-1
let-7	TGAGGTAGTAGGTTGTATAGTT	59101	135019	70898	51856	84183	CTGTGCAATCTGCTAGCTTACC	1	cel-let-7	MIMAT0000001 Caenorhabditis elegans let-7	MIPF0000002	let-7	bxy-let-7
miR-71	TGAAAGACATGGGTAGTGA	13105	2239	8808	14778	15240	--		cel-miR-71	MIMAT0000043 Caenorhabditis elegans miR-71	MIPF0000278	mir-71	--
miR-34	TGGCAGTGTGGTTAGCTGGTTG	10208	8691	34782	8502	7457	ACAGCTATCAGCACTGCCTGC	13	cel-miR-34	MIMAT0000005 Caenorhabditis elegans miR-34	MIPF0000039	mir-34	bxy-novel-27
miR-72	AGGCAAGATGTTGGCATAGCTGA	8037	27962	37968	11627	10544	AGGCTGTGCTGGCGTTCACCAT	1	cel-miR-72	MIMAT0000044 Caenorhabditis elegans miR-72	MIPF0000277	mir-72	--
miR-252	CTAAGTAGTAGTGCCGCAGGTAA	5037	6020	2277	5080	7056	ACCTGTGCACCGCTCCTTAACC	1	cel-miR-252	MIMAT0000308 Caenorhabditis elegans miR-252	MIPF0000285	mir-252	bxy-miR-252
miR-87	GTGAGCAAAGTTTCAGGTGTGC	1206	881	904	1816	720	GCACCTGGAGCACTGTTCACG	1	cel-miR-87	MIMAT0000060 Caenorhabditis elegans miR-87	MIPF0000152	mir-87	--
miR-86	TAAGTGAATACTTTGCCACAGTC	624	503	171	760	813	ATATGGCGGAAGGGGGCACTTGT	5	cel-miR-86	MIMAT0000059 Caenorhabditis elegans miR-86	MIPF0000247	mir-86	--
miR-50	TGATATGTCTAGTATTCTTGGG	622	166	419	1007	839	CCGAGAAAATGGATTGTGTCGTG	15	cel-miR-50	MIMAT0000021 Caenorhabditis elegans miR-50	MIPF0000266	mir-50	--
miR-1c	TGGAATGTAAAGAAGTATGTG	349	44	74	388	278	GCGTACTTCTTTCCAGTTCCAT	1	cel-miR-1	MIMAT0000003 Caenorhabditis elegans miR-1	MIPF0000038	mir-1	--
miR-72b	AGGCAAGATGTTGGCATAGCTGT	76	96	1491	102	66	AGGCTGTGCTGGCGTTCACCAT	1	cel-miR-72	MIMAT0000044 Caenorhabditis elegans miR-72	MIPF0000277	mir-72	--
let-7c	TGAGGTAGTAGGTTGTATGGTT	44	158	95	32	96	CTGTGCAATCTGCTAGCTTACC	1	hsa-let-7c	MIMAT0000064 Homo sapiens let-7c	MIPF0000002	let-7	--
miR-281	TGTCATGGAGTTGCTCTCTTAA	42	16	1	35	45	TCAGAGAGCGACTACTATGGCAA	1	lgi-miR-281	MIMAT0009595 Lottia gigantea miR-281	MIPF0000087	mir-46	--
miR-92c	TATTGCACTCGTCCCGGCCTT	37	36	153	12	5	GGCCGGGACGAGTGCAATATT	1	hsa-miR-92b	MIMAT0003218 Homo sapiens miR-92b	MIPF0000013	mir-25	--
let-7e	TGAGGTAGGAGGTTGTATAGTT	33	48	271	34	57	CTCTGCGGCCGGCCTACCTCTC	1	hsa-let-7e	MIMAT0000066 Homo sapiens let-7e	MIPF0000002	let-7	--
let-7d	TGAGGTAGTAGGTTGCATAGTT	23	29	66	21	49	CTCAGCAACCTGCAGAGCTTCCC	1	hsa-let-7d	MIMAT0000065 Homo sapiens let-7d	MIPF0000002	let-7	--
let-7g	TGAGGTAGTAGTTTGTATAGTT	21	13	51	18	22	CAAGTGGAAACTGCTGCCTGAT	1	hsa-let-7g	MIMAT0000414 Homo sapiens let-7g	MIPF0000002	let-7	--
miR-71b	TGAAAGACACGGGTAGTGAGA	14	14	93	24	18	TCATTGCCGGGTCTGGGGCATT	6	sme-miR-71a	MIMAT0003984 Schmidtea mediterranea miR-71a	MIPF0000277	mir-71	--
miR-99	AACCCGTAGATCCGATCTTGTG	14	4	4	13	21	CGAGATCAAAGGGTTTAGGGTAT	10	hsa-miR-99a	MIMAT0000097 Homo sapiens miR-99a	MIPF0000025	mir-99	--
miR-29	TAGCACCATCTGAAATCGGTTA	13	0	2	3	6	GCTCGATCGCCAGGTGGTGCGCC	1	hsa-miR-29a	MIMAT0000086 Homo sapiens miR-29a	MIPF0000009	mir-29	--
let-7f	TGAGGTAGTAGATTGTATAGTT	12	14	18	8	13	AGTGAGCGATCTGCTGCGTCGG	1	hsa-let-7f	MIMAT0000067 Homo sapiens let-7f	MIPF0000002	let-7	--
miR-252b	ATAAGTAGTAGTGCCGCAGGTAA	12	4	9	5	7	CTCCGGACGGCGCTGCTATTGGAG	1	cel-miR-252	MIMAT0000308 Caenorhabditis elegans miR-252	MIPF0000285	mir-252	--
miR-98	TGAGGTAGTAGGTTGTATTGTT	12	155	339	6	13	TCTGGACAGCAGACTACCTCAG	1	hsa-miR-98	MIMAT0000096 Homo sapiens miR-98	MIPF0000002	let-7	--
let-7b	TGAGGTAGTAGGTTGTGTGGTT	9	6	5	5	7	CCCATGCAGCCTTGACCTCAAA	1	hsa-let-7b	MIMAT0000063 Homo sapiens let-7b	MIPF0000002	let-7	--
miR-1939	TCGATTCCCGGCCAATGCAC	9	2	0	3	1	GCTTACGGCGGGGAATCCAA	62	mmu-miR-1939	MIMAT0009403 Mus musculus miR-1939	--	--	--
miR-124b	TAAGGCACGCGGTGAAAGCCAAG	8	6	11	24	11	TGTTCTGTGACTGCGTACCTTTT	27	dme-miR-124	MIMAT0000351 Drosophila melanogaster miR-124	MIPF0000021	mir-124	--
miR-192	CTGACCTATGAATTGACAGCC	7	1	0	5	5	ACTGTTAATCCGTAGGTCCCT	1	hsa-miR-192	MIMAT0000222 Homo sapiens miR-192	MIPF0000063	mir-192	--
miR-9	TCTTTGGTTATCTAGTTGTATGA	7	12	0	4	12	ATAAAGCTAGATTATCAAAGCT	145	dme-miR-9a	MIMAT0000114 Drosophila melanogaster miR-9a	MIPF0000014	mir-9	--
miR-92	TATTGCACTCGTCCCGGCCTGC	7	1044	18	10	7	GGGCCGGGATGTGTGTGTGTG	1	hsa-miR-92b	MIMAT0003218 Homo sapiens miR-92b	MIPF0000013	mir-25	--
miR-1b	TGGAATGTTAAGAAGTATGTA	6	18	6	7	7	--		gga-miR-1b	MIMAT0001175 Gallus gallus miR-1b	MIPF0000038	mir-1	--
miR-101	TACAGTACTGTGATAACTGAA	5	0	0	0	3	GCAGACGTCACAGTACTCCCGA	1	hsa-miR-101	MIMAT0000099 Homo sapiens miR-101	MIPF0000046	mir-101	--
miR-122	TGGAGTGTGACAATGGTGTTTG	4	0	35	10	8	TAGCACCATGTGACGCTGCTCT	36	hsa-miR-122	MIMAT0000421 Homo sapiens miR-122	MIPF0000095	mir-122	--
miR-26	TTCAAGTAATCCAGGATAGGCT	4	1	0	2	6	GCTGAATCTTGGATTGCTGCGCT	1	cfa-miR-26a	MIMAT0006595 Canis familiaris miR-26a	MIPF0000043	mir-26	--
miR-92b	TATTGCACTTGTCCCGGCCTGA	4	45	16	2	2	GGGGTCGGGGCAGGTGGCAGTGG	1	dme-miR-92a	MIMAT0000334 Drosophila melanogaster miR-92a	MIPF0000013	mir-25	--
miR-21	TAGCTTATCAGACTGATGTTGA	3	0	5	0	2	AAACGTCAGTGCTGAGAAGCTAC	1	hsa-miR-21	MIMAT0000076 Homo sapiens miR-21	MIPF0000060	mir-21	--
miR-235	TATTGCACTCGCCCCGGCCTGA	3	25	69	2	1	CGGGTGGGGCGAGTGCACTGCT	1	cel-miR-235	MIMAT0000290 Caenorhabditis elegans miR-235	MIPF0000367	mir-235	--
miR-72b	AGGCAAGATGCTGGCATAGCTGA	3	20	451	2	8	TGGCTGTCGCCAGCTCGTGTCGTG	1	cel-miR-72	MIMAT0000044 Caenorhabditis elegans miR-72	MIPF0000277	mir-72	--
miR-8	TAATACTGTCAGGTAACGATGT	2	6	0	3	2	GGTCGGCCTGAACGGTGCGGG	1	dme-miR-8	MIMAT0000113 Drosophila melanogaster miR-8	MIPF0000019	mir-8	--
miR-103	AGCAGCATTGTACAGGGCTATGA	1	2	6	0	3	AGCAGCATTGTACAGGGCTATCA	1	hsa-miR-103	MIMAT0000101 Homo sapiens miR-103	MIPF0000024	mir-103	--
miR-72d	AGGCAAGATGTTGGCATAACTGA	1	3	16	2	5	CCCCCCGCCGACGATCTCGCCTG	1	cel-miR-72	MIMAT0000044 Caenorhabditis elegans miR-72	MIPF0000277	mir-72	--
miR-10	TACCCTGTAGATCCGAATATTGT	0	0	82	0	0	GCTGTTCGGCAGCTGCGGGGGCT	1	hsa-miR-10a	MIMAT0000253 Homo sapiens miR-10a	MIPF0000033	mir-10	--
miR-124	TAAGGCACGCGGTGAATGCCAA	0	5	128	0	0	GGGGTGACTGCGTGCCTTTTG	1	cel-miR-124	MIMAT0000282 Caenorhabditis elegans miR-124	MIPF0000021	mir-124	--
miR-184	TGGACGGAGAACTGATAAGGGC	0	0	176	0	0	CCGGATCGGGTCTCTCGTCAGTC	1	dme-miR-184	MIMAT0000331 Drosophila melanogaster miR-184	MIPF0000059	mir-184	--
miR-228	AATGGCACTGCATGAATTCACGG	0	0	25	0	0	--		cel-miR-228	MIMAT0000283 Caenorhabditis elegans miR-228	MIPF0000292	mir-228	--
miR-275	TCAGGTACCTGAAGTAGCGCGCG	0	0	14	0	0	AAGGCTACGACGGGTACCTGGTC	15	dme-miR-275	MIMAT0000333 Drosophila melanogaster miR-275	MIPF0000187	mir-275	--
miR-279	TGACTAGATCCACACTCATCCA	0	0	93	0	0	GGATGAGCTGTGGATAGGGGGGA	1	dme-miR-279	MIMAT0000341 Drosophila melanogaster miR-279	MIPF0000184	mir-279	--
miR-44	TGACTAGAGACACATTCAGCT	0	0	1305	0	0	GCTGGATGTGGGTCTTGTACG	1	cel-miR-44	MIMAT0000015 Caenorhabditis elegans miR-44	MIPF0000132	mir-44	--
miR-81	TGAGATCATCGTGAAAGCTAGT	0	0	31	0	0	CGCGCCCAGCGCGGTGGTCTCGG	1	cel-miR-81	MIMAT0000054 Caenorhabditis elegans miR-81	MIPF0000154	mir-81	--
