# Supplementary material for: MicroRNA Discovery and Analysis of Pinewood Nematode Bursaphelenchus xylophilus by Deep Sequencing
Source: PLoS One. 2010 Oct 12;5(10):e13271. doi: 10.1371/journal.pone.0013271 (PMC2953492; doi:10.1371/journal.pone.0013271)
Supplement: Table S2 — Details of predicted 761 novel B. xylophilus miRNA candidates. (0.26 MB XLS) [file pone.0013271.s004.xls]

## Sheet: Sheet1
Supplemental Table S2 Details of predicted 761 novel B. xylophilus miRNA candidates
Published Name	Name	Sequence	Sequenced reads in each small RNA library					Predicted miRNA*	miRNA/miRNA* duplex			MiRNAs with same 'seed' in miRBase (release 14.0)
			ZJ	ZJ-COLD	ZJ-DJ3	CAN	USA		Structure	Minimum Free Energy (Kcal/mol)	Paired ratio
bxy-novel-18	Candi-1	TGAGATCAAAGGTTTTAGGGTAT	859519	1174402	1131915	1096805	1356196	CCCTGGAGCCATTGATATCATT	(((.(((((.((((((((((...)))))))))).))))).)))..	-20.5	78.2609	cbr-miR-58/cbr-miR-80/cbr-miR-81/cbr-miR-82/cel-miR-1834/cel-miR-2209a/cel-miR-58/cel-miR-80/cel-miR-81/cel-miR-82/dme-bantam
bxy-miR-45	Candi-2	TGACTAGATCCATACTCAGCT	363646	190330	767582	318260	442808	CTGGGTATGCGTCTTAGTCATA	(((((((((.((((((((....)))))))).))).))))))..	-19.2	80.9524	cbr-miR-44/cbr-miR-45/cbr-miR-61/cel-miR-247/cel-miR-44/cel-miR-45/cel-miR-61/dme-miR-279/dme-miR-286/dme-miR-996
bxy-novel-02	Candi-3	AACCCGTAGAATTTACTTTCGTT	118514	7889	51576	146110	118055	CGAAGTAATTTTTGCGGGTACC	.((((((((((.(((((((.....))))))).))))))))))...	-20	73.913	cbr-miR-51/cbr-miR-52/cbr-miR-55/cel-miR-51/cel-miR-52/cel-miR-53/cel-miR-54/cel-miR-55/cel-miR-56/dme-miR-100/hsa-miR-100/hsa-miR-99a/hsa-miR-99b
bxy-novel-11	Candi-4	TGAGGTATTGTCATCATGTCTAT	71196	56828	40753	78019	88940	AGTCATGATGAAATAGCTACAGC	((((.((((.((((((((.(....).)))))))))))).)).))..	-15.6	73.913	cbr-let-7/cbr-miR-241/cbr-miR-48/cbr-miR-84/cel-let-7/cel-miR-241/cel-miR-48/cel-miR-793/cel-miR-794/cel-miR-795/cel-miR-84/dme-let-7/dme-miR-984/hsa-let-7a/hsa-let-7b/hsa-let-7c/hsa-let-7d/hsa-let-7e/hsa-let-7f/hsa-let-7g/hsa-let-7i/hsa-miR-202/hsa-miR-98
bxy-novel-13	Candi-5	TGAGATCAGACTAGACTCATCT	70036	16588	15585	70658	71171	ATGGGTCTAGCTTGGTGTC	.((.((((..(((((((((....)))))))))..)))).))	-17.9	68.1818	cbr-miR-58/cbr-miR-80/cbr-miR-81/cbr-miR-82/cel-miR-1834/cel-miR-2209a/cel-miR-58/cel-miR-80/cel-miR-81/cel-miR-82/dme-bantam
bxy-novel-07	Candi-6	TGAGATCATAGATTTAGGGTAC	33844	40510	16196	41405	47610	ACCCTTAATCTGTGTATTTCATC	((((((((((((((.((((....)))).)))))))).))))))..	-20.4	81.8182	cbr-miR-58/cbr-miR-80/cbr-miR-81/cbr-miR-82/cel-miR-1834/cel-miR-2209a/cel-miR-58/cel-miR-80/cel-miR-81/cel-miR-82/dme-bantam
--	Candi-7	TGAGATCATAGATTTAGGGTA	29079	44842	8235	34512	38091	ACCCTTAATCTGTGTATTTCAT	((((((((((((((.((((...)))).)))))))).)))))).	-18.4	85.7143	cbr-miR-58/cbr-miR-80/cbr-miR-81/cbr-miR-82/cel-miR-1834/cel-miR-2209a/cel-miR-58/cel-miR-80/cel-miR-81/cel-miR-82/dme-bantam
--	Candi-8	TCCCTGAGACTATAACTGT	28216	13297	1414	30784	24651	CGTTTCGGTTTCGGGGGA	(((((((((((..(((....)))..))))))))))).	-17.5	73.6842	cbr-lin-4/cel-lin-4/cel-miR-237/dme-miR-125/hsa-miR-125a-5p/hsa-miR-125b
--	Candi-9	TCCCTGAGACTATAACTGTGA	24327	7743	15868	28554	23586	ACAGCTTGTAGTCTCGGGGCCC	.(((((((((((((((((....))).))))))))))))))...	-25.3	80.9524	cbr-lin-4/cel-lin-4/cel-miR-237/dme-miR-125/hsa-miR-125a-5p/hsa-miR-125b
--	Candi-10	TGAGATCGGTTCGGATTCGTCA	22349	67729	13066	20882	35283	GACGGGTCACGAAAGATCTTGGA	.((((((..((((((((((.....)))))).)))).))))))...	-18.2	72.7273	cbr-miR-58/cbr-miR-80/cbr-miR-81/cbr-miR-82/cel-miR-1834/cel-miR-2209a/cel-miR-58/cel-miR-80/cel-miR-81/cel-miR-82/dme-bantam
--	Candi-11	TCGATTCCCTGAACGGCCTCCA	20963		1			TCGGGCCGCTCGGGGTTTCGACG	((((..((((((.((((((.....)))))).))))))..))))..	-27.6	72.7273
--	Candi-12	TCGATTCCCGGCAACGGAACCA	17658	5537	1563	2246	7999	GATTCGAACTGCCGGGAATCGGG	(((((((((((((.((((......))))...))))))))))))).	-25.5	77.2727
bxy-miR-29	Candi-13	TAGCACCATGTGAAGCTGCTCT	14488	3988	5987	19017	15391	CGTGGTTTCAGATGGTTTTGCG	..(((((((.((((((..(....)..)))))).)))))...)).	-19.4	63.6364	cbr-miR-49/cbr-miR-83/cel-miR-49/cel-miR-83/dme-miR-285/dme-miR-995/dme-miR-998/hsa-miR-29a/hsa-miR-29b/hsa-miR-29c
bxy-novel-06	Candi-14	AATATCTGAAAAGTTGGTGTG	13879	9078	875	13602	10791	CAGACGACTTTTCCAGGTATAAC	.(((((((((((((((.........)))))))).)))))))...	-14.3	71.4286
--	Candi-15	TGAGATCAGTATAGACTCAGTT	13782	23391	2527	15590	15591	GCTGGGTTCGAACTGGTCCGCT	.(.(((((((.(..((((((...))))))..).))))))))...	-15.5	68.1818	cbr-miR-58/cbr-miR-80/cbr-miR-81/cbr-miR-82/cel-miR-1834/cel-miR-2209a/cel-miR-58/cel-miR-80/cel-miR-81/cel-miR-82/dme-bantam
bxy-miR-2	Candi-16	TATCACAGCCAGCTTTGATGTA	12313	1945	1370	11980	9768	TGTCAAAGTGGAAGTGATTTG	.(((((..(((.(((((((....))))))))))..)))))...	-15.9	68.1818	cbr-miR-43/cel-miR-2/cel-miR-250/cel-miR-43/cel-miR-797/dme-miR-11/dme-miR-13a/dme-miR-13b/dme-miR-2a/dme-miR-2b/dme-miR-2c/dme-miR-308/dme-miR-6
--	Candi-17	TTTGCGACTGTTTTCAGGCCT	8288	1679	68	6316	6331	GGCACGAAGACGGTCGTAGGTG	(((((((((((((((..((...))..)))))))))))))))..	-19.7	80.9524
--	Candi-18	TATTGCACTCGTCCCGGCCT	8261	6327	3966	5471	4440	GCCGGCGCGAGTGGAGGAG	..((.(((((((.((((....)))).))))))).))...	-20.6	65	cbr-miR-235/cel-miR-235/dme-miR-310/dme-miR-311/dme-miR-312/dme-miR-313/dme-miR-92a/dme-miR-92b/hsa-miR-25/hsa-miR-32/hsa-miR-363/hsa-miR-367/hsa-miR-92a/hsa-miR-92b
--	Candi-19	TATTGCACTCGTCCCGGCCTG	8026	15828	4472	6308	6447	CGGTTTGGGCGATTGCACTGTT	...((((.((((((..(((...)))..)))))).)))).....	-18	61.9048	cbr-miR-235/cel-miR-235/dme-miR-310/dme-miR-311/dme-miR-312/dme-miR-313/dme-miR-92a/dme-miR-92b/hsa-miR-25/hsa-miR-32/hsa-miR-363/hsa-miR-367/hsa-miR-92a/hsa-miR-92b
bxy-novel-33-3p	Candi-20	TAAGCTCAAATTCGCAGGTATA	7651	4317	5824	8181	5047	CCCCTGTAGAATTGAGCTTATC	(((((((((.((..((((......))))..)).)))))))))..	-19.5	68.1818	cbr-miR-231/cbr-miR-787/cel-miR-231/cel-miR-787/dme-miR-1007/dme-miR-993/hsa-miR-99a*/hsa-miR-99b*
bxy-novel-33-5p	Candi-21	CCCCTGTAGAATTGAGCTTATC	7410	1892	3635	8985	7506	TAAGCTCAAATTCGCAGGTATA	..((((..((.((((((((....)))))))).))..))))....	-18.3	63.6364	dme-miR-10*/hsa-miR-1274b/hsa-miR-339-5p
bxy-novel-22	Candi-22	TCACCGGGAGATATAACAAGCAA	6907	12709	232	9313	15058	GCTTGTTATACTCCTAGTGTTT	.(((..((((.(((((((((....)))))))))))))..)))...	-21.4	69.5652	cbr-miR-35/cbr-miR-36/cbr-miR-38/cbr-miR-39/cbr-miR-40/cbr-miR-41/cel-miR-35/cel-miR-36/cel-miR-37/cel-miR-38/cel-miR-39/cel-miR-40/cel-miR-41/cel-miR-42
--	Candi-23	TACCATGCAATTCATACCTTCGA	6357	4650	5864	5356	5965	GAGGAGCGTGAATTGGCATGGTCT	.((((((((((((((..((((....)))).))))))).)))))))..	-21.6	78.2609
bxy-novel-20	Candi-24	TGATATGTGCGTTGTTGGCTGCT	6030	8725	6942	6860	6157	CGGTCAACATCCACAAATCATG	((((.((((.(.((((((((....)))))))).))))).))))..	-17.9	73.913	cbr-miR-50/cbr-miR-62/cbr-miR-90/cel-miR-50/cel-miR-62/cel-miR-90/dme-miR-190/hsa-miR-190/hsa-miR-190b
bxy-mir-236	Candi-25	TAATACTGTCAGGTAACGATGAA	5625	2494	6	3661	8706	CATCTTGCCTCACAGTAATTGGA	...((((((.((((((.(((....))))))))).))))))......	-16	65.2174	cbr-miR-236/cel-miR-236/dme-miR-8/hsa-miR-200b/hsa-miR-200c/hsa-miR-429
bxy-miR-184	Candi-26	TGGACGGAAGTCTGATAAGGAGC	4472	5021	198	3494	4067	GCTTATCAGCTTCTGGTCCCGT	.(((((((((.((((((((.....))))))))))))).))))...	-21.2	73.913	dme-miR-184/hsa-miR-184
--	Candi-27	TGAGATCAAAGGTTTTAGGTTAT	4009	2345	3938	4301	4441	AAGCTTAGGGCCTTGATCTGGGA	(.(((((((.((((((((((.....))))))))))))))))).)..	-18.9	78.2609	cbr-miR-58/cbr-miR-80/cbr-miR-81/cbr-miR-82/cel-miR-1834/cel-miR-2209a/cel-miR-58/cel-miR-80/cel-miR-81/cel-miR-82/dme-bantam
--	Candi-28	TGAGATCAAAGGTTTTAGTGTAT	3501	4074	6232	3235	3904	ACGCTGAAGCAGTTGGTCGTGTG	...((((((..(((((((((....)))))))))..)))))).....	-19	65.2174	cbr-miR-58/cbr-miR-80/cbr-miR-81/cbr-miR-82/cel-miR-1834/cel-miR-2209a/cel-miR-58/cel-miR-80/cel-miR-81/cel-miR-82/dme-bantam
bxy-miR-50	Candi-29	TGATATGTCTAGTATTCTTGGGTT	3473	1983	1305	6062	6237	CCCTAATGCTGGGCATATCGGA	.(((((((((((((((...((....)).)))))))))))))))...	-22.3	70.8333	cbr-miR-50/cbr-miR-62/cbr-miR-90/cel-miR-50/cel-miR-62/cel-miR-90/dme-miR-190/hsa-miR-190/hsa-miR-190b
--	Candi-30	TCACCGGGTTCGAATCGGAGCT	3258	9915	1597	1801	5300	TTTCGAGAAGCGAACCCGGTGAA	((((((((((((..(((((....)))))....)))))))))))).	-27.5	77.2727	cbr-miR-35/cbr-miR-36/cbr-miR-38/cbr-miR-39/cbr-miR-40/cbr-miR-41/cel-miR-35/cel-miR-36/cel-miR-37/cel-miR-38/cel-miR-39/cel-miR-40/cel-miR-41/cel-miR-42
bxy-miR-242	Candi-31	TTGCGTAGGCATTTGATACGA	3227	1594	291	3239	3077	GTGGCAAATGTCTGAGCAAAA	((((.((((((((((.((....)).)))))))))).))))..	-15.6	76.1905	cbr-miR-242/cel-miR-242
--	Candi-32	GAGGAGATAGTTTAGGGGTAG	3081					GCCTCCTGAAGATCTCCGGC	..((((((..((((((((....)).)))))).))))))...	-18.9	66.6667
bxy-miR-786	Candi-33	TAATGCCCTTCGAAAGTCTGAA	3079	6109	20	2035	3431	GAGATTTCCGTCGAGCATTTACA	.(((((.(..((.((((((....)))))).))..).)))))....	-14.4	63.6364	cbr-miR-786/cel-miR-786/hsa-miR-365
--	Candi-34	TAAGTGAACCTTCGGGAC	3046	2248	40	2293	2553	CCCGGTGGATCACTTGGC	(((((((.((.((((....)))).)).)))))))..	-16.6	72.2222	cbr-miR-785/cbr-miR-86/cel-miR-785/cel-miR-86
--	Candi-35	AACCCGTAGATCCGAACGTGTGT	2868	11	196	4133	4759	GCACGTGTAGGGTGAACGGGAAAC	..(((((..((((..(((((....)))))...))))..)))))....	-21.6	60.8696	cbr-miR-51/cbr-miR-52/cbr-miR-55/cel-miR-51/cel-miR-52/cel-miR-53/cel-miR-54/cel-miR-55/cel-miR-56/dme-miR-100/hsa-miR-100/hsa-miR-99a/hsa-miR-99b
--	Candi-36	TGAAAGACATGGGGAGTGAGACG	2808	295	7818	3778	3610	TCTCACTCCCTTGTCTTTGACG	..(((((((.((((((((((....)))))))))))))))))....	-26.5	73.913	cbr-miR-71/cel-miR-71
--	Candi-37	TCGTTTCCCGGACTGCGCACCA	2720		1			CGAGCGCGGCGGGAAACGAAG	((((((((((..((((((.......))))))))))))))))..	-26	72.7273
--	Candi-38	TACCCGTAGATCCGAACTTGTGT	2695	3	16	100	126	GCGGGTGGGATCTGCGCTGGTAAT	(((((((((((((..(((((....))))).)))))))))..))))..	-22.7	78.2609	cbr-miR-51/cbr-miR-52/cbr-miR-55/cel-miR-51/cel-miR-52/cel-miR-53/cel-miR-54/cel-miR-55/cel-miR-56/dme-miR-100/hsa-miR-100/hsa-miR-99a/hsa-miR-99b
--	Candi-39	AACCCGTAGATCCGAAATTGTGT	2633	37	155	3204	4599	TGCGGATGTGGATTTACGGGTAA	.(((((((((((((...(((.....)))...)))))))))))))..	-21.5	69.5652	cbr-miR-51/cbr-miR-52/cbr-miR-55/cel-miR-51/cel-miR-52/cel-miR-53/cel-miR-54/cel-miR-55/cel-miR-56/dme-miR-100/hsa-miR-100/hsa-miR-99a/hsa-miR-99b
bxy-novel-03	Candi-40	AACCCGTGACCATGTAGAGTTTTAC	2496	679	2	3273	4323	AAACTCTACTGGACGGGTACC	.((((((..(((.((((((((.....)))))))))))))))))...	-22.2	68	cbr-miR-51/cbr-miR-52/cbr-miR-55/cel-miR-51/cel-miR-52/cel-miR-53/cel-miR-54/cel-miR-55/cel-miR-56/dme-miR-100/hsa-miR-100/hsa-miR-99a/hsa-miR-99b
--	Candi-41	AACCCGTAGATCCGCACTTGTGT	2417	124	83	2234	2262	AAAGGCGCTGGATCTACGGGAGA	..(((((((((((((.(((......))).)).)))))))))))...	-26.5	69.5652	cbr-miR-51/cbr-miR-52/cbr-miR-55/cel-miR-51/cel-miR-52/cel-miR-53/cel-miR-54/cel-miR-55/cel-miR-56/dme-miR-100/hsa-miR-100/hsa-miR-99a/hsa-miR-99b
--	Candi-42	CACCCGTAGATCCGAACTTGTGT	2319	8	2	92	82	CTAGGTTTGGGATTATGGGTGC	(((((((((.((((((((((....)))))))))).))))))))).	-23.3	82.6087	cbr-miR-51/cbr-miR-52/cbr-miR-55/cel-miR-51/cel-miR-52/cel-miR-53/cel-miR-54/cel-miR-55/cel-miR-56/dme-miR-100/hsa-miR-100/hsa-miR-99a/hsa-miR-99b
--	Candi-43	AACCCGTAGATCTGAACTTGTGT	2281	73	59	1857	2496	TCGAAGTTCAGATCATGGGTGAC	.((((((.(((((((((((.......)))))))))))))))))...	-23.8	73.913	cbr-miR-51/cbr-miR-52/cbr-miR-55/cel-miR-51/cel-miR-52/cel-miR-53/cel-miR-54/cel-miR-55/cel-miR-56/dme-miR-100/hsa-miR-100/hsa-miR-99a/hsa-miR-99b
--	Candi-44	TGGACGGAAGTCTGATAAGGAG	2106	1079	203	2016	1657	GCTTATCAGCTTCTGGTCCCGT	.(((((((((.((((((((....))))))))))))).))))...	-21.2	77.2727	dme-miR-184/hsa-miR-184
--	Candi-45	TAAATGCACTGATTTGTTGTACA	2047	2325	997	3036	2092	CAGCGATCGGTTGGTGCATTTGCG	(((((((((..((..(((((.....)))))..))..)))))))))..	-19.4	69.5652	cbr-miR-232/cbr-miR-357/cel-miR-232/cel-miR-357/dme-miR-277
--	Candi-46	TGGGCGGCGAAGCTTGCGG	2041	324	40	172	132	GCAGGTCGTCGCCGCCAAGC	..((((((((.(((((....)))))..))))))))....	-23.3	68.4211	cel-miR-1832
--	Candi-47	AACCCGTAGATCCGAACTTGCGT	2025	18	66	2031	2422	GCGGATGTGGATTTACGGGTAA	.(((((((((((((...(((....)))...)))))))))))))..	-21.7	69.5652	cbr-miR-51/cbr-miR-52/cbr-miR-55/cel-miR-51/cel-miR-52/cel-miR-53/cel-miR-54/cel-miR-55/cel-miR-56/dme-miR-100/hsa-miR-100/hsa-miR-99a/hsa-miR-99b
--	Candi-48	AACCCGTAGATCCGAACTGGTGT	2017	22	190	2775	3758	GCCGGGTGGCGGGCTGCGGGTGAG	.((((((((.((((..((((....))))....))))))))))))...	-25.8	69.5652	cbr-miR-51/cbr-miR-52/cbr-miR-55/cel-miR-51/cel-miR-52/cel-miR-53/cel-miR-54/cel-miR-55/cel-miR-56/dme-miR-100/hsa-miR-100/hsa-miR-99a/hsa-miR-99b
--	Candi-49	TGAGATCAAAGGTTTAGGGTAT	2013	4923	4066	4718	2972	TCCCTGAGCCCGTTGTCTCTTT	.(((((.(..(((((((((....)))))))))..).)))))...	-20.4	68.1818	cbr-miR-58/cbr-miR-80/cbr-miR-81/cbr-miR-82/cel-miR-1834/cel-miR-2209a/cel-miR-58/cel-miR-80/cel-miR-81/cel-miR-82/dme-bantam
--	Candi-50	TCATTTCCCGGCTGGACCCCCA	1982		1			GGGGGGACTCCCGGGAGTGACA	(((((.(((((..(..((((...))))..)..))))))))))..	-23.9	68.1818
--	Candi-51	TCATTTCCCGTAGCGGCCCCCA	1977		1			GGGGCTGCGCGGGGGCTGAAA	(((.(((((((.(((((((....)))))))))))))).)))..	-28.4	77.2727
--	Candi-52	TCACCGGGTTTACATTCGCT	1942	503	4	678	1691	CGAAGTGGACCTGGTGACC	(((((((((((((.(((....))))))))))))))))..	-22	80	cbr-miR-35/cbr-miR-36/cbr-miR-38/cbr-miR-39/cbr-miR-40/cbr-miR-41/cel-miR-35/cel-miR-36/cel-miR-37/cel-miR-38/cel-miR-39/cel-miR-40/cel-miR-41/cel-miR-42
--	Candi-53	GGGTGGCTGTGGATGACGAT	1941					TCGTTTCTCGCAGTGGCCTC	((((.(((((((..((((...))))..))))))).)))).	-18.4	75
bxy-novel-04	Candi-54	AAGAGAGCCACCTGTTGACAGTT	1850	253	178	1756	2975	TGTCATGGAGTTGCTCTCTTAA	((((((((.((((((.(((.....))))))).)).))))))))..	-18.5	73.913	dme-miR-281-1*/dme-miR-281-2*
--	Candi-55	TGAGATCGGTTCGGATTCGTC	1849	6171	998	1449	2256	TGATGCTGAGACCGATCTACAT	((((((((((((((..((....))..)))).)))))))).)).	-16.1	76.1905	cbr-miR-58/cbr-miR-80/cbr-miR-81/cbr-miR-82/cel-miR-1834/cel-miR-2209a/cel-miR-58/cel-miR-80/cel-miR-81/cel-miR-82/dme-bantam
--	Candi-56	CGAGATCAAAGGTTTTAGGGTAT	1692	577	1288	797	919	AACCCGTAGAGCCGATCTTGTG	(((((((...((((((((((.....))).))))))))))))))..	-18.9	73.913	cbr-miR-58/cbr-miR-80/cbr-miR-81/cbr-miR-82/cel-miR-1834/cel-miR-2209a/cel-miR-58/cel-miR-80/cel-miR-81/cel-miR-82/dme-bantam
--	Candi-57	AAGAGAGCCACCTGTTGACAGT	1682	246	93	1893	2420	TGTCGACAGGCTTGGTTCGGGTG	....(((((((((((((((....)))))))))..)))))).....	-22.7	68.1818	dme-miR-281-1*/dme-miR-281-2*
--	Candi-58	AACCCGTAGATCCGAACTTTTGT	1660	28	158	1177	1154	CCAAGGTTGGGGTCGAGGGTTC	(((((...(((((.((((((.....)))))).)))))..))))).	-20	69.5652	cbr-miR-51/cbr-miR-52/cbr-miR-55/cel-miR-51/cel-miR-52/cel-miR-53/cel-miR-54/cel-miR-55/cel-miR-56/dme-miR-100/hsa-miR-100/hsa-miR-99a/hsa-miR-99b
--	Candi-59	GGGGCTGTAGCTCAGCTGGGAGA	1622	22	21	55	172	CTTTGGGTGCGAGAGGCCCCGG	((((((...((((((..((....))))))))......))))))..	-20.9	60.8696	hsa-miR-762
--	Candi-60	TCGTTTCCCGGTCGGCGCACCA	1614					GGTGGGCCGCAGGGAAACGCGT	.((((((((.(.((((.(((...))).))))).))))))))...	-24.5	72.7273
--	Candi-61	TCGAATCCTGTCGACTGCGCCA	1597	295	2225	392	2084	GGCGTAGTCGATGGGAATCAGGT	..((.(((((((((((((((...))))))))))))))).))....	-26.7	77.2727	cel-miR-59
--	Candi-62	ACAGCTTGTAATCTCGGGGCCC	1532	1961	4293	842	1859	GGCCCCGAGGTGTAGTTGGTT	.(((((....((((((((((...))))))))))..)))))...	-23.9	68.1818	cel-miR-2219*
--	Candi-63	TCGAACCCTGCTGATGACGCCA	1499					GGAGTCGTCGGCGACGGTTCAGC	..(((((.((((((((((.......))))))))))..)))))...	-22.2	68.1818
--	Candi-64	AACCCGTAGATCCGAACTTGGGT	1457	6	106	1498	1491	CCCAAGTTTGAGGTACGGGTGA	.(((((((..((.((((((((...))))))))))..)))))))..	-21.5	73.913	cbr-miR-51/cbr-miR-52/cbr-miR-55/cel-miR-51/cel-miR-52/cel-miR-53/cel-miR-54/cel-miR-55/cel-miR-56/dme-miR-100/hsa-miR-100/hsa-miR-99a/hsa-miR-99b
--	Candi-65	AAACCGTAGATCCGAACTTGTGT	1427	28	127	1861	2306	GAGTGGTTGGGGCTACGGTTTGT	(((((((((.(((.((((.........)))).))))))))))))..	-19.6	69.5652	hsa-miR-451
--	Candi-66	AACCCGGAGATCCGAACTTGTGT	1383	18	250	1383	1444	CACAGGCTTCGGAGCCGGGTCGT	.((((((...((((((((((.....)))).)))))).))))))...	-24.1	69.5652	hsa-miR-941
--	Candi-67	TGAAAGAAATGGGTAGTGAGACG	1326	249	3629	2539	3351	TCTCACTACCTTTTCTTTTACT	(((((((((.((((((((((....)))))))))))))))))))..	-23.5	82.6087	cbr-miR-71/cel-miR-71
--	Candi-68	CTTCGGACAAAGTGATAGCGT	1323				115	GCTGTCGCGCGATCCGGAAG	.((((((....(((((((....)))))))....))))))..	-17	61.9048
--	Candi-69	AACCCGTAGATCAGAACTTGTGT	1254	9	30	1236	1442	ACGGGTTCTGGCTGCGGCCGCG	...((((((.((((((((((....)))))))))))))))).....	-22.2	69.5652	cbr-miR-51/cbr-miR-52/cbr-miR-55/cel-miR-51/cel-miR-52/cel-miR-53/cel-miR-54/cel-miR-55/cel-miR-56/dme-miR-100/hsa-miR-100/hsa-miR-99a/hsa-miR-99b
--	Candi-70	GAGGGTTCGTTGTACAGAGGTTT	1251	5062	1656	1	1836	AGCTCTGTACAACGAACCCGTA	..(((((((((((((((((......)))))))))))))))))...	-32	73.913	hsa-miR-296-3p
bxy-novel-09	Candi-71	TTTGCGACTGTTTTCAGGCCTTT	1246	60843	10276	1054	495	AGGCCTGAAACGGTGCCAAATT	...((.(((((((.((((((....)))))))))))))))......	-21.1	65.2174
--	Candi-72	TCGTTTCTCGCAGTGGCCTCCA	1214		3			GTGAGGCTAAGGCGAGAGACATA	..(((((((((..(((((((....)))))))..)))))))))...	-28.5	72.7273
--	Candi-73	TGAAAGACATGGGCAGTGAGACG	1193	325	6887	1361	1198	TCTCACTACCGTGTCTTTGACG	..((((((((((..((((((....)))))).))))))))))....	-23.3	69.5652	cbr-miR-71/cel-miR-71
bxy-novel-23	Candi-74	TATAGGAAATGCGTCACAAGCGAT	1158	1852	122	691	1002	GGCTTTTGACCATTTCCTCATAT	(((((((((((.((((.((((....)))).)))))))))))).))).	-19.7	79.1667
--	Candi-75	AACCCGTAGATCCGACCTTGTGT	1143	224	9	724	367	ACGGGGTCGGATCCGTGTGGCAT	..((((..((((((((((((....))))))))))))..)).))...	-25.4	69.5652	cbr-miR-51/cbr-miR-52/cbr-miR-55/cel-miR-51/cel-miR-52/cel-miR-53/cel-miR-54/cel-miR-55/cel-miR-56/dme-miR-100/hsa-miR-100/hsa-miR-99a/hsa-miR-99b
--	Candi-76	AACCCGTAGATCCGAACTCGTGT	1138	7	16	1155	1542	TGCGAGCCACGGGTTGCGGGTAT	.(((((((.(((((..((((.....))))...))))))))))))..	-22.1	69.5652	cbr-miR-51/cbr-miR-52/cbr-miR-55/cel-miR-51/cel-miR-52/cel-miR-53/cel-miR-54/cel-miR-55/cel-miR-56/dme-miR-100/hsa-miR-100/hsa-miR-99a/hsa-miR-99b
--	Candi-77	AACCCGTAGATCCGAACTTGTGG	1134	3	109	1608	1879	CACAGGCTTCGGAGCCGGGTCG	.(((((....((((((((((.....)))).))))))..)))))..	-19.4	65.2174	cbr-miR-51/cbr-miR-52/cbr-miR-55/cel-miR-51/cel-miR-52/cel-miR-53/cel-miR-54/cel-miR-55/cel-miR-56/dme-miR-100/hsa-miR-100/hsa-miR-99a/hsa-miR-99b
--	Candi-78	AACGTGTCGCGATGGATG	1132		24			CCTGTCGCGGCGCGTTCT	(((((((((((((((....)))))))))))))))..	-22.7	83.3333
--	Candi-79	AACACGTAGATCCGAACTTGTGT	1115	14	66	1310	1535	ACGGGGTCGGATCCGTGTGGCAT	..((((..(((((((.((((....)))).)))))))..))))....	-21.2	65.2174	cbr-miR-248
--	Candi-80	AACCCGTAGATCCGAATTTGTGT	1108	38	48	1354	1662	GCGAACGGAGGCTGCGGGTATG	.((((((((.((((..((((....))))))))..))))))))...	-21.1	69.5652	cbr-miR-51/cbr-miR-52/cbr-miR-55/cel-miR-51/cel-miR-52/cel-miR-53/cel-miR-54/cel-miR-55/cel-miR-56/dme-miR-100/hsa-miR-100/hsa-miR-99a/hsa-miR-99b
bxy-novel-31	Candi-81	TTTGTACTCGCCAAGGTTTTCTGC	1099	2178	340	1526	2266	AGAGTCTTGGTAAGTGCAAGGG	((((((((..(((((..((......))..)))))..))))))))..	-20.2	62.5	cbr-miR-239a/cel-miR-238/cel-miR-239a/cel-miR-239b/dme-miR-305
--	Candi-82	TGAGATCAAAGGCTTTAGGGTAT	1052	768	5373	1357	1598	AACCCGTAGAGCCGATCTTGTG	.((((((...((((((((((.....))).)))))))))))))...	-19.7	69.5652	cbr-miR-58/cbr-miR-80/cbr-miR-81/cbr-miR-82/cel-miR-1834/cel-miR-2209a/cel-miR-58/cel-miR-80/cel-miR-81/cel-miR-82/dme-bantam
--	Candi-83	TTCTTGAACGGCGATCACACGGG	1037	1796	763	1770	2080	CTGGTTGTCGCGAGTTCGAGAAGC	(((((((((.(((((.((........)).)))))..)))))))))..	-19	69.5652	hsa-miR-526b
--	Candi-84	TAAGCTCAAATTCGCAGGTAT	1030	625	2129	1767	706	CACCTGTAGAATTGAGCTTATC	(((((((((.((..((((.....))))..)).)))))))))..	-20.2	71.4286	cbr-miR-231/cbr-miR-787/cel-miR-231/cel-miR-787/dme-miR-1007/dme-miR-993/hsa-miR-99a*/hsa-miR-99b*
--	Candi-85	AACCCGTAGATTCGAACTTGTGT	1025	44	37	884	847	TGGAGTTCGAATCTCTTCGGGCGC	..((((.((((((((((((......))))))))))))...))))...	-22.3	69.5652	cbr-miR-51/cbr-miR-52/cbr-miR-55/cel-miR-51/cel-miR-52/cel-miR-53/cel-miR-54/cel-miR-55/cel-miR-56/dme-miR-100/hsa-miR-100/hsa-miR-99a/hsa-miR-99b
bxy-novel-16	Candi-86	TATTATGCACCCTTGATTGCTT	942	415	337	668	1030	CCAGTCAATGGCGCATAAAATC	..((((((.((.(((((((....))))))).)).))))))....	-16.6	68.1818	cbr-miR-60/cel-miR-60
--	Candi-87	TCGTTCCCCGGTGTCGGAGCCA	877					TTACCGGCGCCGGGGGAGGGC	((.((((((((((((((........)))))))))))))).)).	-30	72.7273
--	Candi-88	ACAGCTATCAGCACTGCCTGCC	864	427	298	419	758	CGGGCGGTGCTGGCGGCATGCC	...(((..(((((((((((....)))))))))))..))).....	-27.8	63.6364
--	Candi-89	AACCCGTAGATACGAACTTGTGT	851	8	50	911	1343	GTGGGTTAGGTATCTGGGGGTGGC	.((((.(((((((.(((((......)))))..))))))).))))...	-19.8	69.5652	cbr-miR-51/cbr-miR-52/cbr-miR-55/cel-miR-51/cel-miR-52/cel-miR-53/cel-miR-54/cel-miR-55/cel-miR-56/dme-miR-100/hsa-miR-100/hsa-miR-99a/hsa-miR-99b
--	Candi-90	TGAGATCAAAGGTTTTAGGGCAT	843	397	3974	1078	1276	AGTCTTGAGACCTCTAGATCGCGG	...((((..((((((((((((...))))))))))))...))))....	-17.6	69.5652	cbr-miR-58/cbr-miR-80/cbr-miR-81/cbr-miR-82/cel-miR-1834/cel-miR-2209a/cel-miR-58/cel-miR-80/cel-miR-81/cel-miR-82/dme-bantam
--	Candi-91	TGAGATCAAAGGTTTTAGGGGAT	834	287	7692	1066	996	CCCCTGTATAATTGATCTTATC	(((((((((..((..(((((....))))).))..)))))))))..	-17.4	69.5652	cbr-miR-58/cbr-miR-80/cbr-miR-81/cbr-miR-82/cel-miR-1834/cel-miR-2209a/cel-miR-58/cel-miR-80/cel-miR-81/cel-miR-82/dme-bantam
--	Candi-92	AACCCGTAGAGCCGAACTTGTGT	821	23	291	1023	1371	CGTGGGCTCGGCTCTACAGGACGG	..((.((((((((((.((..(...)..)).)))))))))).))....	-23.4	65.2174	cbr-miR-51/cbr-miR-52/cbr-miR-55/cel-miR-51/cel-miR-52/cel-miR-53/cel-miR-54/cel-miR-55/cel-miR-56/dme-miR-100/hsa-miR-100/hsa-miR-99a/hsa-miR-99b
--	Candi-93	AACCAGTAGATCCGAACTTGTGT	801	23	69	1231	1403	GCAGGTTTGGGTCATGCCCTAAGG	.....(((((((((((((((....)))))))))))).))).......	-18.6	65.2174
--	Candi-94	GAGGATGCATGGACCCCAGAGA	788	423		167	560	TCATGGGGTCCATCGCGTTGGAG	...(((((((((((((((.......)))))))))).)))))....	-24.7	68.1818	hsa-miR-1265
--	Candi-95	CGACTAGATCCATACTCAGCT	787	142	1008	215	282	ACTGAACCCGGATCTGGTCGA	(((((((((((....((((...))))....))))))))))).	-20.4	71.4286	cbr-miR-44/cbr-miR-45/cbr-miR-61/cel-miR-247/cel-miR-44/cel-miR-45/cel-miR-61/dme-miR-279/dme-miR-286/dme-miR-996
--	Candi-96	TGAGATCAAAGGTTAGGGTAT	749	1474	1501	2036	978	TACCCTGACTGTGGTATATCAT	(((.((((..((((((((.....)))))))).))))...))).	-16.1	71.4286	cbr-miR-58/cbr-miR-80/cbr-miR-81/cbr-miR-82/cel-miR-1834/cel-miR-2209a/cel-miR-58/cel-miR-80/cel-miR-81/cel-miR-82/dme-bantam
--	Candi-97	GCATTGGTGGTTCAGTGGTA	735	14	4	507	620	GCCGCTGGCCGCTGATGGT	.(((..(((((.((((((...)))))))))))..)))..	-21.3	70
--	Candi-98	TGAAAGACATGGGTAGCGAGACG	713	173	2714	1022	1014	GTTTCGTTATCCGGGTTACAGTTG	.....(((.((((((((((((...)))))))))))).))).......	-15.4	65.2174	cbr-miR-71/cel-miR-71
--	Candi-99	AACCCGTAGATCCGGACTTGTGT	709	13	35	722	787	GAAAGTCCGGCCTCAGCGGGTGAT	.((((((.((.((((((((......))))))))..)).))))))...	-25.1	69.5652	cbr-miR-51/cbr-miR-52/cbr-miR-55/cel-miR-51/cel-miR-52/cel-miR-53/cel-miR-54/cel-miR-55/cel-miR-56/dme-miR-100/hsa-miR-100/hsa-miR-99a/hsa-miR-99b
--	Candi-100	CGCTTTTGGTCGGTGGAGT	706		2			CTCCTTCGGCTGGAAGCGGA	((((((..(((((.((.....)).)))))..))))))..	-21.5	68.4211
--	Candi-101	TCGTTTCCCGGCCAATGCACCA	679	232	130	61	349	GGGTGGCTGTGGATGACGATG	((((((((((((((.(.(....).))))))).))).)))))..	-17.2	72.7273
--	Candi-102	AACCCGTAGATCCGAACTTGAGT	662	4	23	793	922	CTTGGGTTCGGGGTAGGGGGATG	..(((.((..((((((((..(...)..)))))))).)).)))....	-19.9	60.8696	cbr-miR-51/cbr-miR-52/cbr-miR-55/cel-miR-51/cel-miR-52/cel-miR-53/cel-miR-54/cel-miR-55/cel-miR-56/dme-miR-100/hsa-miR-100/hsa-miR-99a/hsa-miR-99b
--	Candi-103	TGGGCGGCGGAGCTTGCGG	651	313	3	15	12	GCGAAGGCCGCCGCCCCC	.(((((((((.(((....))).....)))))))))..	-24.3	63.1579	cel-miR-1832
--	Candi-104	TGGTCGGCGGGTCCGTTGGC	609				13	GGAACGGACTTGAAGGGCTAA	(((((..((((((((((.....))))))))))...))))).	-18.7	75
--	Candi-105	TGAGATCATAGATTTAGGTTAC	602	655	200	539	645	TCGCCTGAAGATGAGATCTCCCG	.((((((.((..(((((((.....)))))))..)).))))))...	-16.4	68.1818	cbr-miR-58/cbr-miR-80/cbr-miR-81/cbr-miR-82/cel-miR-1834/cel-miR-2209a/cel-miR-58/cel-miR-80/cel-miR-81/cel-miR-82/dme-bantam
--	Candi-106	TGAGATCAAAGGTTTTAGGGAAT	597	274	4428	915	993	TTCCCTTTACCTAGTTGATCGCGG	...((((((((((...((((.....))))..))))..))))))....	-17.5	60.8696	cbr-miR-58/cbr-miR-80/cbr-miR-81/cbr-miR-82/cel-miR-1834/cel-miR-2209a/cel-miR-58/cel-miR-80/cel-miR-81/cel-miR-82/dme-bantam
bxy-miR-40	Candi-107	TCACCGGGTTTACATTCGCTGA	593	734	114	253	793	AGCGCATGTGGCCGAGGTGGTG	(((((.((((.((((.(((....))).))))))))..)))))..	-18.1	72.7273	cbr-miR-35/cbr-miR-36/cbr-miR-38/cbr-miR-39/cbr-miR-40/cbr-miR-41/cel-miR-35/cel-miR-36/cel-miR-37/cel-miR-38/cel-miR-39/cel-miR-40/cel-miR-41/cel-miR-42
--	Candi-108	AACCCGTAGATCCAAACTTGTGT	578	11	11	557	733	CTAGGTTTGGGATTATGGGTAA	.((((((((.((((((((((....)))))))))).))))))))..	-21.6	78.2609	cbr-miR-51/cbr-miR-52/cbr-miR-55/cel-miR-51/cel-miR-52/cel-miR-53/cel-miR-54/cel-miR-55/cel-miR-56/dme-miR-100/hsa-miR-100/hsa-miR-99a/hsa-miR-99b
--	Candi-109	TTCCCCATACCTCCACCA	557	123	172	125	375	GGTGGGGGTAGTGGGGCAC	..((((((((((((((...)))))))).))))))...	-22.1	77.7778
--	Candi-110	AACCCGCAGATCCGAACTTGTGT	553	16	111	545	790	CACGGCTTCAGGATTGGCGGGTTT	(((((((.((((((((.(((.....))).))).))))).))))))).	-20.5	78.2609
--	Candi-111	GCGGGTGTAGCTCAGGGGTAGAG	543	22	19	35	58	GCACCTCGAGCTGCACTCGAGT	.((((((((((((.(((((......)))))))))))))))))...	-27.7	73.913
--	Candi-112	TGACTAGATTCATACTCAGCT	530	834	1424	524	573	GCTGACGGTGTTTCTGGTCGAG	.(((((((..(((..((((...))))..)))..)))))))...	-15.9	66.6667	cbr-miR-44/cbr-miR-45/cbr-miR-61/cel-miR-247/cel-miR-44/cel-miR-45/cel-miR-61/dme-miR-279/dme-miR-286/dme-miR-996
--	Candi-113	TGAAAGACATGGGTAGGGAGACG	524	127	2698	584	372	GTCTCCCATGGTGTTGTTCTCG	.(((.(((((.(...(((((.....))))).).))))).)))...	-15.5	60.8696	cbr-miR-71/cel-miR-71
--	Candi-114	TCCTCGGTGGTATAGTGGTA	521	274	2647	621	471	GCGGCTGTAGCGCGGAGGGCC	(((((.(((.((((((.(...).)))))).))).)))))..	-19.2	75
--	Candi-115	GGTGTGGACGAAGCTGATGG	520					ATTCAGCGTCGTCTGCAGCGG	(.((..(((((.(((((.....))))).)))))..)).)..	-23	65	hsa-miR-644
--	Candi-116	GGTAACACGTGCTGGAGGAC	517		20	1	20	GTTTCCGGCAGGTGGCACCA	(((..(((.((((((((.....)))))))).)))..))).	-22.1	70	hsa-miR-194
--	Candi-117	AACCCGTAGACCCGAACTTGTGT	517	8	61	531	691	ACAGGTTTGGGCGCCGGGTCGT	.(((((..(.((((((((((....)))))))))))..)))))...	-24	69.5652	cbr-miR-51/cbr-miR-52/cbr-miR-55/cel-miR-51/cel-miR-52/cel-miR-53/cel-miR-54/cel-miR-55/cel-miR-56/dme-miR-100/hsa-miR-100/hsa-miR-99a/hsa-miR-99b
--	Candi-118	AACCCGTAGATCCGAGCTTGTGT	507	9	10	468	638	GGCGGGCTTGGACTGGCGGGGTC	..(((((((.((((((((((.....)))))))))))).)))))...	-25.5	73.913	cbr-miR-51/cbr-miR-52/cbr-miR-55/cel-miR-51/cel-miR-52/cel-miR-53/cel-miR-54/cel-miR-55/cel-miR-56/dme-miR-100/hsa-miR-100/hsa-miR-99a/hsa-miR-99b
--	Candi-119	CGGTTTGGGCGATTGCAC	506	22	3	107	453	CGCGATCGTTCAAGCCCTC	.(((((((((((((((...)))))))))))))))...	-21.3	83.3333
--	Candi-120	TCGATCCCCGGTGTCGGAGCCA	502					GCTTCGGTGCTGGGGATGCGGT	(((((((((((..((((((....))))))..)))))))).))).	-28.6	77.2727
bxy-novel-03*	Candi-121	AAACTCTACTGGACGGGTACC	501	586	4	200	266	AAGCCCGTTCGGTAGGGAGGTA	...(((((((((((((((.....))))))))))))))).....	-25.7	71.4286	hsa-miR-618
--	Candi-122	TGGAATGTAAAGAAGGATGTAG	493	221	675	877	660	GCGTCCTTCTTTCCAGTTCCATA	((((((..(((((((((((....)))))))))))...))))))..	-22	77.2727	cbr-miR-1/cel-miR-1/cel-miR-1819/cel-miR-256/cel-miR-796/dme-miR-1/hsa-miR-1/hsa-miR-206/hsa-miR-613
--	Candi-123	AACCCGTAGAATTTACTTCGTT	475	42	211	1125	775	CGAAGTAATTTTTGCGGGTAC	.((((((((((.(((((((....))))))).))))))))))..	-23	77.2727	cbr-miR-51/cbr-miR-52/cbr-miR-55/cel-miR-51/cel-miR-52/cel-miR-53/cel-miR-54/cel-miR-55/cel-miR-56/dme-miR-100/hsa-miR-100/hsa-miR-99a/hsa-miR-99b
--	Candi-124	GGCGTGTCGCGCTGCTTGCT	474					TGGGCGGCGAAGCTTGCGGG	.(((.((..((((((((....))))))))..)).)))...	-18	65
--	Candi-125	AACCCGTGACCATGTAGAGTTTT	472	30	2	538	512	AATTTTTGCATTGTCCGAGGAGA	..((((.(((.((((((((.......)))))))).))))).))...	-14.2	65.2174	cbr-miR-51/cbr-miR-52/cbr-miR-55/cel-miR-51/cel-miR-52/cel-miR-53/cel-miR-54/cel-miR-55/cel-miR-56/dme-miR-100/hsa-miR-100/hsa-miR-99a/hsa-miR-99b
--	Candi-126	AACCCGTAGAATTTAATTTCGTT	461		84	744	723	TGAGATCAAAGTTTTGCGGGTAT	.(((((((((((((.(((((....)))))..)))))))))))))..	-18.2	78.2609	cbr-miR-51/cbr-miR-52/cbr-miR-55/cel-miR-51/cel-miR-52/cel-miR-53/cel-miR-54/cel-miR-55/cel-miR-56/dme-miR-100/hsa-miR-100/hsa-miR-99a/hsa-miR-99b
--	Candi-127	AACCCGTAGATCCGAACTTCTGT	459		4	447	674	GGGGGGACGGATTGCGGGAGGT	..(((((((.((((..((((....))))..)))))))))))....	-21.2	65.2174	cbr-miR-51/cbr-miR-52/cbr-miR-55/cel-miR-51/cel-miR-52/cel-miR-53/cel-miR-54/cel-miR-55/cel-miR-56/dme-miR-100/hsa-miR-100/hsa-miR-99a/hsa-miR-99b
--	Candi-128	GCGGAAGTAGCTCAGTTGGTAGA	458	2	10	21	140	AGCGACGCTGGGCTGCTTCTGTGC	(((((((((((((((((.((....)).).))))))))))))))))..	-26.1	82.6087
--	Candi-129	GGAGATCAAAGGTTTTAGGGTAT	451	119	329	81	68	TGCCTGATGCCGCTATGATTTCCA	((((((((..(((.(((((......))))).)))....)))))))).	-20.1	69.5652	cbr-miR-58/cbr-miR-80/cbr-miR-81/cbr-miR-82/cel-miR-1834/cel-miR-2209a/cel-miR-58/cel-miR-80/cel-miR-81/cel-miR-82/dme-bantam
--	Candi-130	TGAAAGACATGGTAGTGAGACG	448	15	471	641	685	CAACATTGCCGTGGCTTTCACT	((((((.((((((((((........)))))))))).))))))..	-19.3	72.7273	cbr-miR-71/cel-miR-71
--	Candi-131	GGTTTCATGGTGTAGCGGTTA	448	4	149	249	514	CGCCGGGCGCCATCGAAACCG	(((((((((((((..(((.....))).))))))).)))))).	-23.3	76.1905
--	Candi-132	TCGGGGAGCTGGCAAATT	445		22		13	CCTGCCAGCTTCTCGAAA	((((((((((((((......))))))))))))))..	-25.1	77.7778	hsa-miR-542-5p
--	Candi-133	TCGCCCCCCGCCCGTCGTACCA	440					GTGTAGGATAGGTGGGAGGCTTT	..(((.((((((..((.(((....))).))..)))))).)))...	-24.3	63.6364
--	Candi-134	TGAAAGACATGGGTAGAGAGACG	429	147	2909	583	619	CTCTCTCTGACCCAAGCTGGCAT	((..((.(.(((((((((((.....)))))).))))).)))..)).	-19.1	69.5652	cbr-miR-71/cel-miR-71
--	Candi-135	AACCCATAGATCCGAACTTGTGT	426	8	10	456	528	ACGGGATTGGACTGTGGGGGGC	..(((((((.(((((.((((....)))).))))))))))))....	-21	69.5652	hsa-miR-660
--	Candi-136	TGAGGTATTGTCATCATTTCTAT	420	212	401	358	265	AAGGAGTGACTGCGTACCTTTT	.(((((((.((..(((((((.....)))))))..)))))))))..	-14.7	69.5652	cbr-let-7/cbr-miR-241/cbr-miR-48/cbr-miR-84/cel-let-7/cel-miR-241/cel-miR-48/cel-miR-793/cel-miR-794/cel-miR-795/cel-miR-84/dme-let-7/dme-miR-984/hsa-let-7a/hsa-let-7b/hsa-let-7c/hsa-let-7d/hsa-let-7e/hsa-let-7f/hsa-let-7g/hsa-let-7i/hsa-miR-202/hsa-miR-98
--	Candi-137	AAGGAGTGACTGCGTACCTTT	417	122	1		53	CGGTGGGCAGCACTCGATCG	...(((((.((((.((((....)))).))))))))).....	-21	61.9048
--	Candi-138	AACTCGTAGATCCGAACTTGTGT	417	135	48	487	524	GCGAGGGCGGAAGTGCGAGGAG	..((((((..((((..((((....))))..))))..))))))...	-21.5	60.8696
--	Candi-139	AGAGGTACTGCAATCGCTCA	414					GAGTGACTGCGTACCTTTT	((((((((.(((.((((.....)))).))))))))))).	-17.4	75	cbr-let-7/cbr-miR-241/cbr-miR-48/cbr-miR-84/cel-let-7/cel-miR-241/cel-miR-48/cel-miR-793/cel-miR-794/cel-miR-795/cel-miR-84/dme-let-7/dme-miR-984/hsa-let-7a/hsa-let-7b/hsa-let-7c/hsa-let-7d/hsa-let-7e/hsa-let-7f/hsa-let-7g/hsa-let-7i/hsa-miR-202/hsa-miR-98
--	Candi-140	AACCCGTAGATCCGAACTTGTCT	408	7	3	442	717	GACGGGATTCGGAACACGGGGAT	..(((((.(.((((((((((.....)))).)))))).))))))...	-20.3	69.5652	cbr-miR-51/cbr-miR-52/cbr-miR-55/cel-miR-51/cel-miR-52/cel-miR-53/cel-miR-54/cel-miR-55/cel-miR-56/dme-miR-100/hsa-miR-100/hsa-miR-99a/hsa-miR-99b
--	Candi-141	TCGAATCCTGCCGGTGACGCCA	402					GGTGTCAACAGGCTCGGTTCGGG	(((((((..(((..((((((...))))))...)))..))))))).	-20.6	72.7273	cel-miR-59
--	Candi-142	TCGATCCCGGGTCGCGGCACCA	401		14			GGTGGCGACCGGGGTTCGAAT	((((.(((.((((((.((.....)).)))))).))).))))..	-27.5	68.1818
--	Candi-143	TGAAAGACATGGGTATTGAGACG	399	56	2120	651	411	TCTCAATACCTTGTCTTTGACG	..(((((((.((((((((((....)))))))))))))))))....	-22	73.913	cbr-miR-71/cel-miR-71
--	Candi-144	AACCCGTAGAATTTACTTTCTTT	398	13	557	346	284	TCCCGGTGAATTCTGCGGACCC	...((((((((((((((..........))))))))))))))....	-18.2	60.8696	cbr-miR-51/cbr-miR-52/cbr-miR-55/cel-miR-51/cel-miR-52/cel-miR-53/cel-miR-54/cel-miR-55/cel-miR-56/dme-miR-100/hsa-miR-100/hsa-miR-99a/hsa-miR-99b
--	Candi-145	AATCCGTAGATCCGAACTTGTGT	397	116	52	451	489	ACAAGCGGCGGAGCATGCGGATTA	((((((((..((((..((((....))))...))))...)))))))).	-20.6	69.5652
--	Candi-146	TCACCGGGGATTGAAGCGGTAA	395	245	9	229	379	ACCGCGCAGTCTCTGGTGGCT	(((((((((((((..((((....)))).)))))))))))))..	-26.4	77.2727	cbr-miR-35/cbr-miR-36/cbr-miR-38/cbr-miR-39/cbr-miR-40/cbr-miR-41/cel-miR-35/cel-miR-36/cel-miR-37/cel-miR-38/cel-miR-39/cel-miR-40/cel-miR-41/cel-miR-42
--	Candi-147	TGAGATAAAAGGTTTTAGGGTAT	389	527	1099	576	567	AACCCGAAGAACCTAATCTCGCC	.(((((...(((((((.(((.....)))..))))))).)))))...	-17.1	65.2174	dme-miR-967/dme-miR-977
--	Candi-148	GCATTGGTGGTTCAGTGGTAGAATG	379	43	5	898	665	CGGATACCGCGAGGGCACATGCTG	((((..(((.((..((((((.........))))))..)).)))))))..	-15.1	60
--	Candi-149	AAGACCGAGCACCGAGACG	374	34	6	21	93	GCTCGGTGCGGTGGTCTAA	.((((((.((((((((....))))))))..))))))..	-24.3	73.6842
--	Candi-150	TGACTAGATCCATACTCATCT	370	92	7597	279	410	TCGGGTATGGAGTGAGTCTC	.((((...(((((((((......)))))))))...))))..	-18.8	61.9048	cbr-miR-44/cbr-miR-45/cbr-miR-61/cel-miR-247/cel-miR-44/cel-miR-45/cel-miR-61/dme-miR-279/dme-miR-286/dme-miR-996
--	Candi-151	CTTGAGTTGTGGCAAAAAC	364		1			CGCCGCCATAGCTCAGTCG	.((((((((((((..........))))))))))))...	-16.7	63.1579
--	Candi-152	GGGATTTCGGTTCAGGCG	360					GCAGGAGCCGGGCATCCAG	.((((((((((((.........)))))))).))))..	-14.2	66.6667	hsa-miR-1290/hsa-miR-876-5p
--	Candi-153	GGGAGACAGACGTCGGGTGC	359		50			CACCCGACCACTGCTCGCCCG	(((.(((((..((((((.....))))))..))).)).))).	-21.1	70
--	Candi-154	AGGCAAGATGGTGGCATAGCT	354	14	44	589	652	GAATGCCGCCGCGAGGCCAG	.(((..(.(((((((((......))))))))))...)))..	-20.8	61.9048	cbr-miR-73/cbr-miR-74/cel-miR-266/cel-miR-72/cel-miR-73/cel-miR-74/dme-miR-31a/dme-miR-31b/hsa-miR-31
--	Candi-155	CGAGCGGTCTAAGACTTT	352					AATTCTTAGACCGCCCAAA	.(.(((((((((((.......))))))))))).)...	-18.5	66.6667
--	Candi-156	GGGTCTGTAGCTCAGTCGGTTAGAG	350	6	446	53	357	TCTAACGTGTCTGAGGCGACGTCT	..(((.((..(((((.(((((((...))))).)).))))))))))....	-14	68
--	Candi-157	AACCCGTGGATCCGAACTTGTGT	349	10	8	297	469	ATGGAGGGCGGGCCGCGGGTGCT	.((((((((.((((..(((.......)))..))))))))))))...	-24.5	65.2174	cbr-miR-51/cbr-miR-52/cbr-miR-55/cel-miR-51/cel-miR-52/cel-miR-53/cel-miR-54/cel-miR-55/cel-miR-56/dme-miR-100/hsa-miR-100/hsa-miR-99a/hsa-miR-99b
--	Candi-158	TAAGGCACGCCAATGTTTCTTAC	347	103	63	693	316	TGGGAACACTGGGCGTGCGGAGT	....(((((((..(((((((....)))))))...))))))).....	-21.9	60.8696	cbr-miR-124/cel-miR-124/dme-miR-124/hsa-miR-124/hsa-miR-506
--	Candi-159	CGGGCCTACCTGATTCAAAAGGG	344					CCTTTGGGTGGTGGAGGCCCGG	(((((((.(((.(((((((......))))))).).))))))))).	-22.1	73.913
--	Candi-160	TTAAGAAAGAAGGGTGCAACTAT	343	568	445		229	AGTTGCACCCTTCTTTCTTAATG	((((((((((((((((((((....))))))))))))))))))))..	-32.6	86.9565
--	Candi-161	TGAGATTAAAGGTTTTAGGGTAT	338	832	808	571	435	TAACCTGAGACCTTTAAGATCTTC	.((..((((((((((((((.......))))))))))))))..))...	-21	69.5652	dme-miR-958
--	Candi-162	TCGTTTCCGGCCGATTGGACCA	334					GGTCAGCGTCGGTCGGGACGGG	(((((.(((((((((..(((...)))...)))))))))))))).	-21.6	77.2727
--	Candi-163	TGACTAGATCCATACTCAGTT	326	397	1151	374	387	ACTGGGTTTGGGTTTGGTTGT	.(((((((((((.((((((...)))))).)))))))))))..	-20	80.9524	cbr-miR-44/cbr-miR-45/cbr-miR-61/cel-miR-247/cel-miR-44/cel-miR-45/cel-miR-61/dme-miR-279/dme-miR-286/dme-miR-996
--	Candi-164	CCCTAATGCTGGGCATATCGGA	321	289	287	511	301	TGATATGCCTAGTATTTGGGTT	(((.(((((((((((((((....))))))))))))))).)))..	-27	81.8182
--	Candi-165	TGAAGGACATGGGTAGTGAGACG	317	244	400	426	399	GTTTCGGCGTGCGTGTTCTTCGGC	.((((((((((.((..(((((...)))))..)).))))))))))...	-14.1	73.913	hsa-miR-1252
--	Candi-166	TGAGGTAGTAGGTTGTATATTT	316	229	355	208	299	AGCGACGACCTCTGCTTTGGA	.(((((((.(((((((..........))))))))))))))...	-15.2	63.6364	cbr-let-7/cbr-miR-241/cbr-miR-48/cbr-miR-84/cel-let-7/cel-miR-241/cel-miR-48/cel-miR-793/cel-miR-794/cel-miR-795/cel-miR-84/dme-let-7/dme-miR-984/hsa-let-7a/hsa-let-7b/hsa-let-7c/hsa-let-7d/hsa-let-7e/hsa-let-7f/hsa-let-7g/hsa-let-7i/hsa-miR-202/hsa-miR-98
--	Candi-167	TACCCGTTTTTTCCTTGGTGAT	316	80	27	335	319	TCACCGGGGATTGACTGGGTGC	((((((.((..(((((((((...)))))))))..)).)))))).	-21.6	77.2727	cbr-miR-51/cbr-miR-52/cbr-miR-55/cel-miR-51/cel-miR-52/cel-miR-53/cel-miR-54/cel-miR-55/cel-miR-56/dme-miR-100/hsa-miR-100/hsa-miR-99a/hsa-miR-99b
--	Candi-168	TGAAAGACATGGTTAGTGAGACG	306	61	412	413	382	CTTTGCTAATAATGTCTTTCTG	.(((((((((.(((((..((....))..))))).)))))))))..	-18.7	69.5652	cbr-miR-71/cel-miR-71
--	Candi-169	AACCCGTAGGTCCGAACTTGTGT	306	10	17	297	389	ACAGGCTTCGGACCCGGGTCGT	.(((((..((((((((((((....)))).)))))))))))))...	-24.7	73.913	cbr-miR-51/cbr-miR-52/cbr-miR-55/cel-miR-51/cel-miR-52/cel-miR-53/cel-miR-54/cel-miR-55/cel-miR-56/dme-miR-100/hsa-miR-100/hsa-miR-99a/hsa-miR-99b
--	Candi-170	TGGGATCAAAGGTTTTAGGGTAT	303	1002	669	358	397	TACCCAAAATCGGAGGATCCACT	..(((((...((((((.(((.....)))))))))....)))))...	-17.2	60.8696	hsa-miR-638
--	Candi-171	TGAAAGACATGGGTGGTGAGACG	303	141	329	439	398	GCTCAACCATCGATGTCGTACATA	.....(((((.(((((((((....))).)))))).))))).......	-19.7	60.8696	cbr-miR-71/cel-miR-71
--	Candi-172	TGGAAGACATGGGTAGTGAGACG	302	207	401	396	388	GATCGCTACCCAACTCGTCCAC	((((.((..((((((((((......))))))))))..)).)))).	-22.3	69.5652	dme-miR-7/hsa-miR-7/mcv-miR-M1-5p
--	Candi-173	AACCCGTAGAATTTATTTTCGTT	301	36	419	372	280	CGAAGATGAGCTCTGCGGCCAA	...(((((((.(((((((((....))))))))).)))))))....	-18.3	69.5652	cbr-miR-51/cbr-miR-52/cbr-miR-55/cel-miR-51/cel-miR-52/cel-miR-53/cel-miR-54/cel-miR-55/cel-miR-56/dme-miR-100/hsa-miR-100/hsa-miR-99a/hsa-miR-99b
--	Candi-174	TACTGGCCCGTCAAATGCCTCGA	300	465	3	247	272	CGGGGAGTTTGACTGGGGCGGTAG	(((((.((((((((((.(((.....))).))))))).))).))))).	-24.9	78.2609	cbr-miR-240/cel-miR-240/dme-miR-193/hsa-miR-193a-3p/hsa-miR-193b/hsa-miR-892b
--	Candi-175	AACCCGTAGATCCCAACTTGTGT	300		7	234	381	ACGGGTTGGGATTTGCTGCGAT	.....(((((((((((((((....)))))))))))))))......	-22.5	65.2174	cbr-miR-51/cbr-miR-52/cbr-miR-55/cel-miR-51/cel-miR-52/cel-miR-53/cel-miR-54/cel-miR-55/cel-miR-56/dme-miR-100/hsa-miR-100/hsa-miR-99a/hsa-miR-99b
bxy-novel-08	Candi-176	AGCACTCGACGTATGAAATCGTTT	299	214	136	687	471	ACATTTCACACCGAGTGCTAC	((((((((..((.((((((.(....))))))).))))))))))..	-16.6	70.8333
--	Candi-177	GAGGAGATAGTTTAGGGGAG	299					TCCCTTAGACTATCATTGTGA	.....(((((((((((((...))))))))))))).......	-17.8	65
--	Candi-178	CGGAGTGTAGCGCAGCCCGGTAGC	296	1	9	7	64	TGCTCGGGCCGGCGCTGCGCCCAA	.((.(((((((((.(((((((....)).)))))..)))))))))))..	-31.2	75	hsa-miR-122
--	Candi-179	TCACCGGGAGATATAACAAGCA	293	325	129	306	451	GGTGTTGGATGTCCCGGTTCCT	..(((((((.((.(((((......))))).)).)))))))....	-17.7	63.6364	cbr-miR-35/cbr-miR-36/cbr-miR-38/cbr-miR-39/cbr-miR-40/cbr-miR-41/cel-miR-35/cel-miR-36/cel-miR-37/cel-miR-38/cel-miR-39/cel-miR-40/cel-miR-41/cel-miR-42
--	Candi-180	TGACTAGATCCATAATCAGCT	291	52	1244	366	448	GGAGATGGTGGATCGGTCGTT	.((((.(((((((.(((.......))).)))))))))))...	-16.1	66.6667	cbr-miR-44/cbr-miR-45/cbr-miR-61/cel-miR-247/cel-miR-44/cel-miR-45/cel-miR-61/dme-miR-279/dme-miR-286/dme-miR-996
--	Candi-181	AAGCTTGTGCTCCGGAAGAA	289	29		1	213	TATTCGGAGAGGGGGCACA	..((((.(.(((((((......))))))).).))))...	-15.1	60
--	Candi-182	AGCGAACGCAGGGAACTGAAAC	285	8	2	20	98	CACAGGGCTCTGCGAAGTCGCGC	.((((.(((((((..(((......)))..)))))))...))))..	-23.2	63.6364
--	Candi-183	GAGGTGGCTGAGTGGTCGAAAG	283	2				GACGACCAGTTGGCCTAACCTCT	((((((((..(.((((((......)))))).)..)))..))))).	-26.6	68.1818
--	Candi-184	TGAGATCAAAGGTTTTGGGGTAT	282	751	456	376	466	GACCGCAAGGCAGGTGGTCTCGG	.(((((((...((((((.((.....)).))))))...)))))))..	-21	65.2174	cbr-miR-58/cbr-miR-80/cbr-miR-81/cbr-miR-82/cel-miR-1834/cel-miR-2209a/cel-miR-58/cel-miR-80/cel-miR-81/cel-miR-82/dme-bantam
--	Candi-185	TGAGATCATAGATTTAGTGTAC	282	109	90	292	275	GCGCTGAGTCGCTGATCGCCA	...(((((..(((((((((....)))))))))..)))))....	-17.5	63.6364	cbr-miR-58/cbr-miR-80/cbr-miR-81/cbr-miR-82/cel-miR-1834/cel-miR-2209a/cel-miR-58/cel-miR-80/cel-miR-81/cel-miR-82/dme-bantam
--	Candi-186	TCGGGTCCCGACCGGCGTACCA	281					GCATGCCTGTCGGGACCCGAAA	((((((((((((.(((((......))))).))))))))))))..	-33.9	77.2727
--	Candi-187	TGAGGTCAAAGGTTTTAGGGTAT	278	805	747	341	415	GAACCTGGAGCTGCTGGCCTATGA	..((((((..(((((((((.......)))))))))..))))))....	-20.4	65.2174	cel-miR-1821
--	Candi-188	TGAGATCAAGGGTTTTAGGGTAT	277	781	646	290	398	GACCCGAAACCCGGCGATCTAGGC	..(((((..(((((((.(((.....))))))))))...)))))....	-19.8	65.2174	cbr-miR-58/cbr-miR-80/cbr-miR-81/cbr-miR-82/cel-miR-1834/cel-miR-2209a/cel-miR-58/cel-miR-80/cel-miR-81/cel-miR-82/dme-bantam
--	Candi-189	AACCCGTAGATCCGAACTTATGT	274	5	7	333	437	ATGGGTTTGGAGAGGGCGGGATTG	..(((((...((((((((((....))))))))))....)))))....	-21	65.2174	cbr-miR-51/cbr-miR-52/cbr-miR-55/cel-miR-51/cel-miR-52/cel-miR-53/cel-miR-54/cel-miR-55/cel-miR-56/dme-miR-100/hsa-miR-100/hsa-miR-99a/hsa-miR-99b
--	Candi-190	TCGAATCCGGGCGGGAGCACCA	271					GGTGCTAACGTCCGGACTCAAG	..((.((((((((..(((((...)))))..)))))))).))...	-25.5	68.1818	cel-miR-59
--	Candi-191	GCGGGTGTAGCTCAGGGGTAGAGCA	271	18	40	54	244	GCTTCCTCTGAGCACGGTCCGCTT	(((((....(((((((((.((.....)).)))))))))....)))))..	-24.5	64
--	Candi-192	TCCTACGGCGTCGTATACTTG	270					GGGCGTAAAGCGCACGTAGGCG	.((((((((((..((..(.....)..))..)))).))))))..	-16.5	61.9048
--	Candi-193	TGAGAGACATGGGTAGTGAGACG	267	216	523	372	336	CTGCGGCTGCTCACGTCTCTCGGG	.(((((((.((((((((..(......).)))))))).)))))))...	-22.3	69.5652	cel-miR-1018
--	Candi-194	TCGTTCCCGGGTCGCGGCACCA	266					AGAGCCCGGCCCGGGAACCATG	..((((((((((((.(((.......)))))))))))))))....	-30.4	68.1818
--	Candi-195	TGACTAGATCCAGACTCAGCT	265	69	4347	271	331	GCTGGAGTTCGGTTTAGTCGCA	.(((((((.((..((((........))))..)))))))))...	-16.2	61.9048	cbr-miR-44/cbr-miR-45/cbr-miR-61/cel-miR-247/cel-miR-44/cel-miR-45/cel-miR-61/dme-miR-279/dme-miR-286/dme-miR-996
--	Candi-196	TGAAAGACATGGGTAGTAAGACG	264	142	247	378	336	AACTTATTATTTATGTCGTCGACC	.....(((((((((((((((.....))))))))))))))).......	-16.2	65.2174	cbr-miR-71/cel-miR-71
--	Candi-197	GGCCCGTTCGTCTAGGGGTTA	263	60	3	41	268	GACCGGCTGACGAGCGGGCTG	((((((((((((..((.......))....)))))))))))).	-25.8	66.6667	cel-miR-273
--	Candi-198	TGAGATCAGATTAGACTCATCT	262	312	149	219	197	TCGAGTCGTGATCTGATGGCAA	((..((((((((((((((......))))).)))))))))..)).	-19.3	72.7273	cbr-miR-58/cbr-miR-80/cbr-miR-81/cbr-miR-82/cel-miR-1834/cel-miR-2209a/cel-miR-58/cel-miR-80/cel-miR-81/cel-miR-82/dme-bantam
--	Candi-199	GCGGGAGTAGCTCAGTTGGTAGA	260	1	87	11	119	CACTGACTGGGACGGCTCTCGCAA	((((((((..((((((..((....))..))))))...))))))))..	-27.7	69.5652
--	Candi-200	TGAGACCAAAGGTTTTAGGGTAT	257	398	1019	344	400	GGCCTTGGGGCCGGTTGGCGTGA	...(.((((.((((((((((.....))))))))))..)))))....	-17.5	65.2174	hsa-miR-769-5p
--	Candi-201	TGAGGGAGTAGGTTGTATAGTT	253	332	1325	342	509	GCGTACGACCTGCTTTCTACG	..((..((((((((((((......))))))))))))..))...	-21.9	63.6364	cel-miR-265
--	Candi-202	TGAAAGACATGGGTAGTGTGACG	252	290	219	373	389	GTCGCCATGCTCGCCTTCTTTCGG	.((((((...((((((((((.(....).)))))).))))))))))..	-15.1	73.913	cbr-miR-71/cel-miR-71
--	Candi-203	AGGCAAGATGTTGGAATAGCT	252	7	5	420	488	GCAATTCCAACATCGTCCTCT	(((...(((((((((((.......)))))))))))..)))..	-16.9	66.6667	cbr-miR-73/cbr-miR-74/cel-miR-266/cel-miR-72/cel-miR-73/cel-miR-74/dme-miR-31a/dme-miR-31b/hsa-miR-31
--	Candi-204	TGAAAGGCATGGGTAGTGAGACG	249	168	347	299	313	GTCGCATCGTGCCCGGCCTGGCAT	((..((((.((((((.(((..(....)..)))))))))))))..)).	-18.3	69.5652
--	Candi-205	TCGATTCCCTGAACGGCCA	248					GGCCCGTAGGGGGATCGTTT	.(((((((((..((((......)))).)))))))))...	-18.8	68.4211
--	Candi-206	TGACTAGATCCATACTCCGCT	248	466	804	156	135	GCGGGGTAGAGGATTGGTCAA	(((((((.(((.(((((((...)))))))..)))))))))).	-19.3	80.9524	cbr-miR-44/cbr-miR-45/cbr-miR-61/cel-miR-247/cel-miR-44/cel-miR-45/cel-miR-61/dme-miR-279/dme-miR-286/dme-miR-996
--	Candi-207	TGACTAGATCCATCCTCAGCT	247	1006	6102	116	152	GCTGGGGAAGGATCAAGAGCA	...((.(((((.(((((((...))))))).))))).))....	-18.5	66.6667	cbr-miR-44/cbr-miR-45/cbr-miR-61/cel-miR-247/cel-miR-44/cel-miR-45/cel-miR-61/dme-miR-279/dme-miR-286/dme-miR-996
--	Candi-208	TGATATCAAAGGTTTTAGGGTAT	246	129	501	313	294	AACCCGTAGCCTTTACTGTCGTT	.((((..(((((((...(((.....)))..)))))))..))))...	-16	60.8696	hsa-miR-144*
--	Candi-209	TGAGATCAAAGTTTTTAGGGTAT	246	123	334	294	285	TGAACTGAAGACTTTGATCCTGGC	...(((((((((((((((.........))))))))))))))).....	-18.3	65.2174	cbr-miR-58/cbr-miR-80/cbr-miR-81/cbr-miR-82/cel-miR-1834/cel-miR-2209a/cel-miR-58/cel-miR-80/cel-miR-81/cel-miR-82/dme-bantam
--	Candi-210	ACAGGCTTCGGAGCCGGGTCGT	243	333	73	240	468	GGACTCGGCGCTGGAGCCCAGA	...((((((((.((((((((...)))))))).))))))))....	-27.8	72.7273	hsa-miR-484
bxy-miR-1822	Candi-211	AAGCTGCCAAAGAAAGGCCGA	241	166	316	357	108	CGTCTTTCCTATGGCAACTTATGG	(((.(((((..(((((((....)))))))...))))).)))....	-15.6	71.4286	cel-miR-1822/dme-miR-980/hsa-miR-22
--	Candi-212	GGGGCTATAGCTCAGCTGGGAGA	239	4	136	260	440	GTCTCGGCTGAAACTGCGGCTCCT	(((((..(((.(((((((((.....)))))))))..)))..))))).	-26	73.913
bxy-novel-24	Candi-213	TAAGGCACGCCAATGTTTCTT	238	209	899	454	109	AAGAAAATTGAGTGCCTTAG	((((((((..((((.((((....)))))))).)))))))).	-16.5	76.1905	cbr-miR-124/cel-miR-124/dme-miR-124/hsa-miR-124/hsa-miR-506
--	Candi-214	TAAGATCAAAGGTTTTAGGGTAT	234	388	505	317	344	AACCACTGGAAGTTTTGATCAGAT	...((((((((.((((((((.....)).)))))).))))))))....	-17.6	69.5652
--	Candi-215	GGGGCTATAGCTCAGCTGGGAGAG	234	13	108	470	642	AACCCGTAGAGCCGATAGTGTGT	.(.(((((.((((.((.(((......))))).))))..))))).)..	-15.8	62.5
--	Candi-216	GTTCGATTCCCGTCAGACGCA	232	611	7	223	109	AAAATGACGGTGGGTCGTCGCG	((.((((((((((((..........)))))).))))))..)).	-16.4	66.6667
--	Candi-217	AACCCGGAGAATTTACTTTCGTT	231	15	1056	292	196	TGGATGTAGATTCTCCGCGGCAA	..((((((((((((((.(((....))).)))))))))))).))...	-20.9	73.913	hsa-miR-941
--	Candi-218	TGAGATCAAAGGTCTTAGGGTAT	229	275	888	313	395	ACCCTGATGACCGAGATCGACA	...((((...((((((((((....)))))).))))..))))....	-20.1	60.8696	cbr-miR-58/cbr-miR-80/cbr-miR-81/cbr-miR-82/cel-miR-1834/cel-miR-2209a/cel-miR-58/cel-miR-80/cel-miR-81/cel-miR-82/dme-bantam
--	Candi-219	GGCGATGCGGAATGAACC	228		4			GTTCACTCCGAGTCGTCTT	((((((.((((.(((.....))).)))).))))))..	-15.9	72.2222
--	Candi-220	TGAGAGCAAAGGTTTTAGGGTAT	227	314	4846	386	463	ACCCCAAGATCAGTGCTCTCCT	.(((((((..((((((.(((....))).))))))..)))))))..	-22	69.5652
--	Candi-221	GTCATGATCCGGATTTGATGGCT	225	10	147		123	GGCGGAGATCCGGATGATGACG	(((((.((((((((((..((.....)).)))))))))).))))).	-22.7	73.913	hsa-miR-433
--	Candi-222	TGACTAGATCTATACTCAGCT	225	394	569	216	234	GTTGGTGGAATGATCTGGTCGA	.(((((((((..((((........))))....)))))))))..	-15.2	61.9048	cbr-miR-44/cbr-miR-45/cbr-miR-61/cel-miR-247/cel-miR-44/cel-miR-45/cel-miR-61/dme-miR-279/dme-miR-286/dme-miR-996
--	Candi-223	GCGGAAGTAGCTCAGTTGGTAGAG	225	18	32	45	182	CTTACGGGCTGGGCTACACACGTG	(((...(((((((((((.((((...)))).)))))))))))...))).	-22.9	75
--	Candi-224	TTAGATCAAAGGTTTTAGGGTAT	220	230	1331	282	333	AACCCGTGGAGCCGGATTTGAGT	(((((((...((((((((((.....))).))))))).)))))))..	-17.9	73.913
--	Candi-225	TGAAAGACATTGGTAGTGAGACG	220	29	391	275	353	TCTCACTACCTTGTCTTTTACG	(((((((((..(((((((((....))))))))).)))))))))..	-25.1	78.2609	cbr-miR-71/cel-miR-71
bxy-novel-28	Candi-226	TAAAATGGCTGTCAGGTGTAAT	219		281	405	340	TTACACACGACCGGTTATTTTGC	(((((((((((((..(((((...)))))..)).))))))))))).	-14.1	81.8182
--	Candi-227	TAAAATGGCTGTCAGGTGTAATAT	219		195	287	499	GATTAGACATGACGGCCAACGTCTG	.....(((((((((.((.((((...)))).)).))))))))).......	-18.2	62.5
bxy-novel-14	Candi-228	CAATCTCAACGAGTGAAGAGTGA	210	103	87	242	184	ACTCTTGCTCGTTCGGGGTTCGC	.(((((((((((((.(((((....)))))))))))).))))))...	-19.1	78.2609	cbr-miR-259/cel-miR-259/dme-miR-304/hsa-miR-216a/hsa-miR-216b
--	Candi-229	AACCCTTAGATCCGAACTTGTGT	210	25	56	194	203	CAGATTTCGGCTCTGAGGGTTGG	((((((((((.(((((.((......)).))))).))))))))))..	-21.7	73.913
--	Candi-230	TGACTAGATCCATACGCAGCT	209	18	1576	200	271	GCTGCGTGTCGTGGTCGTCGCA	.(((..(((((((((((((...)))))))).).)))))))...	-15.5	76.1905	cbr-miR-44/cbr-miR-45/cbr-miR-61/cel-miR-247/cel-miR-44/cel-miR-45/cel-miR-61/dme-miR-279/dme-miR-286/dme-miR-996
--	Candi-231	AACCCGTATCCGAACTTGTGT	208	3	11	169	202	GACAGGTTCGGTTCGGGTGGT	.(((((...(((((((((.....)))))))))..)))))...	-23.1	66.6667	cbr-miR-51/cbr-miR-52/cbr-miR-55/cel-miR-51/cel-miR-52/cel-miR-53/cel-miR-54/cel-miR-55/cel-miR-56/dme-miR-100/hsa-miR-100/hsa-miR-99a/hsa-miR-99b
--	Candi-232	TGAAAGACATGGGTTGTGAGACG	207	80	220	281	308	GTTGCCATAGCTCAGTCGGTCGAG	.((..(((.(((((((((..........))))))))))))..))...	-15.5	60.8696	cbr-miR-71/cel-miR-71
--	Candi-233	TGAAAGACATGGGTAGTGAGCCG	205	204	535	242	287	GGCTCTTGCTTATGGTCTGGACAA	....((((((((((((.((((...)))))))))))).))))......	-14.8	69.5652	cbr-miR-71/cel-miR-71
--	Candi-234	TGACTAGATCCATACTAAGCT	200	57	2031	219	306	GCACGGTGTGGATTTGGCGG	.(.(((((((((((((.........))))))))))))))..	-15.8	66.6667	cbr-miR-44/cbr-miR-45/cbr-miR-61/cel-miR-247/cel-miR-44/cel-miR-45/cel-miR-61/dme-miR-279/dme-miR-286/dme-miR-996
--	Candi-235	TCACCGGGGTAACTTTGAGTGG	199	176	8	136	192	ACTCTAAGGAGACCGCCGGTGAC	((((((((((..(((.(((....))).)))...))).))))))).	-22.6	72.7273	cbr-miR-35/cbr-miR-36/cbr-miR-38/cbr-miR-39/cbr-miR-40/cbr-miR-41/cel-miR-35/cel-miR-36/cel-miR-37/cel-miR-38/cel-miR-39/cel-miR-40/cel-miR-41/cel-miR-42
--	Candi-236	GTAAGCGGTTGTAGCGGT	199			2	34	CCGCTGCGACTGTTTATC	((((((((((((((((...)))))))))))))))).	-20.4	88.8889
--	Candi-237	TGAGATCAAAGGTTTTAGAGTAT	196	216	296	244	270	AACGAGAACCTTTGATCATACC	...(((((((((((((...(.....).))))))))))))).....	-17.2	60.8696	cbr-miR-58/cbr-miR-80/cbr-miR-81/cbr-miR-82/cel-miR-1834/cel-miR-2209a/cel-miR-58/cel-miR-80/cel-miR-81/cel-miR-82/dme-bantam
--	Candi-238	TGAGATCAAAGGTTTTAGGTAT	193	46	253	275	308	CCCTGAAGCCATTGATATCATT	(((.(((((.(((((((((....))))))))).))))).)))..	-18.7	77.2727	cbr-miR-58/cbr-miR-80/cbr-miR-81/cbr-miR-82/cel-miR-1834/cel-miR-2209a/cel-miR-58/cel-miR-80/cel-miR-81/cel-miR-82/dme-bantam
--	Candi-239	TGGAATGTAAAGAAGCATGTAG	192	158	200	217	181	GCATTGCTGGTCGTACATTCCCC	.((((((((....((((((....)).)))).....))))))))..	-15.6	63.6364	cbr-miR-1/cel-miR-1/cel-miR-1819/cel-miR-256/cel-miR-796/dme-miR-1/hsa-miR-1/hsa-miR-206/hsa-miR-613
--	Candi-240	TGGAATGTAAAGAAGTATTTAG	192	150	406	181	191	TTTGAACTTCTTTACCTTCCGT	.((((.((((((((((...........)))))))))).))))..	-16.1	63.6364	cbr-miR-1/cel-miR-1/cel-miR-1819/cel-miR-256/cel-miR-796/dme-miR-1/hsa-miR-1/hsa-miR-206/hsa-miR-613
--	Candi-241	AGGGAAGCCGTAGAGAAAT	192		7			TTCTCTGCCGGCTTTCGAAG	..((((((((((((((....)))))).))))))))....	-20	73.6842
--	Candi-242	TAACCGGGACATGTTGAGGGA	192	83	3	81	218	GGAACGATATGTCCTGGGGCA	...(((((((((((((.........)))))))))))))....	-19.5	61.9048
--	Candi-243	GTTCGATCCCGGTTCGTG	191	854	43	267	7	ACGAACTGGGATGGAAAT	.(((.(((((((((((...))))))))))).)))..	-20.6	77.7778
--	Candi-244	AGTTCGATTCTCGGCGAG	190					ACGCTGAGGGTTGGATGG	.(((((((((((((((...)))))))))))))))..	-18.9	83.3333
--	Candi-245	GAGGTGGCAGAGTGGTCGAATG	190		25	15	41	AAGTGAATACTTTGCCACAGTCT	((.(((((((((((.(((.......))).)))))))))))..)).	-18.8	72.7273
bxy-novel-15	Candi-246	AATGGCACCTTCATCCGTGTG	189	176	50	99	99	CACGAATGAAGAGTGGTCATCTC	.(((((((((((((.(((....))).)))))).)).)))))...	-14.8	76.1905	cbr-miR-228/cel-miR-228/hsa-miR-183
--	Candi-247	TCGTGCCCCCCGAGCGGTGCCA	189					GGCGCTCGGATGGAGGGCACGAG	((((((((((((((((.(....).))))))...)).)))))))).	-27.9	77.2727
--	Candi-248	TGACTAGATCCATATTCAGCT	189	135	768	226	220	GCGGAATGTGGATCTGGAAAGT	...((((((((((((((.......)))))))))))))).....	-20.4	66.6667	cbr-miR-44/cbr-miR-45/cbr-miR-61/cel-miR-247/cel-miR-44/cel-miR-45/cel-miR-61/dme-miR-279/dme-miR-286/dme-miR-996
--	Candi-249	GAGACTGCACGGCTAGAGTG	186		12	125	215	ACTCGCTGCCGTCGGTTTCG	(((((((.(((((..(((...)))...)))))))))))).	-19.9	75
--	Candi-250	CTTATTGGATTGATCTTGCA	183	17				GTGAGATCGACCGGTAGGA	((((((((.((((((((.....)))))))))))))))).	-17.2	80
--	Candi-251	TGAGATCAAAGGTGTTAGGGTAT	182	49	1688	243	252	ACCCTGATGGATTTGATCGTCTC	...(((((((..((((((((....))))))))..))))))).....	-19.3	65.2174	cbr-miR-58/cbr-miR-80/cbr-miR-81/cbr-miR-82/cel-miR-1834/cel-miR-2209a/cel-miR-58/cel-miR-80/cel-miR-81/cel-miR-82/dme-bantam
--	Candi-252	ACAGCTATCAGCACTGCCTGC	181	165	50	91	135	TGGCAGTGTGGTTAGCTGTTT	(((((((...((((((((....))))))))...)))))))..	-25.3	71.4286
--	Candi-253	AATGGCACCTTCATCCGTGTGC	181	111	73	82	109	ACAGGATGAGGGTAGCCAGTT	..((((((((((((((.((....)))))))))))).))))...	-23.9	72.7273	cbr-miR-228/cel-miR-228/hsa-miR-183
--	Candi-254	TGAGATCAAAGGTTTTAAGGTAT	180	160	372	240	258	ATCTTGGTGTCGGTGGTCTCGAT	.(((((((..((..((((((....))))))..))..)))))))...	-14.9	65.2174	cbr-miR-58/cbr-miR-80/cbr-miR-81/cbr-miR-82/cel-miR-1834/cel-miR-2209a/cel-miR-58/cel-miR-80/cel-miR-81/cel-miR-82/dme-bantam
--	Candi-255	AACCCGTAGATCCGTAATTGTGT	177	1	7	195	340	TCGAAATGCGGTTTACGGGTGA	.(((((((((.(((((.(((....)))..))))))))))))))..	-19.4	73.913	cbr-miR-51/cbr-miR-52/cbr-miR-55/cel-miR-51/cel-miR-52/cel-miR-53/cel-miR-54/cel-miR-55/cel-miR-56/dme-miR-100/hsa-miR-100/hsa-miR-99a/hsa-miR-99b
--	Candi-256	AACCCGTAGATCCGAACATGTGT	177	3	10	221	291	AAAATGTTCGGATGGAGGGTTAA	(((((....((((((((((.......))))))))))...)))))..	-21	65.2174	cbr-miR-51/cbr-miR-52/cbr-miR-55/cel-miR-51/cel-miR-52/cel-miR-53/cel-miR-54/cel-miR-55/cel-miR-56/dme-miR-100/hsa-miR-100/hsa-miR-99a/hsa-miR-99b
--	Candi-257	TGACTAGATCCATACCCAGCT	177	76	485	132	208	CTGGGTATGCGTCTTAGTCATA	(((((((((.((((((((....)))))))).))).))))))..	-22.2	80.9524	cbr-miR-44/cbr-miR-45/cbr-miR-61/cel-miR-247/cel-miR-44/cel-miR-45/cel-miR-61/dme-miR-279/dme-miR-286/dme-miR-996
--	Candi-258	TCGGGCCCCCCGAGCGGTGCCA	175					GTACTGTTTGGCGGGCTCGGC	((((((((.((((((((((....)))))))))).)))))))).	-28.7	81.8182
--	Candi-259	TGAGATCAAGGTTTTAGGGTAT	175	160	279	257	256	CCCCTGGAGCCTTGAGCTGAT	..((.((((((((((((((....)))))))))))))).))...	-22.4	72.7273	cbr-miR-58/cbr-miR-80/cbr-miR-81/cbr-miR-82/cel-miR-1834/cel-miR-2209a/cel-miR-58/cel-miR-80/cel-miR-81/cel-miR-82/dme-bantam
--	Candi-260	TCGAACCCTACAGTTCGCGCCA	173					GCGCGCGCTGTGGGGTACCGC	....((((((((((.((((....)))).)))))))))).....	-25.2	63.6364
--	Candi-261	GGGGGTGTAGCTCAGCTGGGAGA	172	2	32	15	204	ATCTGGGCTGAGCTGCGCGACAG	.(..(((((((((((((.((.....)).)))))))))))))..)..	-28.7	69.5652	hsa-miR-342-5p/hsa-miR-608
--	Candi-262	AAGCGTTCGTAGGTATGGCT	171					GCATGCCTACGGACGGCCTC	...((((((((((((((....)))))))))))))).....	-22.7	70
--	Candi-263	ACAGCTTGTAATCTCGGGGCC	171	133	227	100	200	GCCCTGAGACTATAACTGTGA	((((.(((((.((((((((...)))))))).)))))))))..	-19.2	80.9524	cel-miR-2219*
--	Candi-264	TGAGATCATAGATTTAGGGGAC	170	58	536	355	482	TCCCTTAATCTGTGTATTTCATC	((((((((((((((.((((....)))).)))))))).))))))..	-19.7	81.8182	cbr-miR-58/cbr-miR-80/cbr-miR-81/cbr-miR-82/cel-miR-1834/cel-miR-2209a/cel-miR-58/cel-miR-80/cel-miR-81/cel-miR-82/dme-bantam
--	Candi-265	GCGGGAGTAGCTCAGTTGGTAGAG	170	1	460	30	135	GGCACCGGCTGCGCTGCTGCGGCA	((.(.((((((.((((((((.......)))))))).)))))).).)).	-27.1	70.8333
--	Candi-266	AACCCGTAGATCGGAACTTGTGT	169	1	5	151	462	ACAAGGAGTCCTTGCTGCGGGAGC	..(((((((...(((.((((....))))...)))...)))))))...	-21.2	60.8696	cbr-miR-51/cbr-miR-52/cbr-miR-55/cel-miR-51/cel-miR-52/cel-miR-53/cel-miR-54/cel-miR-55/cel-miR-56/dme-miR-100/hsa-miR-100/hsa-miR-99a/hsa-miR-99b
bxy-novel-26	Candi-267	TCACCGGGGAATGTTTGCGGCAA	168	96	6	103	149	TCAAGCATCTTACGGTAGATTGA	((((((..(.(((((((.......))))))).)..)))).))....	-14.8	60.8696	cbr-miR-35/cbr-miR-36/cbr-miR-38/cbr-miR-39/cbr-miR-40/cbr-miR-41/cel-miR-35/cel-miR-36/cel-miR-37/cel-miR-38/cel-miR-39/cel-miR-40/cel-miR-41/cel-miR-42
--	Candi-268	TGAAAGACATGGCTAGTGAGACG	166	7	128	188	237	GCTCACTGGTCGAGTTGGTCTG	.((..(((.(((((((((((....))))))))))).)))..))..	-20.6	69.5652	cbr-miR-71/cel-miR-71
--	Candi-269	GCCTGATGACTATAGCAAG	165	2	1	12	152	TGGCTGTAGTTTTCAGGCTG	((((((.(((((((((.....))))))))).))))))..	-23.4	78.9474
bxy-mir-234	Candi-270	TTATTGCTCGAGAATACAAATT	164	133	40	401	156	TGGGTATTCTCTGGCAATGGACAG	((((((((.((((((((........)))))))).))))))))....	-18.5	72.7273	cbr-miR-234/cel-miR-234/hsa-miR-137
--	Candi-271	TTTGCGACTGTTTTCAGTCCT	163	9		128	106	GGGCTGGAAACGGTGCAGGT	(((((.((((((((((((.....))))))))))))))))).	-20.3	80.9524
--	Candi-272	TGAGATCAAAGGTTGTAGGGTAT	159	88	2212	272	234	AGCTGTATAACTTTTTGATTTCAG	(((((((((((((((((.((.....)).)))))).))))))))))).	-18.9	82.6087	cbr-miR-58/cbr-miR-80/cbr-miR-81/cbr-miR-82/cel-miR-1834/cel-miR-2209a/cel-miR-58/cel-miR-80/cel-miR-81/cel-miR-82/dme-bantam
--	Candi-273	AAGAATAAGGATCGGCTAACT	159		1	14	210	GGGGCCGATCCGGATTCGACG	..((((..(((((((((......)))))))))..))))....	-21.9	61.9048
--	Candi-274	AACCCGTAGATCGAACTTGTGT	158	1	1	127	127	GTCGAGTCGGTCTGCGGGAAC	..((((((((((((.((((.....))))))))))))))))...	-25.4	72.7273	cbr-miR-51/cbr-miR-52/cbr-miR-55/cel-miR-51/cel-miR-52/cel-miR-53/cel-miR-54/cel-miR-55/cel-miR-56/dme-miR-100/hsa-miR-100/hsa-miR-99a/hsa-miR-99b
--	Candi-275	AACCCGTAGATCCGAACTAGTGT	158	2	8	228	257	AACTGGTACGGACTGGGGGAAG	..(((.(((.((((.(((((.....))))).))))))).)))...	-21.4	65.2174	cbr-miR-51/cbr-miR-52/cbr-miR-55/cel-miR-51/cel-miR-52/cel-miR-53/cel-miR-54/cel-miR-55/cel-miR-56/dme-miR-100/hsa-miR-100/hsa-miR-99a/hsa-miR-99b
bxy-novel-05	Candi-276	TGAGATTCTTTTTCTTCATTTGA	157	119	13	206	96	AAGTGAAGAAAAGAATTTCGCT	.(((((((((((.(((((((....))))))))))))))))))...	-18	78.2609	dme-miR-958
--	Candi-277	CCCTGGAGCCATTGATATCATT	156	16	29	51	217	TGAGATCAAAGGTTTTAGGTTA	.(((((((((.(((((.((....)).))))).)))))))))...	-17.8	72.7273	dme-miR-982
--	Candi-278	AGGAAAGATGTTGGCATAGCT	154	6	7	244	176	GTTGATGTCGATTTCTTTCCGG	.(((((((.((((((((........)))))))).)))))))..	-18.5	71.4286
--	Candi-279	GCCTGATGACCATAGCGAG	153	3	47	2		CCGCGGTGTCGTCAGGCT	(((((((((((...(((...))).).)))))))))).	-21	73.6842
--	Candi-280	ATAGAGCCTTGAGTTGTGGCAAA	153					TCGCCACAACTCAAGAGCGCGTGC	...(.(((((((((((((((.....))))))))))))).)).)....	-26.6	69.5652
bxy-novel-25	Candi-281	TACAATAAAGAGTATACTGGATT	152	64	25	322	225	TCTGTATACTTTTTTATTGTAGA	(((((((((((((((((.((....)))))))).)))))))))))..	-15.5	82.6087	hsa-miR-338-5p
--	Candi-282	GGAGATAGTTTAGGGGCAGAACAC	152					TGACTGTTCCGGACGCGGTTCCT	((((...((((.(((((((........)))))))))))....)))).	-15.4	62.5	dme-miR-967/dme-miR-977
--	Candi-283	TCGTATCCAGCGGGAGGAGCCA	152					GGCCCCGCCCGCGATGCGTAA	.((((((..(((((.((.((...)).)).)))))))))))...	-20.5	68.1818
--	Candi-284	CGAGGTATTGTCATCATGTCTAT	151	23	29	43	41	AGGACGAGATGATAATACTTAACA	..(((((((((((((.((((.....)))).)))))))))))))....	-20.3	73.913	cbr-let-7/cbr-miR-241/cbr-miR-48/cbr-miR-84/cel-let-7/cel-miR-241/cel-miR-48/cel-miR-793/cel-miR-794/cel-miR-795/cel-miR-84/dme-let-7/dme-miR-984/hsa-let-7a/hsa-let-7b/hsa-let-7c/hsa-let-7d/hsa-let-7e/hsa-let-7f/hsa-let-7g/hsa-let-7i/hsa-miR-202/hsa-miR-98
--	Candi-285	TGAGATCAAAGGTTTGAGGGTAT	151	24	853	249	243	ATCTTCCAGATCTTTGATCGTCT	...(((((((((((((..((.....))..)))))))))))))....	-19.7	65.2174	cbr-miR-58/cbr-miR-80/cbr-miR-81/cbr-miR-82/cel-miR-1834/cel-miR-2209a/cel-miR-58/cel-miR-80/cel-miR-81/cel-miR-82/dme-bantam
--	Candi-286	TGGACGGCGGGGTTCTTGCGGA	150			10	12	TGCGAGAACCGCCGCCACAAGA	.....((((((((((((((....))))))))).)))))......	-26.4	63.6364	dme-miR-184/hsa-miR-184
--	Candi-287	GGTGCCATAGCTCAGTCGGTAG	150	48		10	116	CACCGTGGCTGGGTTGGGCACCG	((((((.((((((((((((.....)))..))))))))))))))).	-27.4	81.8182	hsa-miR-1227
--	Candi-288	TGAAAGACATGGGTAGTGAGT	149	68	1479	171	123	TGCAATACCTGTGTCTTTCGA	.((((((((((((((.((.....)).))))))))))))))..	-20.8	76.1905	cbr-miR-71/cel-miR-71
--	Candi-289	CCTTCCAAGCAGGCGACCCG	148					GGGTCGCGCTTGTGGAGGTT	((((((((((..((((((...))))))))))).)))))..	-22	80
--	Candi-290	GGGTGGGCAGTGGGGCAGC	147					CCGCCACGCTGCCTGCCTC	(((..(((((((.(((.....))).)))))))..))).	-26.4	68.4211	hsa-miR-541/hsa-miR-654-5p/hsa-miR-92a-2*
--	Candi-291	AACCCGTAGATCCGAAAGTGTGT	147		15	182	239	ACACTGTGGAAAGCTACGGGATG	..(((((((.((((..((((....)))).))))...)))))))...	-20.5	65.2174	cbr-miR-51/cbr-miR-52/cbr-miR-55/cel-miR-51/cel-miR-52/cel-miR-53/cel-miR-54/cel-miR-55/cel-miR-56/dme-miR-100/hsa-miR-100/hsa-miR-99a/hsa-miR-99b
--	Candi-292	GCGATGGTCGTCTAGTGGTTA	144		3			GCTACTGGGTCGGGCATCGCT	((((((.(((((((((((....)))))))).))).)))))).	-24.8	80.9524
--	Candi-293	TCACCGGGAATTGATGTGGTA	144	154	14	59	116	ACCATGTCGGACCCGGTGGT	((((((((..(((((((((...))))))))).)))))))).	-21.5	80.9524	cbr-miR-35/cbr-miR-36/cbr-miR-38/cbr-miR-39/cbr-miR-40/cbr-miR-41/cel-miR-35/cel-miR-36/cel-miR-37/cel-miR-38/cel-miR-39/cel-miR-40/cel-miR-41/cel-miR-42
--	Candi-294	GGACATGCGGAGTGTGGGATCGGT	142					TCGACTGCCAGGGTCTGCGTGTCCG	(((((((((((.(.(((.((((...))).).))).).))))))))))).	-27.4	79.1667
--	Candi-295	TTTACAATCGGATTTGAGCATC	141	275	5		49	CCGCTCGCGATCTGGTTGTCCTT	...((((((((((((((((.....))))).)))))))))))....	-18.1	72.7273
--	Candi-296	TGATATGTCTAGTATTCTTTGGTT	141	211	12	185	185	AACGGAGATTTTTGGACATGTCAT	((((((((((((...((((((.....))))))...)))))))))))).	-21	75	cbr-miR-50/cbr-miR-62/cbr-miR-90/cel-miR-50/cel-miR-62/cel-miR-90/dme-miR-190/hsa-miR-190/hsa-miR-190b
--	Candi-297	CAGATGACCCTTGAGCGT	140					GCTCAAGCGGTCGTCGAGT	..(((((((((((((....)))))).)))))))....	-20.9	72.2222
--	Candi-298	GCGGCTGTAGCTCAGTTGGAT	140		12			GATCCTGAGCTGCGGCTGCT	(((((((((((((((..........))))))))))))))).	-27.2	71.4286
--	Candi-299	TATAGGTAAGGTTCGACGACATC	139					AACCCGTAGAGCCGAACCTGTGT	(((((((..(((((.(((.........))).)))))..))))))).	-17.5	65.2174
--	Candi-300	AACCCGTAGATCCGAAATGGTGT	139	1	23	231	367	GTTCATTTCGGATTTGGGGTAG	.((((.((((((((((((((.....))))))))))))))))))..	-24.1	78.2609	cbr-miR-51/cbr-miR-52/cbr-miR-55/cel-miR-51/cel-miR-52/cel-miR-53/cel-miR-54/cel-miR-55/cel-miR-56/dme-miR-100/hsa-miR-100/hsa-miR-99a/hsa-miR-99b
bxy-mir-277	Candi-301	CAAATGCACCAATCTGGTACGA	138	110	135	117	83	GTGCAGAGTGGGGCATTT	.((((((.(((.((((.((....)))))).))).))))))	-14.7	68.1818	cbr-miR-232/cbr-miR-357/cel-miR-232/cel-miR-357/dme-miR-277
--	Candi-302	AACCCGTCGATCCGAACTTGTGT	138	58	116	87	212	GCGGGGGAAGGGTTGGCGGGAGT	..(((((((((((...((((....))))....)))))))))))...	-23.6	65.2174	cbr-miR-51/cbr-miR-52/cbr-miR-55/cel-miR-51/cel-miR-52/cel-miR-53/cel-miR-54/cel-miR-55/cel-miR-56/dme-miR-100/hsa-miR-100/hsa-miR-99a/hsa-miR-99b
--	Candi-303	GGGGCTGCACTGGTTTCGACGC	138	1	1	2		GTCGAAGCCAAGCAGCGCCTG	((.(((((..(((((((((....))))))))).))))).))..	-26.7	72.7273	hsa-miR-762
--	Candi-304	AGCGGAGAAAGGTTCCATG	137					ATCGAGCCGGATCTCCGCCG	.(((((((..(((((.......)))))...)))))))..	-18.9	63.1579	hsa-miR-658
--	Candi-305	TGAAAGACATGTAGTGAGACG	137	31	158	184	210	GTCTCGCTGCAGATCGGCAA	((...((..(((((((((.....)))))))))..))..)).	-16	61.9048	cbr-miR-71/cel-miR-71
--	Candi-306	TCGATTCCCGGACTGCGCACCA	136					AGTGGCAGTCTGGAGGAATCGAA	((((((((((((((((.(((...)))))))))))..)))))))).	-26.2	86.3636
--	Candi-307	TGAGATCAGACTAGTCTCATCT	136	16	36	174	195	GTGAGACAGTTTGGTCCCTAT	...(((((((((.((((((....))))))))))))))).....	-19.1	68.1818	cbr-miR-58/cbr-miR-80/cbr-miR-81/cbr-miR-82/cel-miR-1834/cel-miR-2209a/cel-miR-58/cel-miR-80/cel-miR-81/cel-miR-82/dme-bantam
--	Candi-308	CGGAGTGTAGCGCAGCCCGGTA	135		201	1	6	GACGGGCTGCGCCGCTTCGGC	(((((((..((((((((((.....)))))))))))))))))..	-32.3	77.2727	hsa-miR-122
--	Candi-309	GCCGGTGTAGCTCAGTCGGTAGA	134	1	15	5		TACGGGCTGGGCTACACACGTGCA	(((((((((((((((((.((....)).))))))))))))).)).)).	-30.1	82.6087
--	Candi-310	TGAGATCAAAGGTTTTAGGGTTT	133	1461	315	233	302	CCCCTGTAGAATTGATCTTATC	(((((((((...((((((((....))))).))).)))))))))..	-14.9	73.913	cbr-miR-58/cbr-miR-80/cbr-miR-81/cbr-miR-82/cel-miR-1834/cel-miR-2209a/cel-miR-58/cel-miR-80/cel-miR-81/cel-miR-82/dme-bantam
--	Candi-311	ACCACCTGACACTGAAGATACA	132	63	279	25	172	GGGTCTGTAGTTCAGGTGGTTA	(((((((((.((((.((((.....)))).)))))))))))))..	-20.9	77.2727
--	Candi-312	GCGGATTTACCCAAGTGGTTAAG	130					GGTACACTCAGGGAAGTCGGCAA	((.(((((.(((.((((..........))))..)))))))).))..	-16.4	60.8696
--	Candi-313	TGAAAGACATGCGTAGTGAGACG	130	91	231	156	186	GTTTCGGTGCGTAGTCTTCGGC	.(((.(((.((((((.(((((...))))).))))))))))))...	-15.5	73.913	cbr-miR-71/cel-miR-71
--	Candi-314	TCACCGGGAATTGATGTG	130	27		33	134	GGTTCGATTCCCGGCAAC	...(((((((((((.......)))))))))))....	-17.9	61.1111	cbr-miR-35/cbr-miR-36/cbr-miR-38/cbr-miR-39/cbr-miR-40/cbr-miR-41/cel-miR-35/cel-miR-36/cel-miR-37/cel-miR-38/cel-miR-39/cel-miR-40/cel-miR-41/cel-miR-42
--	Candi-315	TCGATTCCCTGAACGGCCTTCA	129					GAGGGTTGTTCGGGGGAGGAC	((..(((((((((((((((.....))))))))))))))).)).	-24	77.2727
--	Candi-316	TGAGATCAAAGGTTTTAGCGTAT	129	68	103	174	240	AGCGTTGAGGCCAGGATTTCCGA	.((((((...((((((((((.....))))))))))..))))))...	-18.7	69.5652	cbr-miR-58/cbr-miR-80/cbr-miR-81/cbr-miR-82/cel-miR-1834/cel-miR-2209a/cel-miR-58/cel-miR-80/cel-miR-81/cel-miR-82/dme-bantam
--	Candi-317	TGAAGACATGGGTAGTGAGACG	126	40	87	145	126	TTTTCATGCCTTTGTCTTCATA	((((((((.(((((.(((((...)))))))))).))))))))..	-19	81.8182
--	Candi-318	AAACCGGAGGAAGGTGGGGA	126		57	6	1	GCCCACCTTCGTCGCGGACAT	...(((((.(((((((((...))))))))).)).)))....	-24.1	70
--	Candi-319	TCGATTCCTGTCTTGGGCACCA	126	51	130	21	215	GGTGCCCCGGGCGAGGATCGAA	(((((((.(((((.((((((...)))))).))))).))))))).	-25.3	81.8182
--	Candi-320	AACCCGTAGATCCGAACGTGTGG	126		10	144	172	TTGCGGATGTGGATTTACGGGTAA	.(((((((((((((..(((......)))....)))))))))))))..	-24	69.5652	cbr-miR-51/cbr-miR-52/cbr-miR-55/cel-miR-51/cel-miR-52/cel-miR-53/cel-miR-54/cel-miR-55/cel-miR-56/dme-miR-100/hsa-miR-100/hsa-miR-99a/hsa-miR-99b
--	Candi-321	GGTGATAGTCCCGTAGGCGTA	125	1				ACGCAAGGCGGGCTATCGCGGG	.(((((((.(((((..(((...)))...))))))))))))...	-22.9	71.4286
--	Candi-322	TGACTAGATCCATATCCAGCT	124	1	394	127	138	AAAGGATGCGGATCTGGTCAT	(((((((((((.(((((.......))))).))))))))))).	-23.5	76.1905	cbr-miR-44/cbr-miR-45/cbr-miR-61/cel-miR-247/cel-miR-44/cel-miR-45/cel-miR-61/dme-miR-279/dme-miR-286/dme-miR-996
--	Candi-323	ATGGGTCTAGCTTGGTGTC	124	40	4	78	254	AACCAGGACTAGACCCATG	((((((((((((((((....)))))).)))))))))).	-25.8	84.2105
--	Candi-324	CAGTGAAGACGAGTAGGGC	123	65	8	104	39	AAATGCTTGTCGTCGCTGA	((((((.((((((((.......)))))))).)))))).	-18.6	73.6842
--	Candi-325	GGGGGTGTAGCTCAGCTGGGAGAG	123	1	21	25	366	AAACCCGGCGGGCTACGGCGCCT	((.(.((((((((.((((((.......)))))))))))))).).)).	-28.5	70.8333	hsa-miR-342-5p/hsa-miR-608
--	Candi-326	TCGCCCCCTGTGAGGAGCACCA	122					GGTGGTTATCGCGGGGCGGCTGC	..(((((((((((.((.(((...))).)).)))))))).)))...	-23.3	72.7273
--	Candi-327	TGAGATCAAAGGTTTTACGGTAT	122	58	150	190	231	GCTGTAAAACCTTCTGATTGGCTT	...(((((((((((((((((....)))))))))))).))))).....	-19.3	73.913	cbr-miR-58/cbr-miR-80/cbr-miR-81/cbr-miR-82/cel-miR-1834/cel-miR-2209a/cel-miR-58/cel-miR-80/cel-miR-81/cel-miR-82/dme-bantam
--	Candi-328	TCGAACCCGGTCTGCCACCCCA	121		7		3	GGGAGTGGCAGACGGGTGAGGAA	((..(((((.((((((((((...)).)))))))))))))..))..	-26.1	77.2727
--	Candi-329	CGTTGACGGGAGCGGGGGATTAG	121					CCGGCCCCGAACCCGTCGGCTG	.(((((((((..(((((..........)))))..)))))))))..	-26.6	60.8696
--	Candi-330	AACCCGTAGATCCGAAGTTGTGT	121	2	17	153	141	ACGGCTTCAGGATTGGCGGGTTTT	(((((((.((((((((((((....))))))).))))).)))))))..	-25.3	82.6087	cbr-miR-51/cbr-miR-52/cbr-miR-55/cel-miR-51/cel-miR-52/cel-miR-53/cel-miR-54/cel-miR-55/cel-miR-56/dme-miR-100/hsa-miR-100/hsa-miR-99a/hsa-miR-99b
bxy-novel-12	Candi-331	TAAGTGAACCTTCGGGACTCG	120	657	316	96	97	AGTTCCCTACGGATTCACTTACG	((((((((((...(((((....)))))....)).))))))))..	-15.3	71.4286	cbr-miR-785/cbr-miR-86/cel-miR-785/cel-miR-86
--	Candi-332	TCGATTCTCGCAGTGGCCTCCA	120					GGAGCGCGCTGCGAGCATCGACC	(((((.((((((((((((.....).)).))))))))).)))))..	-24.2	77.2727
--	Candi-333	TGAGATCAAAGGTTTTATGTTAT	120	19	1004	134	109	AACGCGAGGCCTTCGATCTGTA	..(((((.(((((((..(((....)))..))))))).)))))...	-16	65.2174	cbr-miR-58/cbr-miR-80/cbr-miR-81/cbr-miR-82/cel-miR-1834/cel-miR-2209a/cel-miR-58/cel-miR-80/cel-miR-81/cel-miR-82/dme-bantam
--	Candi-334	AAACCGTAGAATTTACTTTCGTT	120	7	414	230	166	ATGGGAGCGGGTTCTGCGGTCTA	..(((((((((((..((..(.....)..))..)))))))))))...	-20.6	60.8696	hsa-miR-451
--	Candi-335	AGGTAAGATGTTGGCATAGCT	120	34	4	240	235	GCTGGCCAACTCTGCACCTC	((((.(((.((((((.(((...))))))))))))..)))).	-15.5	76.1905
--	Candi-336	TAACTAGATCCATACTCAGCT	120	65	492	97	129	GCTCGGTGTGGATTTGGCGTCC	...(((((((((((((.((...)).))))))))))))).....	-16.2	71.4286	hsa-miR-708*
bxy-novel-30	Candi-337	AACTGGTCGTCAAAATCAAAAG	119	5	1		846	TTTGATTTTGACGACCAGTTG	(((((((((((((((((((....))))))))))))))))))).	-28.4	86.3636
--	Candi-338	TACGTGATGACAAACCCGA	119					GGGGTTTGTCGAACGGCA	..(((..((((((((((...)))))))))).)))...	-16.9	68.4211
--	Candi-339	AGGCAAGATGTTGGCATATCT	118	9	9	81	121	GAGGGTGCCGACGCTGCCAA	.((((.(.(((((((((........))))))))))))))..	-19.2	66.6667	cbr-miR-73/cbr-miR-74/cel-miR-266/cel-miR-72/cel-miR-73/cel-miR-74/dme-miR-31a/dme-miR-31b/hsa-miR-31
--	Candi-340	TGACTAGACCCATACTCAGCT	117	68	1468	99	144	CTGGGTGGTGGGTTTGGGTCAA	((((((((((((((((((....))))).)))))))).))))).	-21.2	85.7143	cbr-miR-44/cbr-miR-45/cbr-miR-61/cel-miR-247/cel-miR-44/cel-miR-45/cel-miR-61/dme-miR-279/dme-miR-286/dme-miR-996
--	Candi-341	TGAGGTATTGTCATCATGTTTAT	114	185	85	166	150	GAAAAAGATGACAGTACGCTCTTT	.((((((((((((((..............))))))))))).)))...	-17.64	60.8696	cbr-let-7/cbr-miR-241/cbr-miR-48/cbr-miR-84/cel-let-7/cel-miR-241/cel-miR-48/cel-miR-793/cel-miR-794/cel-miR-795/cel-miR-84/dme-let-7/dme-miR-984/hsa-let-7a/hsa-let-7b/hsa-let-7c/hsa-let-7d/hsa-let-7e/hsa-let-7f/hsa-let-7g/hsa-let-7i/hsa-miR-202/hsa-miR-98
--	Candi-342	AACCCGTAGATCCGTACGTGTGT	114		4	133	189	ACACGTAGGATTCTGCCAGGGTGG	.((((((((((((.((((((....))))))))).)))))..))))..	-22.3	78.2609	cbr-miR-51/cbr-miR-52/cbr-miR-55/cel-miR-51/cel-miR-52/cel-miR-53/cel-miR-54/cel-miR-55/cel-miR-56/dme-miR-100/hsa-miR-100/hsa-miR-99a/hsa-miR-99b
--	Candi-343	TGATATGTGCGTTGTTGGCTT	113		99	84	61	GGCCAGCAGCGCGCCCAGCGA	......(((((((((((((...))))))))))))).......	-21.9	61.9048	cbr-miR-50/cbr-miR-62/cbr-miR-90/cel-miR-50/cel-miR-62/cel-miR-90/dme-miR-190/hsa-miR-190/hsa-miR-190b
--	Candi-344	GCGGGTGTAGCTCAATGGTAGAG	113	3	55	30	54	CTGCTGTTGAGCTCCACGACCGCA	(((((((.((((((((((((....)))))))))))).)))..)))).	-26.5	82.6087
--	Candi-345	TCGGTCCCGGGTCGCGGCACCA	112					GGTGCCGGGGCGCGGCGGCATGG	...((((((.(((.((((((...)))))).))).))).)))....	-26	68.1818
--	Candi-346	TGACTATATCCATACTCAGCT	112	24	529	95	130	CTGTGTGTGGTGTAGTCAGG	((((((((.((((((.((....)).))))))))))))))..	-19.2	76.1905
--	Candi-347	TGCGCAAAGTGACGGACGCATCA	111					CTGCGTCCGTGACTGGGCGGCGA	..(((..(((.(((((((((....))))))))).)))..)))....	-27.1	65.2174
--	Candi-348	AACCCGTAGAACCGAACTTGTGT	111	6	16	138	152	ACAGGTTTTGTTGTACGGGAGT	..((((((.(((.(((((((....))))))).))).))))))...	-22	69.5652	cbr-miR-51/cbr-miR-52/cbr-miR-55/cel-miR-51/cel-miR-52/cel-miR-53/cel-miR-54/cel-miR-55/cel-miR-56/dme-miR-100/hsa-miR-100/hsa-miR-99a/hsa-miR-99b
bxy-novel-32	Candi-349	TTTTCATGCCTTTGTATTCATA	110	67		72	81	TGAATACAAATTCATGAATTCC	..((((((..(((((((((....)))))))))..))))))....	-15.3	68.1818
--	Candi-350	TGTGTACTCGCCGCGGATCGGAA	110					TCCGATCCGCGGCGAGTGCAAAG	..(((((((((((((((((((...)))))))))))))))))))...	-39.3	82.6087
--	Candi-351	AGGCAAGATGTTTGCATAGCT	110	4	1	129	112	TATTGCAAGCGTCCCGGCCTG	((((..((((((((((........))))))))))...)))).	-20.1	66.6667	cbr-miR-73/cbr-miR-74/cel-miR-266/cel-miR-72/cel-miR-73/cel-miR-74/dme-miR-31a/dme-miR-31b/hsa-miR-31
--	Candi-352	AACCCGTAGAATTGACTTTCGTT	110	1	193	180	156	CCGGGAGTCAGACTGCGGGGGCT	..(((((((..((((((..((...))..)))))).)))))))....	-22.8	65.2174	cbr-miR-51/cbr-miR-52/cbr-miR-55/cel-miR-51/cel-miR-52/cel-miR-53/cel-miR-54/cel-miR-55/cel-miR-56/dme-miR-100/hsa-miR-100/hsa-miR-99a/hsa-miR-99b
--	Candi-353	AACCTGTAGAATTTACTTTCGTT	109	34	163	183	101	GCGAGAGTAGGGAACTGCAGGCAT	..(((((((..((((((((((...))))))))))...)))))))...	-19.8	73.913
--	Candi-354	GCGTCTGTGGTGTAATGGTCAGCAT	109	47	71	611	185	TGCGAGCTTGGGAGACAGACGCCG	((((((((..(.(((.(.((.((...)))).)))).)..))))))))..	-17	68
--	Candi-355	CAGGCGGCGGCGCTCTGGCGG	108		2		28	GGCCTGGGCGCCGGCGTCTGGA	((((((.((((((((.(((...))).)))))))).))))))..	-33.1	80.9524
--	Candi-356	AACCCGTAGAATTTAATTTCGGT	108		2	227	218	TCGAAATTGAAGGTTACGGATCT	...((((((..((((((((((...))))))))))..))))))....	-17	69.5652	cbr-miR-51/cbr-miR-52/cbr-miR-55/cel-miR-51/cel-miR-52/cel-miR-53/cel-miR-54/cel-miR-55/cel-miR-56/dme-miR-100/hsa-miR-100/hsa-miR-99a/hsa-miR-99b
--	Candi-357	CTGACAGGTCCGGAAACG	107				3	GGTTCGGGTCCTGTCAGG	((((((((((((((......)))))).)))))))).	-21.2	77.7778
--	Candi-358	CGCAGACCGTACCGTAAACCG	107	49	2	14	18	GGCGACGTGTACGGCCTGCTCC	.((((.(((((((((..........))).)))))).))))...	-18.3	61.9048
--	Candi-359	AGGCAAGATGTTGGCATAGTT	107	10		147	112	TCGGAGCCGGCGTCTGTGCCAA	.((((((((((((((...........)))))))))).))))..	-21.1	66.6667	cbr-miR-73/cbr-miR-74/cel-miR-266/cel-miR-72/cel-miR-73/cel-miR-74/dme-miR-31a/dme-miR-31b/hsa-miR-31
--	Candi-360	AACCCGTAGAATTTACTTTCGCT	106	6	157	179	129	GTGGATCGCGAATTCTATGGGGCT	..(((((((((((..(..((......))..)..)))))))))))...	-18.4	60.8696	cbr-miR-51/cbr-miR-52/cbr-miR-55/cel-miR-51/cel-miR-52/cel-miR-53/cel-miR-54/cel-miR-55/cel-miR-56/dme-miR-100/hsa-miR-100/hsa-miR-99a/hsa-miR-99b
--	Candi-361	GGCCCGTTCGTCTAGGGGTGAG	106	57		20	146	AACCCGTAGATCCGAACGGGTCT	((((((((((((((.((((....)))).))))..)))))))))).	-30.2	81.8182	cel-miR-273
--	Candi-362	GGGCAAGATGTTGGCATAGCT	105	3		38	40	GTGGCCGACGTCCGATGCCCT	(((((.(((((((((.........)))))))))...))))).	-21.7	66.6667	cbr-miR-73/cbr-miR-74/cel-miR-266/cel-miR-72/cel-miR-73/cel-miR-74/dme-miR-31a/dme-miR-31b/hsa-miR-31
--	Candi-363	GGTTTCATGGTGTAGCGGTTAGCA	105	122	52	635	133	AAGTCCTCTGCGCCACGAAGCCAT	((((((.((((((((.((..........)).)))))))).))))))..	-23.5	66.6667
--	Candi-364	AACCCGTAGATCCGAACGGGTGT	104		14	143	293	GGCCCGTTCGTCTAGGGGTTAG	(((((.((((..((((((((.....)))))))))))).)))))..	-26.9	73.913	cbr-miR-51/cbr-miR-52/cbr-miR-55/cel-miR-51/cel-miR-52/cel-miR-53/cel-miR-54/cel-miR-55/cel-miR-56/dme-miR-100/hsa-miR-100/hsa-miR-99a/hsa-miR-99b
--	Candi-365	AACTCGTAGAATTTACTTTCGTT	103	93	211	134	76	GCGAGAGTAGGGAACTGCGAGGCA	..(((((((..((((((((((...))))))))))...)))))))...	-20.1	73.913
--	Candi-366	AACCCGTAGATCCGCACTTGTG	102	6	10	62	85	TGGAGTGGCGGATACGGACCCA	...(((((..(((((((((.....)))).)))))))))).....	-16.9	63.6364	cbr-miR-51/cbr-miR-52/cbr-miR-55/cel-miR-51/cel-miR-52/cel-miR-53/cel-miR-54/cel-miR-55/cel-miR-56/dme-miR-100/hsa-miR-100/hsa-miR-99a/hsa-miR-99b
--	Candi-367	TGAGATCTAAGGTTTTAGGGTAT	102	361	217	181	183	ACTGTAGATCCTTAGGTCGCAA	((.(((((((((.((((.((....)).)))).))))))))).)).	-18.5	73.913	cbr-miR-58/cbr-miR-80/cbr-miR-81/cbr-miR-82/cel-miR-1834/cel-miR-2209a/cel-miR-58/cel-miR-80/cel-miR-81/cel-miR-82/dme-bantam
--	Candi-368	GGGGGATAACGTAGCGAAAGT	101		5			ATTTCGTTGCGGGTCCTCCC	(((((((..(((((((((.....))))))))).))))))).	-21.7	76.1905
--	Candi-369	TCCTCGGTTGTATAGTGGTA	101	28	565	125	106	ACACTGTGCAACTGACGGAA	(((((((((((((((((....)))))))))))))).))).	-24.5	85
--	Candi-370	AACCCGTAGAGCCGAACGTGTGT	101	1	35	153	322	GTCGCGGACGGCGATGCGGGGGCC	..((((((..((((..((((.....))))..))))..))))))....	-26.3	60.8696	cbr-miR-51/cbr-miR-52/cbr-miR-55/cel-miR-51/cel-miR-52/cel-miR-53/cel-miR-54/cel-miR-55/cel-miR-56/dme-miR-100/hsa-miR-100/hsa-miR-99a/hsa-miR-99b
--	Candi-371	GGGGCTGTAGCTCAGATGGGAGA	100		34	2	3	ATCCTGATGGAGCGGACGGTCACA	..((((((.((((...((((.....))))...))))..))))))...	-18.1	60.8696	hsa-miR-762
--	Candi-372	ATGCGGATCGGCCCCATCGACG	100	4	1	1	8	ATGGCTGGGGCTGGTCGGCGAA	.(((.(((((((((((((......)).))))))))))).)))..	-25.8	72.7273
--	Candi-373	TGAAAGACATGGGTCGTGAGACG	100	25	576	141	156	TCTCACGACCTTGTCTTTGACG	..(((((((.((((((((((....)))))))))))))))))....	-25.7	73.913	cbr-miR-71/cel-miR-71
--	Candi-374	AACCAGTAGAATTTACTTTCGTT	100	5	247	194	138	TGGGAGTGAGGGTTGCTGGGTGG	..(((((((..((((((..(....)..))))))..)))))))....	-19.3	60.8696
--	Candi-375	AACCCGAAGATCCGAACTTGTGT	100	9	33	99	125	GCAGTTTGTGATCTTCGGGAGTT	..((((((((((((((((.(....))))))).))))))))))....	-24.2	73.913
--	Candi-376	AACACGTAGAATTTACTTTCGTT	99	4	146	137	96	GCGAGAGTAGGGAACTGCGTGGCA	..(((((((..((((((((((...))))))))))...)))))))...	-19.9	73.913	cbr-miR-248
--	Candi-377	GAGATTTCCGTCGAGCATTTACA	98	1147	10	75	89	GAGGTGCTGGGCCGGAAGTCGGGG	..((((((((((.(((((((....))))))).)).))))))))....	-21.6	73.913
--	Candi-378	TGAGATAAAAGGGTTTAGGGTAT	98	44	328	225	217	AACCCGTAGATCCGTATCTGTGT	..(((((...((((((((((.....))).))))))).)))))....	-16.9	65.2174	dme-miR-967/dme-miR-977
--	Candi-379	TGAGATCAAAAGTTTTAGGGTAT	97	128	208	155	151	AACCCGTAGAATGTGATTTCGTT	.(((((((...(((((((((.....))).)))))).)))))))...	-16.4	69.5652	cbr-miR-58/cbr-miR-80/cbr-miR-81/cbr-miR-82/cel-miR-1834/cel-miR-2209a/cel-miR-58/cel-miR-80/cel-miR-81/cel-miR-82/dme-bantam
--	Candi-380	TGAAAGACATGGGTTGAGACG	97	12	111	145	137	GTCTCGACTCGTCTGACGCT	.(..((((..((((((((.....))))))))))))..)...	-14	61.9048	cbr-miR-71/cel-miR-71
--	Candi-381	AGGCAAGATGTTGTCATAGCT	97			104	113	GCTGTGAGGATGGTCTGGCCTG	((((.(((((((.((((((...)))))).))).)))).)))).	-16.1	80.9524	cbr-miR-73/cbr-miR-74/cel-miR-266/cel-miR-72/cel-miR-73/cel-miR-74/dme-miR-31a/dme-miR-31b/hsa-miR-31
--	Candi-382	GGGGGGACGGATCGCGGAAGGT	96		121	1		CCACTCCGCGGCCGCGCCCCCCC	((((((.(((.(((((((.(.....)))))))))))..)))))).	-30.6	77.2727	hsa-miR-625
--	Candi-383	TGACTAGAGCCATACTCAGCT	95	34	1936	70	94	GCTGGGATGTGGCGCAGTCTG	.((((.(.(((((((((((...))))).)))))).)))))..	-18	76.1905	cbr-miR-44/cbr-miR-45/cbr-miR-61/cel-miR-247/cel-miR-44/cel-miR-45/cel-miR-61/dme-miR-279/dme-miR-286/dme-miR-996
--	Candi-384	AGAAAACTAGGGATCGCTGGAA	95	42		10	102	GCAGCGGTCCCTGAGTGCAGA	.(...((((((((((((((....))))))))))).))).)...	-23.8	68.1818	hsa-miR-570
--	Candi-385	TGAGGTATTGTCATTATGTCTAT	93	120	94	153	117	GGGACAAGTGAGAGTACTTCATG	(((((((((.(((((.((((.....))))))))).)))))))))..	-19.7	78.2609	cbr-let-7/cbr-miR-241/cbr-miR-48/cbr-miR-84/cel-let-7/cel-miR-241/cel-miR-48/cel-miR-793/cel-miR-794/cel-miR-795/cel-miR-84/dme-let-7/dme-miR-984/hsa-let-7a/hsa-let-7b/hsa-let-7c/hsa-let-7d/hsa-let-7e/hsa-let-7f/hsa-let-7g/hsa-let-7i/hsa-miR-202/hsa-miR-98
--	Candi-386	TGAGATCAAAGGTTTTATTGTAT	92		1021	122	184	ACAAGAAAACTGGTGATCTCGCG	.(((((((..((((((.(((....))).))))))..)))))))...	-18.3	69.5652	cbr-miR-58/cbr-miR-80/cbr-miR-81/cbr-miR-82/cel-miR-1834/cel-miR-2209a/cel-miR-58/cel-miR-80/cel-miR-81/cel-miR-82/dme-bantam
--	Candi-387	TGAAAGAAATGGGGAGTGAGACG	92	1	103	121	138	TTTCACTCTTCTTTTTTTCGAC	.((((((((.((((((((((....))))))))))))))))))...	-18.5	78.2609	cbr-miR-71/cel-miR-71
--	Candi-388	TAGGTATACTGTAATATATTCAT	90	59	48	364	134	TGAGGTATTGGCAGTATGTCTAT	(((..(((((((...(((((......)))))..)))))))..))).	-14.2	65.2174
--	Candi-389	TGAGGTATTGTCATCATGGCTAT	89	47	365	156	196	AGGCCATGATGATTTTACGCGAGC	....(((..(((((((((((.....)))))))))))..)))......	-22	60.8696	cbr-let-7/cbr-miR-241/cbr-miR-48/cbr-miR-84/cel-let-7/cel-miR-241/cel-miR-48/cel-miR-793/cel-miR-794/cel-miR-795/cel-miR-84/dme-let-7/dme-miR-984/hsa-let-7a/hsa-let-7b/hsa-let-7c/hsa-let-7d/hsa-let-7e/hsa-let-7f/hsa-let-7g/hsa-let-7i/hsa-miR-202/hsa-miR-98
--	Candi-390	TCGGGAGGATGAGGGCGGAATG	89	100	188		55	TTCCCGCCCTTTTCCTCTCCACC	..(((((((.((((((((.......)))))))).))))).))...	-28	68.1818
--	Candi-391	TGAGATCAAAGGTTTTAGGATAT	87	111	208	131	234	TTCCTGGAGCCATTGATATCATT	(((.(((((.((((((((((....)))))))))).))))).)))..	-20.8	78.2609	cbr-miR-58/cbr-miR-80/cbr-miR-81/cbr-miR-82/cel-miR-1834/cel-miR-2209a/cel-miR-58/cel-miR-80/cel-miR-81/cel-miR-82/dme-bantam
--	Candi-392	GAATCCAGGTCGGACAACCA	86	130	36	15	105	GGGTGTCTGAGCTGGAGGCGT	(..(((((.(((((((.(....)))))))).)))))..)..	-21.4	70
--	Candi-393	TGAAATACATGGGTAGTGAGACG	86	23	125	97	89	TCTCACTACCTTGTATTTGACG	..(((((((.((((((((((....)))))))))))))))))....	-22.2	73.913
--	Candi-394	CGTGGGCGTTTGAAGGTAA	85	134	5	5		GCCTTCGGGTGCCCGGTGC	..((((((..((((((....))))))..))))))....	-21.1	63.1579	cel-miR-1832b
--	Candi-395	ATGAGGCTTACGGAGCATGCAT	85		4	814	279	TGCGCTCCGACTAGCCTCATCT	((((((((..((((((.........))))))...))))))))..	-22.5	63.6364
--	Candi-396	AACCCGTAGAATTTACTTGCGTT	84		273	118	96	TGCGATCAAAGTTCTACGGGTAT	.(((((((((((((..((((....))))...)))))))))))))..	-21.4	73.913	cbr-miR-51/cbr-miR-52/cbr-miR-55/cel-miR-51/cel-miR-52/cel-miR-53/cel-miR-54/cel-miR-55/cel-miR-56/dme-miR-100/hsa-miR-100/hsa-miR-99a/hsa-miR-99b
--	Candi-397	GATAATTCGACGTCTGCGGCT	84	1	80	163	147	GGCGCAGATGTCGGAAATTACT	.....(((((((((((((.....))))))))))))).......	-21.4	61.9048
--	Candi-398	TGAAAGACATGGGGTGAGACG	82	75	100	175	142	TTGTCGCCTCTGTCTTACGTC	.(.((((((.(((((((.......))))))))))))).)...	-16.1	66.6667	cbr-miR-71/cel-miR-71
--	Candi-399	AACCCGGAGATCCGAACTGGTGT	82		14	158	116	TCCAGTTGGGGTTGTCGGGCAA	..((((..(((((.((((((....)))))).)))))..))))...	-24.8	65.2174	hsa-miR-941
--	Candi-400	AAACCGTAGATCCGAACGTGTGT	82	3	9	130	134	ACACGATCGTGGTCTATGACGGG	....(((((((((((.((((....)))).))).)))))))).....	-19.1	65.2174	hsa-miR-451
--	Candi-401	TGACTAGATCCATACTCACCT	81	21	227	53	99	GGTGGGTAGTGGGACTGGGGCG	...((((.(((((((((((...)))))).))))).))))....	-15.8	71.4286	cbr-miR-44/cbr-miR-45/cbr-miR-61/cel-miR-247/cel-miR-44/cel-miR-45/cel-miR-61/dme-miR-279/dme-miR-286/dme-miR-996
--	Candi-402	TGAGATCAGACTAGAATCATCT	81	2	18	104	122	ATTGGTTCTGGCATGATCGGCGA	...(((((..(((((((((.....)))))))))..))))).....	-18.3	63.6364	cbr-miR-58/cbr-miR-80/cbr-miR-81/cbr-miR-82/cel-miR-1834/cel-miR-2209a/cel-miR-58/cel-miR-80/cel-miR-81/cel-miR-82/dme-bantam
--	Candi-403	TACGAAGAGTCAGGAACCCCGCG	80	303	792		49	GTGGGGTTCTGACTGGCTCCGGAT	..((..((((((((((((((.....)))))))...)))))))))...	-21.8	69.5652
--	Candi-404	TGAATGTAAAGAAGTATGTAG	79	112	39	145	90	GCGTACTTCTTTCCAGTTCCA	.((((..(((((((((((....)))))))))))...))))..	-15.1	71.4286
--	Candi-405	AACCCGTAGAATTTACTGTCGTT	79	3	223	118	99	ACGGCAGTGAGGGCGCGGGTGCT	.((((((.(..((((((((((...))))))))))..)))))))...	-22.3	73.913	cbr-miR-51/cbr-miR-52/cbr-miR-55/cel-miR-51/cel-miR-52/cel-miR-53/cel-miR-54/cel-miR-55/cel-miR-56/dme-miR-100/hsa-miR-100/hsa-miR-99a/hsa-miR-99b
--	Candi-406	TGACATCAAAGGTTTTAGGGTAT	78	58	171	131	135	ACCACTAAGGCCGCAGATGGTCAA	(((((((...((((((((((....)).))))))))...))).)))).	-18.2	73.913
--	Candi-407	GGTTCGATCCCGGTTCGTG	77	108	7	322	12	ACGAACACCGGATCGAACCT	((((((((((.((((((...))))).).)))))))))).	-22.9	84.2105
--	Candi-408	AACCCGTAGAATTTTTTTTCGTT	77		121	153	64	ACGGAGGAGGTCTGCGGGAACT	..((((((((...((((((((...)))))))).))))))))....	-18.1	69.5652	cbr-miR-51/cbr-miR-52/cbr-miR-55/cel-miR-51/cel-miR-52/cel-miR-53/cel-miR-54/cel-miR-55/cel-miR-56/dme-miR-100/hsa-miR-100/hsa-miR-99a/hsa-miR-99b
--	Candi-409	TGAGATCAGACTAGACTCAGCT	77	2	86	105	133	GCCAGGTCGGAGTCTGGTCGGTC	...((((.((((((((((.(((....)))..))))))))))))))	-20.4	77.2727	cbr-miR-58/cbr-miR-80/cbr-miR-81/cbr-miR-82/cel-miR-1834/cel-miR-2209a/cel-miR-58/cel-miR-80/cel-miR-81/cel-miR-82/dme-bantam
--	Candi-410	TGAGATCAAAGGTTTTAGTTTAT	76	6	748	99	85	GAACTGAAGCGTTTGATCATGG	...(((((((.(((((((((....))))))))).)))))))....	-19.1	69.5652	cbr-miR-58/cbr-miR-80/cbr-miR-81/cbr-miR-82/cel-miR-1834/cel-miR-2209a/cel-miR-58/cel-miR-80/cel-miR-81/cel-miR-82/dme-bantam
--	Candi-411	TCAAAGACATGGGTAGTGAGACG	75	71	273	117	134	ACTGTGCTGCTTGTGTCACTGAGA	(((..((((..(((((((((....)).)))))))..))))..)))..	-17.1	69.5652
--	Candi-412	TGAAAGAAATGGGTTGTGAGAAG	75	2	165	137	166	TCTCACGATCTCGGGCTTTTTT	.(((((....((((((((((....))))))))))....)))))..	-16.1	65.2174	cbr-miR-71/cel-miR-71
--	Candi-413	TGAGAGCAAAGGGTTTAGGGTAT	73	61	3774	176	231	TCCCTGAGCCCGTTGTCTCTTTTC	.((((((((.((((((((((....)))))))))).))).)))))...	-25.8	78.2609
--	Candi-414	GGGAGACAGACGTCGGGT	73		143			ACGGCGTCTGGTTCCCAA	(((((.(((((((((....))))))))).)))))..	-24.6	77.7778
--	Candi-415	TGAGGTATTGTCATAATGTCTAT	73	24	45	121	117	GAGATTTGTGACGATGCCGAAA	...(((((((((((((.(((.....))))))))))))))))....	-19.2	69.5652	cbr-let-7/cbr-miR-241/cbr-miR-48/cbr-miR-84/cel-let-7/cel-miR-241/cel-miR-48/cel-miR-793/cel-miR-794/cel-miR-795/cel-miR-84/dme-let-7/dme-miR-984/hsa-let-7a/hsa-let-7b/hsa-let-7c/hsa-let-7d/hsa-let-7e/hsa-let-7f/hsa-let-7g/hsa-let-7i/hsa-miR-202/hsa-miR-98
--	Candi-416	TCTCTGAGACTATAACTGT	72	180	7	97	59	CGTTGTGGTCGAGAGAGT	(((((..(((((((((....))))))))).)))))..	-16.7	73.6842	hsa-miR-146a*
--	Candi-417	AAACCGTAGATACGAACTTGTGT	70	1	5	62	102	TTCATGTTCGTGTTCTATGGCTAT	...((((((((((((((.((.....)).))))))).)))))))....	-18.4	69.5652	hsa-miR-451
--	Candi-418	TGAGAAAAGGTTTTAGGGTAT	69	30	137	189	175	AACCCGTAGAATTTTTTTTCGT	.(((((((((((((((((.....))).))))))))))))))..	-16.5	80.9524	hsa-miR-539
--	Candi-419	TGAGATCAAAGGGTTGAGGGTAT	68	11	894	168	154	GGCTCTTAACCTAGTGGTCGGGG	...(((((..((((((((((.....))))))))))..)))))....	-20.9	65.2174	cbr-miR-58/cbr-miR-80/cbr-miR-81/cbr-miR-82/cel-miR-1834/cel-miR-2209a/cel-miR-58/cel-miR-80/cel-miR-81/cel-miR-82/dme-bantam
--	Candi-420	TGAGATCCAAGGTTTTAGGGTAT	67	345	1869	66	125	GAACTGAAGCGTTGGATCATGG	...(((((((.(((((((........))))))).)))))))....	-20.3	60.8696	cbr-miR-58/cbr-miR-80/cbr-miR-81/cbr-miR-82/cel-miR-1834/cel-miR-2209a/cel-miR-58/cel-miR-80/cel-miR-81/cel-miR-82/dme-bantam
--	Candi-421	TGAGGTATTGGCATCATGTCTAT	66	51	814	91	158	AGACAAGATGCCGGTATAGCAGA	((..(((((((((((.((((....)))).)))))))))))..))..	-22.7	73.913	cbr-let-7/cbr-miR-241/cbr-miR-48/cbr-miR-84/cel-let-7/cel-miR-241/cel-miR-48/cel-miR-793/cel-miR-794/cel-miR-795/cel-miR-84/dme-let-7/dme-miR-984/hsa-let-7a/hsa-let-7b/hsa-let-7c/hsa-let-7d/hsa-let-7e/hsa-let-7f/hsa-let-7g/hsa-let-7i/hsa-miR-202/hsa-miR-98
--	Candi-422	AAGGTTTGGGGTGCATAGTGACT	65	213	147	61	160	GTCAGGTGCACTGTTCGGACCGAA	..((((((((((((((..((.....)).)))))))..)))))))...	-17.9	69.5652
--	Candi-423	AGAATAATGTGGATTCGTCGCG	65	112	40		33	GTGACGACGTTCACGGGATTCGG	.((((..((((((((((((.....))))).)))))))..))))..	-17.4	72.7273
--	Candi-424	TGAGATCACAGGTTTTAGGGTAT	63	1789	2855	86	135	ACCCTTAATCTGTGTATTTCATC	((((((((((((((..((((....)))).)))))))).))))))..	-20.8	78.2609	cbr-miR-58/cbr-miR-80/cbr-miR-81/cbr-miR-82/cel-miR-1834/cel-miR-2209a/cel-miR-58/cel-miR-80/cel-miR-81/cel-miR-82/dme-bantam
--	Candi-425	GGAGACGTGGGTGAGTGGCT	63	6	103	40	5	GCCGCTTATCCGCGGATGCA	(.(..(((((((((((((...)))))))))))))..).).	-22.2	75	hsa-miR-139-3p
--	Candi-426	AAAACGTAGATCCGAACTTGTGT	62	1	6	73	111	TCAAGATCGGATCGTGCGTCTAT	...((((((((((((.((((....)))).))))))).)))))....	-20.2	69.5652
--	Candi-427	TGAAAGACATGGGTAGGGAGA	61	10	358	75	36	TCCCTGGACCTATGCTACGAC	....((.(((((((((((....))))..))))))))).....	-15.4	61.9048	cbr-miR-71/cel-miR-71
--	Candi-428	AATTATTTGACTGAAGGAC	61	73	6	131	12	TCCTTTGGTCGGATGTATCT	...((((((((..((((...))))..)))))))).....	-14.3	63.1579	hsa-miR-126*
--	Candi-429	GTTCGATCCCCCTAGGTGGCTCCA	59	117	7	274	38	GGAGGCAGCTGGGGGCTTCGTCGA	...(((..(((((((.((.(((...))).)).)))))))..)))....	-23.8	62.5
--	Candi-430	GGGGGTATAGCTCAGCTGGGAGAG	58	2	108	6	16	ACTGTCCGGCCGGGCCTTACCTCCT	(((((((..((((.((((((........)))))).))))..))))))).	-27.1	70.8333
--	Candi-431	AGTATCTGGCTGGGGCACAA	58				124	GTGCCAGCAGCCGCGGTAATA	..((((((((((.((((....))))..)))))).))))...	-19.2	70
--	Candi-432	TCCTCGGGTATAGTGGTA	57	57	217	60	25	ACCGCGGACCCCGAGGCA	.(((((((....((((...))))....)))))))..	-17.6	61.1111
--	Candi-433	AAACCGTAGATCCGAACTGGTGT	57	1	10	75	103	GGCCAGTTCGTCTATCGGTGAG	..((((((((..((((((((.....)))))))))))).))))...	-21.3	69.5652	hsa-miR-451
bxy-novel-10	Candi-434	TCCAGTTCGAGATGACGCCT	56	1			346	AGGTGTCATCTCGAAGTGGCGA	.(((.(((((((((((((....))))))))))))).)))...	-27.9	80
--	Candi-435	AACCCGTAGAGCCGAAATTGTGT	56	2	28	76	117	CAGATTTCGGCTCTGAGGGTTGG	(((((.(((((((((((((......))))))))))))).)))))..	-27.5	78.2609	cbr-miR-51/cbr-miR-52/cbr-miR-55/cel-miR-51/cel-miR-52/cel-miR-53/cel-miR-54/cel-miR-55/cel-miR-56/dme-miR-100/hsa-miR-100/hsa-miR-99a/hsa-miR-99b
--	Candi-436	TGACTAAATCCATACTCAGCT	53	47	273	47	56	GCTGGGTGTGGAAGTGCAGT	(((((...(((((((((((...)))))))))))))).))..	-15.6	76.1905
--	Candi-437	TGAAAGACATGGGTTGTGAGAAG	53		93	94	124	AATTGTTAACTCTTGTCTTTCAGA	(((((((((.((((((..(......)..).))))).)))))))))..	-16.4	69.5652	cbr-miR-71/cel-miR-71
--	Candi-438	AGGCAAGATGTTGGCTTAGCT	53	9		93	114	GCAGGCCATCGTCGACGCCGTC	.(((..((((.((((((......)))))).))))...)))...	-18	61.9048	cbr-miR-73/cbr-miR-74/cel-miR-266/cel-miR-72/cel-miR-73/cel-miR-74/dme-miR-31a/dme-miR-31b/hsa-miR-31
--	Candi-439	AATCCGTAGAATTTACTTTCGTT	52	65	172	95	60	AAGGGAGTAGAGTTTACGGATTTT	((((((((((.((((((..(.....)..)))))).))))))))))..	-21	73.913
--	Candi-440	TCCCTGAGACTATAACTTTGA	52	5	151	28	23	AAAGGTTGTAATCTCGGGGCCC	.((((((((.((((((((.....)))))))).))))))))...	-20	76.1905	cbr-lin-4/cel-lin-4/cel-miR-237/dme-miR-125/hsa-miR-125a-5p/hsa-miR-125b
--	Candi-441	TGAACGACATGGGTAGTGAGACG	50	143	1704	61	439	GTTCACTATCTTCGTCGGACAC	((..((((..((((((((((....))))))))))..))))..)).	-18.5	69.5652
--	Candi-442	AACCCTTAGAATTTACTTTCGTT	50	5	110	42	37	CGAGAGCGAAGGTCTGAGGGGCA	..((((((((.((..(((((....)))))..))..))))))))...	-20	65.2174
--	Candi-443	GGGGGATTAGCTCAGCTGGGAGA	50	1	101	4	2	CCGCCGGCTGCGGGTCCCCCTC	(((((((..((..((((((.......))))))))..)))))))..	-26.1	65.2174
--	Candi-444	TTGGGACGTTTTATACGATTGAA	49	137	3		31	TCAGTCGGTGACCCGTCCGACCC	...(((((..((((.((((((...))))))))))..))))).....	-16	65.2174	hsa-miR-1302
--	Candi-445	TGACTAAACCGGCTTATAACGT	49	12	20	2	122	TTTTGTTCGCTGGTTTGCGTTGA	.((((((((((((..((((.....))))..))))))))).)))..	-14.1	72.7273
--	Candi-446	TGAAAGAAATGGGTAGTGGGAAG	49		333	123	129	AACCCACTGCGCCATGATTTATC	..(((...((((((((((((.....)))))))).))))..)))...	-18.9	65.2174	cbr-miR-71/cel-miR-71
--	Candi-447	TGAGATCAAAGGGTTAGGGTAT	48	36	127	137	68	AATTTTGATCGTTTGGTCTCAAC	((((((((((.(((((((((...))))))))).))))))))))..	-19.1	86.3636	cbr-miR-58/cbr-miR-80/cbr-miR-81/cbr-miR-82/cel-miR-1834/cel-miR-2209a/cel-miR-58/cel-miR-80/cel-miR-81/cel-miR-82/dme-bantam
--	Candi-448	TGAGATCAAAGGGTTTAGGGAAT	47	1	1730	104	113	AACCCGGAGCCCTAACTCTCGTC	.((((....(((((((.(((.....))).)))))))...))))...	-18.6	60.8696	cbr-miR-58/cbr-miR-80/cbr-miR-81/cbr-miR-82/cel-miR-1834/cel-miR-2209a/cel-miR-58/cel-miR-80/cel-miR-81/cel-miR-82/dme-bantam
--	Candi-449	TGAGATCAAAGGATTTAGGGCAT	46	4	235	49	72	GCTCTTTGATCCTTCGATGTCGG	.((.(((.(((((((.((((....))))..))))))).))).))..	-17.8	69.5652	cbr-miR-58/cbr-miR-80/cbr-miR-81/cbr-miR-82/cel-miR-1834/cel-miR-2209a/cel-miR-58/cel-miR-80/cel-miR-81/cel-miR-82/dme-bantam
--	Candi-450	TGACTAGATCCATACTCTGCT	46	99	137	54	78	GCAGATTGTGGAATTAGTCGT	.((((((.((((((.((((...)))).)))))).))))))..	-18	76.1905	cbr-miR-44/cbr-miR-45/cbr-miR-61/cel-miR-247/cel-miR-44/cel-miR-45/cel-miR-61/dme-miR-279/dme-miR-286/dme-miR-996
--	Candi-451	TGAGATCGGTTCGGATTCTTCA	46	79	135	31	57	GAAGAAGTCGAACTGATCACGGG	...((((((((((..((((.....))))..)))))))))).....	-19.4	63.6364	cbr-miR-58/cbr-miR-80/cbr-miR-81/cbr-miR-82/cel-miR-1834/cel-miR-2209a/cel-miR-58/cel-miR-80/cel-miR-81/cel-miR-82/dme-bantam
--	Candi-452	TGAAAGTCATGGGTAGTGAGACG	46	64	116	74	75	TCTCACTACCTTGACTTTGACG	..(((((((.((((((((((....)))))))))))))))))....	-24.3	73.913
--	Candi-453	TGAGATCATAGATTAGGGTAC	46	120	54	113	64	ACCCTTAATCTGTGTATTTCAT	((((((((((((((((((.....)))))))))))).)))))).	-19.9	85.7143	cbr-miR-58/cbr-miR-80/cbr-miR-81/cbr-miR-82/cel-miR-1834/cel-miR-2209a/cel-miR-58/cel-miR-80/cel-miR-81/cel-miR-82/dme-bantam
--	Candi-454	TGGAATGTAAGAAGTATGTAG	46	103	28	111	56	TTTATGCTTCTTACGTCTATC	((((.(((((((((((((.....)))))))))))))))))..	-17.6	80.9524	cbr-miR-1/cel-miR-1/cel-miR-1819/cel-miR-256/cel-miR-796/dme-miR-1/hsa-miR-1/hsa-miR-206/hsa-miR-613
--	Candi-455	AACCCGTAGAGCCGTACTTGTGT	46		4	66	121	TGCGGGTGCGGCAGGTCGGGGGA	..((((....((((((((((.....))))))))))....))))...	-24.6	60.8696	cbr-miR-51/cbr-miR-52/cbr-miR-55/cel-miR-51/cel-miR-52/cel-miR-53/cel-miR-54/cel-miR-55/cel-miR-56/dme-miR-100/hsa-miR-100/hsa-miR-99a/hsa-miR-99b
--	Candi-456	TGAGATCATAGATTAGGGTA	45	144	17	104	56	CCCTTAATCTGTGTATTTCAT	((((((((((((((((((...)))))))))))).)))))).	-18.8	90	cbr-miR-58/cbr-miR-80/cbr-miR-81/cbr-miR-82/cel-miR-1834/cel-miR-2209a/cel-miR-58/cel-miR-80/cel-miR-81/cel-miR-82/dme-bantam
--	Candi-457	TGAGCTCAAAGGTTTTAGGGTAT	45	493	1369	69	490	CCCCTGGAGCATTGAGCTGATC	..(((((((..(((((((((....))))))))).)))))))....	-21.2	69.5652
--	Candi-458	GCGTCTGTGGTGTAATGGTCAG	45	22	819	98	10	CGACCAGCGCCACAGGCAGCG	(((((((((((((..(((((...)))))))))))))))).)).	-26.4	81.8182
--	Candi-459	GGTGGGTAGTTTGACTGGGGCGG	44		619			ACCCCGTTCAAGCTGCTCGGCA	(.((((((((((((.(((((....))))).)))))))))))).).	-26.9	78.2609	dme-miR-966
--	Candi-460	TGACTAGATCCATTCAGCT	44	27	126	38	41	GCTGGTGGGTGTGGTCGGG	.(((((.((((((.(((...))))))))).)))))...	-15.7	73.6842	cbr-miR-44/cbr-miR-45/cbr-miR-61/cel-miR-247/cel-miR-44/cel-miR-45/cel-miR-61/dme-miR-279/dme-miR-286/dme-miR-996
--	Candi-461	AACCAGTAGATCCGAAATTGTGT	44	1	4	76	109	GGAGATTTCGGATCAACTGCAGC	...((((.(((((((((((.......))))))))))).))))....	-19.1	65.2174
--	Candi-462	AAACCGTAGATCCGAAATTGTGT	43	1	5	84	109	AGGGTTTCGGCGATCTATGGGTCT	...((((((((((((((((......))))))))..))))))))....	-18.2	69.5652	hsa-miR-451
--	Candi-463	TCTTGACGACCATAGAGCA	42	2	357	2587	74	GCTTCTTGGTCGATCAGGGC	((((((((((((.((((....)))))))))).)))))).	-16.3	84.2105
--	Candi-464	TGAGTTCAAAGGTTTTAGGGTAT	41	299	341	71	85	TCCCTGAGACTATGAACTGTGA	..((((((..((((((((((....)))))))))).))))))....	-19.5	69.5652
--	Candi-465	GCAGTCGTGTCCGAGTGGTTAAGGA	41	100	10	165	115	TTTGACACTGAGGCACGAAAGCAT	((..(((((((..((((.((((....))))))))..)))))))..))..	-18.3	68
--	Candi-466	TTCCAGCATGAGGCACCA	40	200	12	29	36	GGTGTCTGAGCTGGAGGC	(((((((.(.((((((...)))))).))))))))..	-17.6	77.7778
--	Candi-467	TGAATAGATCCATAATCAGCT	40	5	218	44	60	GCTGATTATGGATTCGACGGG	......(((((((((((((...))))))))))))).......	-15.4	61.9048
--	Candi-468	GCGGGAATAGCTCAGTTGGTAGAG	40	3	12	192	76	AGGCTGGCTGTGGCTGCGCTCGTT	(((((..(((((((((..((......))..)))).)))))..))))).	-21.8	66.6667
bxy-novel-01	Candi-469	AAAATGTTAGGTCGTCCAAAATG	38	55	238	76	65	ATTTGGCAACCTAACATTTAG	.(((((((((((.(.(((((....)))))).)))))))))))..	-17.9	73.913	dme-miR-985
--	Candi-470	TGACTTGATCCATACTCAGCT	38	27	126	28	40	ACCGGGTGTGGATCAGGCAC	((.((((((((((((((.......)))))))))))))))).	-21.6	76.1905
--	Candi-471	GTAACTTCGGGATAAGCGTGAC	38				273	CGGGCTTGTCCCGAGGATGACG	((..(((((((((((((.(....).)))))))))))))...)).	-23.9	72.7273
--	Candi-472	TGAGGCAGTAGGTTGTATAGTT	37	80	589	35	39	GAAGACAACCTGCTGCTGGCAT	((.(((((((((((((..........)))))))))))))..)).	-21.1	68.1818	hsa-miR-1827
--	Candi-473	TCCTCTGTAGTTCAGTCGGTAG	37		19		332	AAAGGAACGAACTGAGAGGGAT	((((((.((((((..((.........))..))))))))))))..	-14.3	63.6364
--	Candi-474	GCGGTCGTGGCGGAATTGG	36	1	146	8	8	CAGTTCGGCCGCGGCGGTG	((.((((((((.((((.....)))).)))))))).)).	-22.2	73.6842
--	Candi-475	GGGGCCGTAGCTCAGCTGGGAGAG	35	4	263	69	3	TTTGCGACTGGGTTCAGGCCTTT	((((((..(((((((.((.((....)).)).)))))))..)))))).	-18.2	70.8333
--	Candi-476	GGGGCCGAACTAGGATCGACGTG	35	6	294	209	5	CTGTAGGTCCGTGGTTCGGTCCCA	(((((((((((((((((.((.....)).))))).)))))))))))).	-30.1	82.6087
--	Candi-477	GTTGCTGATAGCGCACAAGCAT	35	94	116	13	41	GCTTGTGCGACTTCGGCAATGC	((((((((...((((((((....))))))))...))))))))..	-25	72.7273
--	Candi-478	TGAGGTATTTCTACGGCTGTTC	35			156	67	AGGGCCGTGGAGGACGCCTCGC	.(((((.(((((((((((......)))))))))))..)))))..	-23.2	72.7273	cbr-let-7/cbr-miR-241/cbr-miR-48/cbr-miR-84/cel-let-7/cel-miR-241/cel-miR-48/cel-miR-793/cel-miR-794/cel-miR-795/cel-miR-84/dme-let-7/dme-miR-984/hsa-let-7a/hsa-let-7b/hsa-let-7c/hsa-let-7d/hsa-let-7e/hsa-let-7f/hsa-let-7g/hsa-let-7i/hsa-miR-202/hsa-miR-98
--	Candi-479	AAGGGACAAGGCGAAAAAA	35	23	9	150	7	TCGTTCGGCTTGTTCCGGC	..((((((((.((((.......)))).))))))))...	-17.5	63.1579
--	Candi-480	ACCAGTTGGAAGTGACGGATCT	35		98		173	AACCCGTCGCTTCGAACTTGTGT	((.((((.((((((((((.......)))))))))).)))).))..	-22.7	72.7273
--	Candi-481	GCGGGCGTAGCTCAGGGGTAGAGCA	34	4	320	3	8	GTTCGACTCCGGCTCGCGCCTCCA	(.((((((((((..(((((.(((...))).))))))))).)))))).).	-20.6	76
--	Candi-482	TGACTAGCTCCATACTCAGCT	33	84	1637	29	35	GCTGGGATATGGAGCGGTATT	..(((.(((((((((((((...))))).)))))))))))...	-18.7	76.1905	cbr-miR-44/cbr-miR-45/cbr-miR-61/cel-miR-247/cel-miR-44/cel-miR-45/cel-miR-61/dme-miR-279/dme-miR-286/dme-miR-996
--	Candi-483	GTCGCTTACGATCGTTTGGGG	33		18	167	129	TCCGACGATCGTTAGGCGGCC	((((((((((((((((.((...)))))))))).)))))))).	-22.4	85.7143
--	Candi-484	GTCTGAACGTGACTGGGC	32	169	3	1		AACAGCAGGTTCAGACAA	((((((((.((.(((.....))))).))))))))..	-19.7	72.2222
--	Candi-485	ACGAGACCGTACCGCAAACCG	32		622	1	1	GATTTGCGGTACGGTGGGCGAT	.((..(((((((((((((.....)))))))))))))...))..	-23.2	71.4286
--	Candi-486	TGACTAGATCCATACTCTCT	32	3	130	30	30	TAGAGTTTGGGCTAGTCGGG	.((((((.((((.((((.....)))).))))))))))...	-18.7	70	cbr-miR-44/cbr-miR-45/cbr-miR-61/cel-miR-247/cel-miR-44/cel-miR-45/cel-miR-61/dme-miR-279/dme-miR-286/dme-miR-996
--	Candi-487	GGTTCGATTCCCGTCAGAC	32	119	56	333	6	GAGGCGTGGGTTCGAATCC	(((((((..((((((......)))).))..))))))).	-17	68.4211
--	Candi-488	TGAGATCAAAGGTAGGGTAT	31	10	82	129	41	ATCGCTGCCTCTGATCTTGCC	.(((((((.((((((.(.....).)))))).)))))))...	-18.7	70	cbr-miR-58/cbr-miR-80/cbr-miR-81/cbr-miR-82/cel-miR-1834/cel-miR-2209a/cel-miR-58/cel-miR-80/cel-miR-81/cel-miR-82/dme-bantam
--	Candi-489	GACACGTTAATGGGATCGTCGAAG	31			3	517	CAAGACGATCCGGAACGTGCCGT	(.((((((....((((((((.......))))))))..)))))).)..	-21	62.5	cbr-miR-248
--	Candi-490	ATTTGATTGCGGGTGGTACGGC	31		12	25	134	TCGACGCCACCCGCGAGCGGAGG	.((((.((((((((((..((......)))))))))))).))))..	-22	72.7273	cel-miR-1820/dme-miR-315
bxy-novel-19	Candi-491	GTAAAAGTGCCGGTACTTTCGTT	30	118	104	40	26	CGGAAGGACCGCATTTTTAACCA	.(((((((((.(((.(((((....))))).))))))))))))....	-17.2	73.913	dme-miR-1013
--	Candi-492	GTTCGATCCCGGTTCGTGGCA	30	209	5	5	1	ACCTGGCTGGGAGAGCGGCACG	(((((.(((((((..(.(....))..)))))))...))).)).	-17.6	66.6667
--	Candi-493	GCCCTTGTAGCTCAGTGGT	30	61	34	275	11	TCGCTGAGCAACGATGGCGG	(((.((((.((((((((...)))))))).)))).)))..	-21.4	78.9474	dme-miR-988
--	Candi-494	GTTCTATCGATCGACAAACGGAG	30		71	132	28	AACGCTTTGTTGATCGCAGGACA	(((((..(((((((((((((.....)).))))))))))).))))).	-20.5	78.2609
--	Candi-495	TGAAAGACATGGGCAGCGAGACG	29	1	362	20	17	GTCTCGGTGCGCGACGTCTTCGGA	.(((.(((.((.(((.((((.....)))).))).))..))))))...	-17.9	65.2174	cbr-miR-71/cel-miR-71
--	Candi-496	TGCAAGACATGGGTAGTGAGACG	29	54	257	60	72	TCTCACTACCTGGTCTTGGACG	..((((((.(((((((((((....)))))))))))))))))....	-25.5	73.913	cbr-miR-268/cel-miR-268/cel-miR-269
--	Candi-497	TGACTAGATCCATACTGAGCT	29	11	196	26	28	GCGTCGGTGTGGAATGGTCAG	((((((..((((((((((......)))))))))).)))))).	-20.7	76.1905	cbr-miR-44/cbr-miR-45/cbr-miR-61/cel-miR-247/cel-miR-44/cel-miR-45/cel-miR-61/dme-miR-279/dme-miR-286/dme-miR-996
--	Candi-498	AACCCGTAGAATGTACTTTCGTT	28		236	69	41	CCGGGAGACAGACTGCGGGTGC	.((((((((..(((.((..((...))..)))))..))))))))..	-21.6	65.2174	cbr-miR-51/cbr-miR-52/cbr-miR-55/cel-miR-51/cel-miR-52/cel-miR-53/cel-miR-54/cel-miR-55/cel-miR-56/dme-miR-100/hsa-miR-100/hsa-miR-99a/hsa-miR-99b
--	Candi-499	TTTGATTTTGACGACCAGTTGG	28		1		183	CAACTGGTCGTCAAAATCAAAAG	(((((((((((((((((((.....)))))))))))))))))))..	-28.5	86.3636
--	Candi-500	AATGGCACCTTCATCCGTGTGT	26	29	121	22	10	GGCCCGGATGAAGGTGCGTAACA	....(((((((((((((.(.....).)))))))))))))......	-25.5	63.6364	cbr-miR-228/cel-miR-228/hsa-miR-183
--	Candi-501	TGACTAGATCCCTACTCAGCT	25	290	3115	32	32	GGGAGTCGGGGATCAGTCAGC	(((((.(((((((((((......)))).))))))))))))..	-21.9	76.1905	cbr-miR-44/cbr-miR-45/cbr-miR-61/cel-miR-247/cel-miR-44/cel-miR-45/cel-miR-61/dme-miR-279/dme-miR-286/dme-miR-996
--	Candi-502	AACCCGTAGAAGTTACTTTCGTT	25	1	388	48	26	GCGGAAGTAGCTCAGCGGGAGA	..(((((.((.((((((((((...)))))))))))).)))))...	-21.8	73.913	cbr-miR-51/cbr-miR-52/cbr-miR-55/cel-miR-51/cel-miR-52/cel-miR-53/cel-miR-54/cel-miR-55/cel-miR-56/dme-miR-100/hsa-miR-100/hsa-miR-99a/hsa-miR-99b
--	Candi-503	TGGAATGTAAAGACGTATGTAG	25	190	178	25	18	GGCATGCGTCTGATCGGTCCGG	.(((.((...(((((((((.....)))))))))...)).)))..	-18.6	63.6364	cbr-miR-1/cel-miR-1/cel-miR-1819/cel-miR-256/cel-miR-796/dme-miR-1/hsa-miR-1/hsa-miR-206/hsa-miR-613
--	Candi-504	TGAAAGAAATGGGTTGAGAGAAG	25		174	53	61	GACTCTTAATCCGTTGGTCGTA	.((....(((((((((((((.....)))))))))))))..))...	-17.1	65.2174	cbr-miR-71/cel-miR-71
--	Candi-505	TGATATGTGCGTTGTTGGCTGTT	24	319	30	15	12	ACAGCCATGCAGCACCTGTCACA	(((((.((((((...((((((...)))))).)).)))).)))))..	-19.2	73.913	cbr-miR-50/cbr-miR-62/cbr-miR-90/cel-miR-50/cel-miR-62/cel-miR-90/dme-miR-190/hsa-miR-190/hsa-miR-190b
--	Candi-506	TTTGCGACTGTTTTCAGTCCTTT	24	288	82	13	5	TGGGACTGAGACACGGTCCAGACT	((((.(((((((((((((((.....))))))))).))))))))))..	-23.5	82.6087
--	Candi-507	AAAATGTTAGGTCGTCCAAAATGA	24	134	164	72	47	GTTTTTGGGCGGGCCTGGCACTTCA	....(((((((((((((((((.....)))))))).))))))))).....	-22	70.8333	dme-miR-985
--	Candi-508	GGGTAGAATTCCACGTGTAGCAGT	24		391		2	CGCTGCAGGTGGAGCTCGGCGCCGG	((((.((.((((((.((((((....)))))).)))))).)).)).))..	-25.2	75	hsa-miR-379
--	Candi-509	TGAGATCAAAGGATTTAGGGAAT	23	3	249	31	34	CTCTCTGAATCCCTTGATGAAAAA	....(((((.((((((((((.....)))))))))).)))))......	-18.2	65.2174	cbr-miR-58/cbr-miR-80/cbr-miR-81/cbr-miR-82/cel-miR-1834/cel-miR-2209a/cel-miR-58/cel-miR-80/cel-miR-81/cel-miR-82/dme-bantam
--	Candi-510	TATTGCACTCGTCCCGGCTTGA	22	124	43	12	6	GAAGATGGGGCGGGTGCAACGTG	..((((((((((((((.((.....)).))))))))))))))....	-24.7	72.7273	cbr-miR-235/cel-miR-235/dme-miR-310/dme-miR-311/dme-miR-312/dme-miR-313/dme-miR-92a/dme-miR-92b/hsa-miR-25/hsa-miR-32/hsa-miR-363/hsa-miR-367/hsa-miR-92a/hsa-miR-92b
--	Candi-511	TCTTGACGACCATAGAGCAT	22	10	1505	1456	65	GCTCATGTTGGTCGTCTAGAT	(((.((((((((..(((....)))....)))))))).))).	-18.8	70
--	Candi-512	TGCCTAGATCCATACTCAGCT	22	120	422	22	32	GCTGAGTTAGGGACTGGGCGGC	.((((((.(((..((((((...))))))...)))))))))...	-21.7	71.4286
--	Candi-513	TGAGATCAAAGGCTTTAGGGCAT	21	1	239	16	22	AGCCCAAAGCCTGATGGTTGGAG	...(((((.(((((((.((((...)))))))))))..)))))....	-19.6	69.5652	cbr-miR-58/cbr-miR-80/cbr-miR-81/cbr-miR-82/cel-miR-1834/cel-miR-2209a/cel-miR-58/cel-miR-80/cel-miR-81/cel-miR-82/dme-bantam
--	Candi-514	TGGAATGTAAAGAAGTAGGGAG	20	13	218	41	46	TCCTTACCTTTTACATTTCAT	((((((((((((..((((((...)))))).)))))))))))).	-15.7	81.8182	cbr-miR-1/cel-miR-1/cel-miR-1819/cel-miR-256/cel-miR-796/dme-miR-1/hsa-miR-1/hsa-miR-206/hsa-miR-613
--	Candi-515	TCACTGAGACTATAACTGTGA	20	3	128	51	37	GCAGTTGTAGCTCAGTTGGG	((((((((.(((((((((....)))))))))))))).))).	-20.3	80.9524
--	Candi-516	ACTGGTGGCTGCGACTGT	20		112			CAGTCGGAGCCACCGCGCG	...(((((((.((((.....)))).))))))).....	-22.2	61.1111	hsa-miR-548q
--	Candi-517	GTTCGATTCCCGGCCGGGGAGCCA	20	134	1	344	56	CTTACCTGGCTGGGAGAGCGGCACG	((((...(((((((((((..........)))))))))))))))......	-25.4	62.5
--	Candi-518	AGGCAAGATGGTGGCATAGCTGA	19	55	1368	55	47	AGCCATGCCATCGTCCGGGCCAC	.(((..(((((((((((.((....)).)))))))))))...)))..	-25.9	69.5652	cbr-miR-73/cbr-miR-74/cel-miR-266/cel-miR-72/cel-miR-73/cel-miR-74/dme-miR-31a/dme-miR-31b/hsa-miR-31
--	Candi-519	TTAGGGTACTGAGATCATAGAT	19	39	216	18	30	GCTGCGATCTCGGTGACTTCGGG	(..(((((((((((((.(((...))).))))))))).))))..).	-15.5	77.2727
--	Candi-520	TGAGATGAAAGGTTTTAGGGTAT	19	67	143	38	43	AACCCGGAGCCTTTCCTTTCGTT	.((((.(((((((((..((......))..))))))))).))))...	-20.1	65.2174	cel-miR-2209b/hsa-miR-143
--	Candi-521	TATTGCACTCGTTCCGGCCTGA	18	552	25	26	18	CGGGCCGGAATGAGGGGACGGC	..((.(.((((((((((((.....))))))))))))).))....	-24.6	68.1818	cbr-miR-235/cel-miR-235/dme-miR-310/dme-miR-311/dme-miR-312/dme-miR-313/dme-miR-92a/dme-miR-92b/hsa-miR-25/hsa-miR-32/hsa-miR-363/hsa-miR-367/hsa-miR-92a/hsa-miR-92b
--	Candi-522	TGAAAGAAATGGGTAGAGGGAAG	18		371	47	44	TCCCTCTACCTTGTCTTTGACG	..(((((...((((((((((....))))))))))..)))))....	-23.6	65.2174	cbr-miR-71/cel-miR-71
--	Candi-523	TGAGATCAGACGAGACTCATCT	18	5	190	31	45	CTGGGTCGCTGTCCGGTCTCCA	.((((((.((((.((((((....))))))..)))).))))))..	-19.8	72.7273	cbr-miR-58/cbr-miR-80/cbr-miR-81/cbr-miR-82/cel-miR-1834/cel-miR-2209a/cel-miR-58/cel-miR-80/cel-miR-81/cel-miR-82/dme-bantam
--	Candi-524	TGAGGGAGTAGGTTGGATAGTT	18	2	109	18	18	GGTATCCCGGCCGACTCGCTCGA	.(((.((((.(((((((((.....))).)))))).)))).)))..	-20.1	72.7273	cel-miR-265
--	Candi-525	TTTGCGACTGTTTTCAGGCCTTA	17	280	17	17	5	GAGGCACTGCGGACAGTGCGGCCT	.((((.((((((..((((((.....))).)))..))))))))))...	-20.1	69.5652
--	Candi-526	TGATATGTGCGTTGTTGGCTGT	17	29	227	37	14	CGGCTGGCGATGCACGTGCCCCC	...((((((((((((..((.....))..)))))))))))).....	-22.9	63.6364	cbr-miR-50/cbr-miR-62/cbr-miR-90/cel-miR-50/cel-miR-62/cel-miR-90/dme-miR-190/hsa-miR-190/hsa-miR-190b
--	Candi-527	TGAGTAGATCCATACTCAGCT	17	33	210	20	18	GCTGGGTGTGGAAGTGCAGTAA	...(((..(((((((((((...)))))))))))..))).....	-17.8	66.6667
--	Candi-528	TGAAAGAAATGGGTTGAGGGAAG	17		154	32	51	GCCCCTAACCCTTCTTCTTTCGGC	.(((((((..((((((.(((....))).))))))...)))))))...	-20.9	69.5652	cbr-miR-71/cel-miR-71
--	Candi-529	GCGTCTGGTGTAATGGTCAGCATGG	17	6	11	174	56	GGGGCGGCTGTAGACCGAGCGTCC	(((..((((.((.(((((.((.......))))))))).))))..)))..	-15.2	64
--	Candi-530	TGGCAGTGTGGTTAGCTGGGTG	16	1	192	12	10	CCCCAGTAAACGGCGGCCGTA	.(((...((.(((.((((((...)))))).))).)).)))...	-19.3	63.6364	cbr-miR-34/cel-miR-1824/cel-miR-34/dme-miR-34/hsa-miR-34a/hsa-miR-34c-5p/hsa-miR-449a/hsa-miR-449b
--	Candi-531	TGAGATCAAAGGGGTTAGGGTAT	16	10	241	24	20	ATACCTAGCCGCTTTGATGTTAT	(((.(((((((.(((((((.......))))))).))))))).))).	-23.6	73.913	cbr-miR-58/cbr-miR-80/cbr-miR-81/cbr-miR-82/cel-miR-1834/cel-miR-2209a/cel-miR-58/cel-miR-80/cel-miR-81/cel-miR-82/dme-bantam
--	Candi-532	AACCCGTAGCATTTACTTTCGTT	16	32	183	5	4	CCGGGAGTGAGGCTGCGGGCGC	..((((((((.((((((..((...))..))))))))))))))...	-24.6	69.5652	cbr-miR-51/cbr-miR-52/cbr-miR-55/cel-miR-51/cel-miR-52/cel-miR-53/cel-miR-54/cel-miR-55/cel-miR-56/dme-miR-100/hsa-miR-100/hsa-miR-99a/hsa-miR-99b
--	Candi-533	AAGGCGCCTGCAGGAAGGAT	15	130	1		3	TCCTTCTTAGCTCAGCCGGTT	..(((....(((((((((...))))))).))...)))....	-15.1	60
--	Candi-534	CGGTAATACGTAGGGTGCAAGC	15	2	277			TCGACGCCCTGCGTAGTGCGACG	..(((.((((((((((((......).))))))))))).)))....	-21.2	68.1818
--	Candi-535	TGGCAGTGTGGTTAGCTTGTT	14	36	600	19	6	CCTGCTGGCCGCGCTGCACCA	..((((((((((((((........))))))))))))))....	-26.3	66.6667	cbr-miR-34/cel-miR-1824/cel-miR-34/dme-miR-34/hsa-miR-34a/hsa-miR-34c-5p/hsa-miR-449a/hsa-miR-449b
--	Candi-536	TGAGGTATTGGCATCATGGCTAT	14		324	26	42	AAATCAAGATGCCAATACCAACTT	...((((((((((((.(((.......))).)))))))))))).....	-21.8	65.2174	cbr-let-7/cbr-miR-241/cbr-miR-48/cbr-miR-84/cel-let-7/cel-miR-241/cel-miR-48/cel-miR-793/cel-miR-794/cel-miR-795/cel-miR-84/dme-let-7/dme-miR-984/hsa-let-7a/hsa-let-7b/hsa-let-7c/hsa-let-7d/hsa-let-7e/hsa-let-7f/hsa-let-7g/hsa-let-7i/hsa-miR-202/hsa-miR-98
--	Candi-537	GCGAAGGTGGCGGAATTGGA	14		216		140	TCGATTCCGCCACGGGCCACC	......((((((((((((...))))))))))))........	-19.8	60
--	Candi-538	TGGAATGTAAAGCAGTATGTAG	14	105	126	13	66	TACATCTGCTTTAACGTTTCTTG	.((((((((((((((.(((.....)))))))))).)))))))...	-17	77.2727	cbr-miR-1/cel-miR-1/cel-miR-1819/cel-miR-256/cel-miR-796/dme-miR-1/hsa-miR-1/hsa-miR-206/hsa-miR-613
--	Candi-539	TGACTAGATCCATAAGCAGCT	14		107	16	24	TACGCTTGTGGATTTTGTCGA	.(((.((((((((((((.......)))))))))))).)))..	-20.4	71.4286	cbr-miR-44/cbr-miR-45/cbr-miR-61/cel-miR-247/cel-miR-44/cel-miR-45/cel-miR-61/dme-miR-279/dme-miR-286/dme-miR-996
--	Candi-540	TGACTAGATGCATACTCAGCT	14	12	104	14	20	GCTGGGGTCGCATCTGGATACA	...((((((((...(((((...)))))...)))))))).....	-17	61.9048	cbr-miR-44/cbr-miR-45/cbr-miR-61/cel-miR-247/cel-miR-44/cel-miR-45/cel-miR-61/dme-miR-279/dme-miR-286/dme-miR-996
--	Candi-541	CCCCTGCTGGCGGCACCA	13	121	44	5	9	ACGCCGCGGGAGGGGGAC	(((((.((.(((((......))))).)).)))))..	-23.7	66.6667	cbr-miR-789a/cbr-miR-789b/cel-miR-789
--	Candi-542	GGGTCTGTAGCTCAGTCGGT	13	1	783	3	2	CGATTGGGCTACGGGCGTA	..(((((((((((((((....)))))))))))))))...	-24.7	75
--	Candi-543	TTTGCGACTGTTTTCATGCCTTT	12	286	71	9	6	GGGGCATTGATGACGGTGGCATAG	..(((.((((((.(((((((.....)))).))).)))))).)))...	-21.1	69.5652
--	Candi-544	GCGAAGGTGGCGGAATTGGTAGAC	12		461		99	TTTGCCGCCCGTCGCCGTCGCCA	((((.((((((((...((((((...)))))).)))))))).))))..	-24	75
--	Candi-545	GGTAGTGACGGATTGCTCAAC	11	165				TCGGGCCGGGCGTCGCACCA	(((.((((((..(.((((.....)))).)..))))))))).	-17.7	66.6667	hsa-miR-142-3p
--	Candi-546	TGGAATGTAAAGAAGTCTGTAG	11	251	45	27	31	GACAGATCTGATACGTTCCTT	.((((((((.(((..((((.....)))))))..))))))))..	-15.2	68.1818	cbr-miR-1/cel-miR-1/cel-miR-1819/cel-miR-256/cel-miR-796/dme-miR-1/hsa-miR-1/hsa-miR-206/hsa-miR-613
--	Candi-547	TGAAAGACATGGGAAGCGAGACG	11	1	561	15	20	GGTTCGTTTCCCGGTCGATGCAC	.....(((.(((((((((((.....)))))))))))))).......	-19.3	60.8696	cbr-miR-71/cel-miR-71
--	Candi-548	TGAGGGATTGGCATCATGTCTAT	11	3	263	19	35	GCGACGTGGTGCTGGTCCTGTCAA	((((((((..((((((((((.....))))))))))..))))).))).	-28	78.2609	cel-miR-265
--	Candi-549	TGAGAGCAAAGGCTTTAGGGTAT	11	1	113	19	16	AACCCGTAGAATTTGCTCTCGT	.(((((((((..((...(((.....)))..))..)))))))))..	-22.3	60.8696
--	Candi-550	AAACACAGCACTCTGCAAAGACG	9		2227			GCTTTGCAGTGGTGCTAGGGACTT	...(..((((((((((((((....)))))))).))))))..).....	-19.7	65.2174
--	Candi-551	TGAGAGCAAAGGTTTGAGGGTAT	9	1	328	21	25	GACCTTCGGGCCTTGCGCTATCAG	(((.(((.((((((((((((.....))))))))))))..))).))).	-23.1	78.2609
--	Candi-552	TTTAGGGTATTGAGATCAAAGGT	9	13	234	10	12	TAGAGGTCTCGATATCCCAGAAG	(((.(((((((((((((..........))))))))))))).)))..	-17.2	69.5652
--	Candi-553	TGAGAGCAAAGGTTTTAGGGCAT	9	2	211	11	9	TGTCCTAAGGCCAGCTCAGCGA	...((((...(((((((((((...))))))))))).)))).....	-19.9	65.2174
--	Candi-554	TGAGGTATTGTCCTCATGTCTAT	9	20	192	10	29	GAGGCATGAGGACGGACAGCAA	((..((.(((((((((((((.....)))))))))))))))..)).	-22.5	73.913	cbr-let-7/cbr-miR-241/cbr-miR-48/cbr-miR-84/cel-let-7/cel-miR-241/cel-miR-48/cel-miR-793/cel-miR-794/cel-miR-795/cel-miR-84/dme-let-7/dme-miR-984/hsa-let-7a/hsa-let-7b/hsa-let-7c/hsa-let-7d/hsa-let-7e/hsa-let-7f/hsa-let-7g/hsa-let-7i/hsa-miR-202/hsa-miR-98
--	Candi-555	GTTCGATTCCGGCAGGTGGCACCA	9	32	17	117	1	GGGACCGGGCTGCTGGGATCGGCTA	..(((((((((((((.((((......).)).).)))))))))))))...	-22.3	70.8333
--	Candi-556	TGAGGTATTGTCATCATGTCTTT	8	1022	9	14	12	TTGACTGGGGCGGTACCTCTAT	.(((((((((((.(((.(((.....)))))))))))))))))...	-21	73.913	cbr-let-7/cbr-miR-241/cbr-miR-48/cbr-miR-84/cel-let-7/cel-miR-241/cel-miR-48/cel-miR-793/cel-miR-794/cel-miR-795/cel-miR-84/dme-let-7/dme-miR-984/hsa-let-7a/hsa-let-7b/hsa-let-7c/hsa-let-7d/hsa-let-7e/hsa-let-7f/hsa-let-7g/hsa-let-7i/hsa-miR-202/hsa-miR-98
--	Candi-557	TGAGATCAAAGGTTTTATTTTAT	8		374	16	10	AGGAGTGGAGCCTGCGTCTTAAT	((((((...(((((((((((.....)))))))))))..))))))..	-15.5	73.913	cbr-miR-58/cbr-miR-80/cbr-miR-81/cbr-miR-82/cel-miR-1834/cel-miR-2209a/cel-miR-58/cel-miR-80/cel-miR-81/cel-miR-82/dme-bantam
--	Candi-558	TGAAAGACATGGGTATTGATACG	8		217	7	15	GTTCAATGCCCATCTCTTCTGCT	...((((.(((((((((((......))))))))))).)))).....	-19.1	65.2174	cbr-miR-71/cel-miR-71
--	Candi-559	TGAGATCAAAGGTTGTAGGGAAT	7	3	317	30	25	GAACTGCAGCGTTTGATCATGGC	...(((((((.(((((((........))))))).))))))).....	-20.3	60.8696	cbr-miR-58/cbr-miR-80/cbr-miR-81/cbr-miR-82/cel-miR-1834/cel-miR-2209a/cel-miR-58/cel-miR-80/cel-miR-81/cel-miR-82/dme-bantam
--	Candi-560	TGAGGGAGTAGGGTGGATAGTT	7	2	198	10	13	TTGTCCACCCCGCCCGTCGCT	.((.((.(..(((((((((....)))))))))..))).))...	-23	63.6364	cel-miR-265
--	Candi-561	TGGAATGTAACGAAGTATGTAG	7	187	193	11	16	CGGTATGATCGTTGCCTTCCAA	(((((.(((((((.((((......))))..))))))).))))).	-15.8	72.7273	cbr-miR-1/cel-miR-1/cel-miR-1819/cel-miR-256/cel-miR-796/dme-miR-1/hsa-miR-1/hsa-miR-206/hsa-miR-613
--	Candi-562	GCGGGCATCGTATAATGGCT	7		174		11	GACAAGGGACGGTGCCCGCA	(((((((((((....((.....))....))))))))))).	-23.4	65
--	Candi-563	AGGCAAGATGTTGGCATATCTGA	7	14	141	4	6	AGGTATGCGACATTTTGTCAAG	.((((((((((((.((((((....))))))))))))))))))...	-22	78.2609	cbr-miR-73/cbr-miR-74/cel-miR-266/cel-miR-72/cel-miR-73/cel-miR-74/dme-miR-31a/dme-miR-31b/hsa-miR-31
--	Candi-564	GCGTCTGTTGTGTAATGGTCAG	7	1	135	27	4	AGACCGACGCGGCGGATGCAA	(((((((((((((...((((...)))).)))))))))))))..	-24.2	77.2727
--	Candi-565	GTTCTGTATGGAAGGGCCATCGCT	7	1	117		1	AGGCGGCCCTGTCCGTCAGAAGT	.(((((.(((((((((((..(....)..)))))).))))))))))..	-24.8	70.8333
--	Candi-566	GCGTCTGGTGTAATGGTCAG	7		103	13	2	TGACCGTTGCCCAGAAGCC	((.(((((.(((((((((...)))))))))))))).)).	-21.9	80
--	Candi-567	AGGTCAGTAGCTCAATTGGCAGAG	7	2	68	450	132	TCTACCAACTGAGCTAACGACCCA	.((((..(((((((.((((.((...)).)))).)))))))..))))..	-21.1	70.8333
--	Candi-568	ACGATGAATGTTAGCCGTCGGGCA	7	14	2	9	122	GACTCGATTGCTGGCGGTCACACT	..(.(((.(((((((.((((((....)))))).))))))).))))...	-18.3	70.8333
--	Candi-569	GTTTAGAATAGATCGTTTGGAG	7				103	ACAGACGATCGATTCTGAGACT	.((((((((.(((((((((....))))))))).))))))))...	-23.1	77.2727
--	Candi-570	TATTGTACTCGTCCCGGCCTGA	6	129	17	3	7	GAGGTCGGGCGAGTATGGTGGA	(((..((((((.(((((((.....)))))))))))))..)))..	-27.6	72.7273
--	Candi-571	GTTCGAATCACGTCGGGGTCACCA	6	109	1	18		GGTGGTCCAGGCGTGTTCGAAAA	.((((((.((((((.((..(((...)))..)).))))))))))))..	-24.2	70.8333
--	Candi-572	CGCGGGGTGGAGCAGCCCGG	6	2	150	2		CGGGCGGCTCCGATCTGCAG	.((((..((((((.((((...)))).))))))..))))..	-25.5	70	hsa-miR-744
--	Candi-573	TGAGATAAAAGGTTGTAGGGTAT	6	6	130	11	18	TACCCTACTGATGACCTTGCTCCA	.(((....((((((((((((.....))))))....)))))).)))..	-17.7	65.2174	dme-miR-967/dme-miR-977
--	Candi-574	AACCCGAAGAATTTACTTTCGTT	5	5	178	16	10	TGAGAGTAAAGGTTTTTGGGTAT	.(((((((((.(((((((((....)))))))))..)))))))))..	-20.1	78.2609
--	Candi-575	GGTCTTGTAGTGTAGTGGTTATC	5	1	5	102		CAACGACTGCAGGAACAGGACCGG	((((((((..((((((.(((....))).))))))...))))))))..	-21.6	73.913	hsa-miR-431
--	Candi-576	GTTAATATTCCCGCGTCGTGCCG	4	108				GGCGCTAGGCGGCGGGGAGGACTT	(((....((((((((((((((...))))..))).))))))).)))..	-18.8	73.913
--	Candi-577	GGGGCTGATTCTGGATTCGACGG	4	1	7807		4	TTCGAGTCCTGGAGGCGGCCCCA	(((((((.((((((((((((....)))))))).)))).))))))).	-29.6	82.6087	hsa-miR-762
--	Candi-578	TTACTAGATCCATACTCATCT	4	1	1985	2	6	ATGAGCTGTGGATCGGGGTGAA	(((((.((((((((((((....)))).))))))))..))))).	-19.1	80.9524
--	Candi-579	TCGGACCAGGCTTCATTCCCC	4	14	327	3	6	GGGGCTGGAGCCGGTCCAAAA	..(((((.(((((((..((....)).))))))))))))....	-23.1	66.6667
--	Candi-580	GGAGTTTGGCTGGGGCGGC	4		262		1	TGAGATCAGACTAGACTCAT	.((((((((((((..(......).)))).))))))))..	-14.3	68.4211
--	Candi-581	GGAGCGGTAGTTCAGTCGGTTA	4		205		4	ACCGGCTGACCTATCGCAGAA	...(((((((.((((((((....)))))))).)))))))....	-25.5	68.1818
--	Candi-582	TGACTATATCCATACTCATCT	4		183	12	11	TAGAGTATGCGGTGTAGTTAT	(((((((((((((((((......))))))).)))))))))).	-20.1	80.9524
--	Candi-583	TGAGGTCGTAGGTTGTATAGTT	4	20	183	3	15	GATGTGGAGCCTGCGGCTTAAT	..((((((((((((.((((.....)))).))))))))))))...	-21	72.7273	cel-miR-1821
--	Candi-584	TGAGATCAAAGGATGTAGGGTAT	4	4	176	14	8	AGCCGCTGCGTTCCTGATCTTCG	.(((((((..((((((((((.....)).)))))))).)))))))..	-18.7	73.913	cbr-miR-58/cbr-miR-80/cbr-miR-81/cbr-miR-82/cel-miR-1834/cel-miR-2209a/cel-miR-58/cel-miR-80/cel-miR-81/cel-miR-82/dme-bantam
--	Candi-585	TGAAAGACATGGGTAGTGAGATTT	4	3	172	3	2	AGCTCACTGGTCGAGTCGGTCTG	.((..(((.(((.(((((((......))))))).))).)))..))..	-18.4	62.5	cbr-miR-71/cel-miR-71
--	Candi-586	TGAGATCAAAGGGTGTAGGGTAT	4	1	151	7	1	TATTCTGCACCCTTGATTGCTT	...((((((.(((((((((((...)))))))))))))))))....	-20.3	73.913	cbr-miR-58/cbr-miR-80/cbr-miR-81/cbr-miR-82/cel-miR-1834/cel-miR-2209a/cel-miR-58/cel-miR-80/cel-miR-81/cel-miR-82/dme-bantam
--	Candi-587	TGAGATCCAAGGGTTTAGGGTAT	4	4	146	1	2	TGCAGATAGACCCGGGTCTCAAC	((((((((..(((((((..(.....)...)))))))))))))))..	-20.5	69.5652	cbr-miR-58/cbr-miR-80/cbr-miR-81/cbr-miR-82/cel-miR-1834/cel-miR-2209a/cel-miR-58/cel-miR-80/cel-miR-81/cel-miR-82/dme-bantam
--	Candi-588	TGTGACTGCATAGCTAGAGTACG	4	1	138			CTACTCTAGGCTGTGCATCACTC	.((((.(((((((((((((((...))))))).))))))))))))..	-24.2	82.6087	hsa-miR-134
--	Candi-589	TGAGATCAACGGTTTTCGGGTAT	4	132	133	8	6	AGCCCGAGAGCTGTTGACGAGTGT	.....(((((((((((((((.....))))))))))))))).......	-24.4	65.2174	cbr-miR-58/cbr-miR-80/cbr-miR-81/cbr-miR-82/cel-miR-1834/cel-miR-2209a/cel-miR-58/cel-miR-80/cel-miR-81/cel-miR-82/dme-bantam
--	Candi-590	AGGCAAGAGGTTGGCATAGCTGA	4	1	107	7	4	GGGCTTCGCCAGCCTGTCGCCGGC	.(((.(.((((((((..(((.....)))..)))))))).).)))...	-25.4	65.2174	cbr-miR-73/cbr-miR-74/cel-miR-266/cel-miR-72/cel-miR-73/cel-miR-74/dme-miR-31a/dme-miR-31b/hsa-miR-31
--	Candi-591	TGAGATCAACGGCTTTAGGGTAT	4	1	105		2	AACCCAAAGGTCGTTGGTTCAA	(((.((((((((((((.(((.....))).))))))))))))))).	-21.8	78.2609	cbr-miR-58/cbr-miR-80/cbr-miR-81/cbr-miR-82/cel-miR-1834/cel-miR-2209a/cel-miR-58/cel-miR-80/cel-miR-81/cel-miR-82/dme-bantam
--	Candi-592	GCGGGTATAGTTTAGTGGTA	4		4	264	41	CCACTAGATCCATACCCTGCT	((((((((.((((((((....))))))))..)))))).)).	-19.5	80
--	Candi-593	GGCCTGGTGGTAGTGACGGATCT	4			3	136	GGTCCGTTACTGACGCTGAGGCTC	(((((((((.(((((((((((...))))))))))).)))).))))).	-25.7	86.9565	hsa-miR-1254/hsa-miR-661
--	Candi-594	AAAGTCGACGTATAGGGTG	3	1	1403	1		ATCCTGTGCGTCGTCGGTG	...(.(((((((((((.....))))))))))).)....	-18.9	63.1579
--	Candi-595	GGGGATGTAGCTCAGATGGTA	3	6	285	1	1	ACGCTGGGCTGGGTCGTCCCCA	(((((((((((((((.((....))))))))))...))))))).	-24.3	80.9524
--	Candi-596	TGAGATCAAAGGTGTTAGGGGAT	3	1	283	14	8	GAACTGACGCGTTTGATCATGG	...(((((((.(((((((........))))))).)))))))....	-20	60.8696	cbr-miR-58/cbr-miR-80/cbr-miR-81/cbr-miR-82/cel-miR-1834/cel-miR-2209a/cel-miR-58/cel-miR-80/cel-miR-81/cel-miR-82/dme-bantam
--	Candi-597	TGAGATCAAAGGCTTTAGGGGAT	3	3	279	7	7	TCCCCTGAAGCTCAATTGGCAAGG	...(.((((.(((((((((((...)))))))))))...)))))....	-18.1	69.5652	cbr-miR-58/cbr-miR-80/cbr-miR-81/cbr-miR-82/cel-miR-1834/cel-miR-2209a/cel-miR-58/cel-miR-80/cel-miR-81/cel-miR-82/dme-bantam
--	Candi-598	TGACTAGCTCCATCCTCAGCT	3	9	263	1	1	GCTGAAGGGGGGAGCTGGGGCA	...((((((((..((((((...))).)))..))))))))....	-21.3	66.6667	cbr-miR-44/cbr-miR-45/cbr-miR-61/cel-miR-247/cel-miR-44/cel-miR-45/cel-miR-61/dme-miR-279/dme-miR-286/dme-miR-996
--	Candi-599	TCCCTGAGACGATAACTGTGA	3	3	176	16	12	CACTGTGTTGTCTCGGGGTA	.(((((((((((((...(.....)..)))))))))))))..	-20.1	66.6667	cbr-lin-4/cel-lin-4/cel-miR-237/dme-miR-125/hsa-miR-125a-5p/hsa-miR-125b
--	Candi-600	TTAGATCAAAGGTTTTATGGTAT	3		173	8	6	ACCATACGATCTTTCGTCTGATC	((((((.(((((((.(((((....))))).))))))).))))))..	-17.1	78.2609
--	Candi-601	GCGGATGTGGTGGAATTGGTAGAC	3	1	8	260	38	ATGACCGTTTCGGCCACGCCGCAT	((((.((((((.(((.((((.......)))).))).))))))))))..	-25.2	70.8333	hsa-miR-105*
--	Candi-602	TTCTTGACGACCATAGAG	3		2	48	137	TCTATGGTCGCCAGGGAA	((((((.(((((((((...))))))))).)))))).	-18.7	83.3333	hsa-miR-526b
--	Candi-603	TGCACCGAAGCTGAGGATTTGCA	3			2	131	GTAGGTCTTCGGATCGGGCATT	(((.((((..(((((((((((...))))))))))).)))))))..	-19.1	78.2609
--	Candi-604	ACAAAGAGCCTTCGGATAT	2	100				AGTTCGAAGGCGAGTTGGAG	.(((...((((((((((...))))))))))...)))...	-16.8	68.4211
--	Candi-605	TGACTAGATCCATACTAAGCTT	2	1	101	3	5	GCCTAGGTGGTGGAACTGGTAGA	..(((((.(((((.(((.(....).)))...))))).)))))...	-14	63.6364	cbr-miR-44/cbr-miR-45/cbr-miR-61/cel-miR-247/cel-miR-44/cel-miR-45/cel-miR-61/dme-miR-279/dme-miR-286/dme-miR-996
--	Candi-606	TGACAGACATGGGTAGTGAGA	2	21	140	5	3	TTATTATTTATGTCGTCGAC	.(((.(((((((((((((....))))))))))))))))...	-15.1	76.1905
--	Candi-607	GTACGAAAGTAGGACATAGTG	2	2	572	1	2	CTATGGCTATTTTCGTGCGG	((((((((((((..((((....)))).))))))))))))..	-18.7	76.1905
--	Candi-608	TGGCAGGGTGGTTAGCTGGTT	2	4	569		2	CCGGCTGATCACCCTGACGG	...(((((((((((((((....)))))))))))))))....	-27.9	71.4286	hsa-miR-1207-5p
--	Candi-609	TGGCAGTGTGGCTAGCTGGTTG	2		116	1	1	TACCATGCAAGTCATACCGTCGA	.(((.((((((((.(((((.....))).)).)))))))).)))..	-20.4	72.7273	cbr-miR-34/cel-miR-1824/cel-miR-34/dme-miR-34/hsa-miR-34a/hsa-miR-34c-5p/hsa-miR-449a/hsa-miR-449b
--	Candi-610	GGGCTTAACCTGGGAACTGCAT	2		287			CTAGGTCCTAGGTTCGAGCCCT	(((((((((((((((.(((....))).))))))))).)))))).	-25.7	81.8182
--	Candi-611	TGACTCGATCCATCCTCAGCT	2	1	237	3	3	GCGAGGATCGGATCGAGGGAG	...((((((((((((((......)))))).))))))))....	-23.6	66.6667
--	Candi-612	TGACTAGAGCCAGACTCAGCT	2	1	139	2	1	GCTGGGTCGCGGCTCCGGCGC	.(.(..(((((.(((((((...)))))))..)))))..))..	-20.1	66.6667	cbr-miR-44/cbr-miR-45/cbr-miR-61/cel-miR-247/cel-miR-44/cel-miR-45/cel-miR-61/dme-miR-279/dme-miR-286/dme-miR-996
--	Candi-613	TGAGATCACAGGGTTTAGGGTAT	2	1	113			GCCCTAAACCCTGTCAACTGGT	..((...(((((((((((((....)))))))))))))...))...	-23.6	65.2174	cbr-miR-58/cbr-miR-80/cbr-miR-81/cbr-miR-82/cel-miR-1834/cel-miR-2209a/cel-miR-58/cel-miR-80/cel-miR-81/cel-miR-82/dme-bantam
--	Candi-614	TGACTAGCTCCATACTCCGCT	2		100	2	7	GCGGGGTAGGAGCGCGGTCTG	.((((.(((((.(((((((...))))))))))))..))))..	-23.1	76.1905	cbr-miR-44/cbr-miR-45/cbr-miR-61/cel-miR-247/cel-miR-44/cel-miR-45/cel-miR-61/dme-miR-279/dme-miR-286/dme-miR-996
--	Candi-615	TTTGCGACTGTTTTCAGGCTTTT	1	124	26	13	1	AGCGCCTGAAGATCGTCGAGAAC	....((((.((((((((((.......)))))))))).)))).....	-20.2	60.8696
--	Candi-616	CTCGAAGAGATGAGCTGGCTCG	1	115				AGTCAGCTTCATCGTCGAACG	.((((...(((((((((((....)))))).))))).))))...	-20.4	68.1818
--	Candi-617	TGACTAGATCCATCCTCAGCTT	1	10	195	2		CTCTGAGGGCTGGGTATAGAGAC	...(((.((((((((((((.....))))))).))))).)))....	-17.6	68.1818	cbr-miR-44/cbr-miR-45/cbr-miR-61/cel-miR-247/cel-miR-44/cel-miR-45/cel-miR-61/dme-miR-279/dme-miR-286/dme-miR-996
--	Candi-618	GTTAAGTGGGAAACGATGTGGGAA	1		5406	7	1	GCGACATCGTCGCCTCGCTGGACG	(((.((((((..(((((((.(....).)))))))..)).)))).))).	-22.7	70.8333
--	Candi-619	TGGCAGTGTGGGTAGCTGGTT	1	4	842	2	3	ACAGCTATCAGCACTGCCTGC	.((((((((.((((((((....)))))))).))))))))...	-28.5	76.1905	cbr-miR-34/cel-miR-1824/cel-miR-34/dme-miR-34/hsa-miR-34a/hsa-miR-34c-5p/hsa-miR-449a/hsa-miR-449b
--	Candi-620	AGGCAAGATGTGGGCATAGCTGA	1	15	559	21	7	TGCTATGCCCGGGTTACTTCCAG	.((.(((((.((((((((((....)))))))))).))..)))))..	-23.1	73.913	cbr-miR-73/cbr-miR-74/cel-miR-266/cel-miR-72/cel-miR-73/cel-miR-74/dme-miR-31a/dme-miR-31b/hsa-miR-31
--	Candi-621	TGGCAGTGTGGTTCGCTGGTT	1	4	540	1		ACTAGCGGACGGCGCTGGCTT	.(.((((((.(((((((((...))))))))).)))))).)..	-25.2	76.1905	cbr-miR-34/cel-miR-1824/cel-miR-34/dme-miR-34/hsa-miR-34a/hsa-miR-34c-5p/hsa-miR-449a/hsa-miR-449b
--	Candi-622	AATGGTGGCTGCGACTGTTTA	1		439	1	1	AGCAGTCGGAGCCACCGCGCG	...(((((((.(((((((....))))))).))))))).....	-27.8	66.6667
--	Candi-623	GAACTGAAGAGTTTGATCATGGC	1	2	351	17	13	ACATGGTGGGGCTCGTTGGTTCG	((((..(.((((((.((((((...)))))).)))))).)..)))).	-20.5	73.913	cbr-miR-255/cel-miR-255
--	Candi-624	GGCGGATGTAGCCAAGTGGA	1	13	245	3	6	CCGCTCGGCTGCGCTGCGGC	.((((.(((((((.((((...)))).)))))))))))...	-20.2	75
--	Candi-625	GCGTCTGTAGTCCAACGGT	1	18	234			TCAAGGGACTGGGACGTG	((((((.((((((...........)))))))))))).	-14.3	63.1579
--	Candi-626	GGGTGGTTAGCTCAGCGGTAGAG	1		227			TTGCCGTGGGGCTGACCGCGTT	..(((((((((((.((((((....)))))).)))))))))))...	-27.3	73.913	hsa-miR-323-5p/hsa-miR-876-3p
--	Candi-627	TGGCAGTGGGGTTAGCTGGTT	1	2	217	3		ACCGGCTAACTCTGTGCCAGC	(((((.(((((((((((((...))))))))))))))))))..	-25.2	85.7143	cbr-miR-34/cel-miR-1824/cel-miR-34/dme-miR-34/hsa-miR-34a/hsa-miR-34c-5p/hsa-miR-449a/hsa-miR-449b
--	Candi-628	GCCGGCATAGCTCAGTTG	1		195			GGCTGGGCGGATGTCGGCA	((((((((.((((((.....))))))..)))))))).	-24.6	77.7778
--	Candi-629	TGACTCGATCCCTACTCAGCT	1	2	155	4	1	GCCGACTAGGGATCGGAGTCGC	.(((((((((((((.((.......)).)))))))).)))))..	-21.6	71.4286
--	Candi-630	GGGACGGAGAAGGCTAGGT	1		150			TCATGCCGCGCTTCGTCCCT	(((((((((..(((.........)))...))))))))).	-21.9	63.1579	dme-miR-184/hsa-miR-184
--	Candi-631	AAGCGAACCGGGTGAACT	1		134			GTCGCGCCGGTTCGTACC	..(((((((((((((....)))).)))))))))...	-20.4	72.2222	cel-miR-1829c/cel-miR-1832b*
--	Candi-632	ACCGATTAGGGAAGGCGTAGCGA	1		128			GCGGACGTCTTCTCGGATCGGCA	.((((((.((((((((((.(....)..)))))))))).))))))..	-23.5	73.913
--	Candi-633	TGAGAGCAAAGGGTTGAGGGCAT	1		120		1	GTCCTCAACCTTACGCTACTCTG	.((((((..(((((((((((....)))))))))))..))).)))..	-23.8	73.913
--	Candi-634	CAGGCGGCGGCGCTCTGGC	1		118			ATCAGCGCCGCCGCCACCG	..((((((((((((........))))))))))))....	-29.2	63.1579
--	Candi-635	TGAGAGCAAAGGTTTGAGGGAAT	1		113	7	7	ACCTTCGGGCCTTGCGCTATCAG	(((.(((.((((((((((((....))))))))))))..))).))).	-22.3	78.2609
--	Candi-636	GCGGGCGTGGCGGAATTGGTAGACG	1		12	135	1	TACTGCTAGTTTCGTCCGACATTT	..(..((.((((((((((((((.....)))))))))))))))).)....	-19.8	68
--	Candi-637	GCAGCGGTAGTTCAGTCGGTTAG	1		64	136	21	GGGCGGACAGAACTACCGCAAAA	...((((((((((.(((.((.....)).))).))))))))))....	-24.5	65.2174
--	Candi-638	AAGGTTATTTACAAGCCA	1	5	6	111	1	GAGCTGTAAATGACCGGA	..(((((((((((.((....)))))))))))))...	-15.3	72.2222	hsa-miR-154
--	Candi-639	TTTGCGACTGTTTTCCGGCCTTT		594	31		1	CGGTCGGAAATCGGTCGTCGAGTG	((((((((((.(((((((((....))))))))).)))))).))))..	-25.5	82.6087
--	Candi-640	CGATGAAAGTCGGAGGCCTTTTT		118				ATGGGCCTCTGGCGGCACCGTCAG	.((((...(((((((((((......))))))))))).....))))..	-24.5	65.2174
--	Candi-641	TGACTTTGTAGGGCGCATCCACTC			625			GAGGGTTCGCTGTACAGAGGTTT	...(((((((.((((.((((......)))).)))).)))))))....	-20.9	62.5
--	Candi-642	GCTCCGGGCTCGAAACGACG			6013			GTTGTTTTGAGCTTGGGGCT	((((((((((((((((((...)))))))))))))))))).	-26.6	90
--	Candi-643	GCCGGAATAGCTCAGACGGTAGA			5411			CCACCGTCTGGGCGGCGCCGGGTA	.((((....(((((((((((.....)))))))))))....))))...	-28.8	65.2174
--	Candi-644	ATACCGAAGCTGCGGATGCA			3612			GGGTCTGTAGTTTCGGTGGT	.((((((((((((((((.....))))))))))))))))..	-23.5	80
--	Candi-645	TTACTATATCCATACTCATCT			2088		4	GATGAGCTGTGGATAGGTAGGG	(((((.(((((((((((((...))))).)))))))))))))..	-15.8	85.7143
--	Candi-646	GATGACGGTACCGGAAGA			103			AGTCTGGTAGCTCGTCGG	(((((.(.(((((((.....))))))).))))))..	-16	72.2222
--	Candi-647	GCGGGGGCGCAGAAGTGACCA			1848			GGTCACTTCCGATGTCGTCGCA	((((.(((((.((((((((...)))))))).).)))).)))).	-22.3	80.9524
--	Candi-648	TCCGATGTAGTGTAACGGC			1369			CTGTCGCGCGCCGTCGGAG	(((((((..(((..((.....))..)))..))))))).	-16.5	63.1579
--	Candi-649	TGACTTTGTAGGGCGTGTCTACTCG			313			GAAGTAGACCGCCTGGGGAGTACG	..(((((.((((.((.(((((((....))))))))))))).)))))...	-21.9	72
--	Candi-650	GTCAGGTGCGTTCGTGACGGT			952			CCGTCGCGGACGCCTCGGGG	.((..(.((((((((((((...)))))))))))))..))..	-21	71.4286
--	Candi-651	GACTTGCTCCCGGAGCTGAAGCC			938			GCTGAAGCGCTGGGAGCAGGGGG	..(((((((((((.(((..((...))..))).)))))))))))...	-25.9	69.5652
--	Candi-652	GCATAGATGTTAGGACCCGA			910			CGGGTGCTAACGTCTGGTG	((.((((((((((.((((...)))).)))))))))))).	-19.9	80
--	Candi-653	TGGCCGTGTGGTTAGCTGGTT		23	899		1	GCCGGCTGCGACGCGGCCAA	(((((((((.((.((((((...)))))))).))))))))).	-28.2	80.9524
--	Candi-654	GGAGTCGTGACCGAGTGGCC			885			GCCACCGGTCGCGAGGCGCT	.(..(((((((((.((((...)))))))))))))..)...	-22.1	70
--	Candi-655	CAAGCTTCGCCTCGGGAA			787			CCCGGGGCGAGGGCTTGT	(((((((((((((((....))))))))).)))))).	-26.1	83.3333	hsa-miR-100*
--	Candi-656	GGATGGGTGGCAGAGCGGTTG			752			GCCGCGCCGCCACCCTGGCCCT	((..(((((((.(.((((....)))).).)))))))...))..	-26.6	66.6667
--	Candi-657	GGGTGTAGGATAAGTGGGAGCTC			729			GGCTCTCACCCACTAGACCCGG	((((.(((.....((((((((...))))))))...))).))))..	-22.2	65.2174
--	Candi-658	CCTGGTGGTCATGGCGAGGTG			713			ACCTTCGTCCTGACCACCGGCG	.((((((((((.(((((((....))))))).))))))))))..	-27.6	80.9524	hsa-miR-548q
--	Candi-659	GCCGACTAGGGATCGGAGGCG			693			GTCTTCGATCCCTTGTCGGTCT	((((((.(((((((((((.....))))))))))).))))))..	-28.8	80.9524
--	Candi-660	GGGCCTGTAGTTCAGCGGTTA			684			TCTGGCTGAACCTGCAGGCCGA	.(((((((((((((((.(.....).)))))).)))))))))..	-26.5	76.1905
--	Candi-661	AAGGCCGAGAGCTGATGACGAGCTA		3	663			GTTCAAATCTGACTTTCGGCACCA	...(((((((((.(((...(((....)))..))).).))))))))....	-16.9	60
--	Candi-662	GCTGCGGGCAACTGTGGACGGTAGG			593			GATAGTCTTGGCTGTCTGAGGCAC	(((((((....))))(((((((..((.....))..)))))))..)))..	-18	76
--	Candi-663	TGGCAGTGTGGTTAGCTTGGTT			136			CCGAGGCTGCACGCGCGCTACA	((((.(((((..(((((((....).))))))..)))))))))..	-16.9	72.7273	cbr-miR-34/cel-miR-1824/cel-miR-34/dme-miR-34/hsa-miR-34a/hsa-miR-34c-5p/hsa-miR-449a/hsa-miR-449b
--	Candi-664	GCCAAGATGGGGTCGTGCGGCCA			551			AACGCGAAGAACCTTACCTGGCCT	((((.(.((((((..((((......))))....))))))).))))..	-16.9	65.2174
--	Candi-665	AGAGGTAGTATTGAATGTTGCAA			539			TGCAACGTTGGATACTGGAGCGG	.....(((((((.((((((((...)))))))).)))))))......	-16.5	65.2174	cbr-let-7/cbr-miR-241/cbr-miR-48/cbr-miR-84/cel-let-7/cel-miR-241/cel-miR-48/cel-miR-793/cel-miR-794/cel-miR-795/cel-miR-84/dme-let-7/dme-miR-984/hsa-let-7a/hsa-let-7b/hsa-let-7c/hsa-let-7d/hsa-let-7e/hsa-let-7f/hsa-let-7g/hsa-let-7i/hsa-miR-202/hsa-miR-98
--	Candi-666	ATCCTAATATGGTCGGGG			499			CCTGGCCAGGTCGGGAGCG	.(((..((.(((((((...))))))).))..)))...	-14.3	66.6667
--	Candi-667	TGGGGGATCGTCTAGCGGTA			483			ATGCTAGACGATCCTCATA	..(((((((((((((((....)))))))))))))))...	-27.1	75	hsa-miR-625
--	Candi-668	GGGCGGTTGGTGTAGTGG			460			CGCCTGCGCCCGCCGTCCG	(((((((.(((((((......))))))).))))))).	-24.5	77.7778
--	Candi-669	GTACGAAAGTAGGTCTTAGTGAT		8	413	140	3	ACACTGAGGCGTGCTGACGAGCCA	((.((..((((.(((((((((...))))))))).))))..)).))..	-19.2	73.913
--	Candi-670	CCTCGCGGACGGAGCTGAAGGC			406			TGTCAGGTGCGTTCGTGACGGT	(((((((((((.(.((((......)))).).))))))))).)).	-21.8	72.7273
--	Candi-671	ATACTGACGCTCATGCACG		1	406			GAGCATGAGCGTCGGGCAGA	...(((((((((((((.....))))))))))))).....	-24.8	68.4211
--	Candi-672	GGGTGAAAGCGGGGGACCT			371			AGTCCCCGGCGTCTCCCCA	(((.((..((.((((((...)))))).))...))))).	-21.9	68.4211
--	Candi-673	TGGACAACAGGATAATGGCGT			355			GGCCGGTATCCTGTTGACAGCT	....((((((((((.((((...)))).))))))))))......	-19.8	66.6667
--	Candi-674	GATGACGTGGCCGAGCGGT			331			GGCTCGGCCTGTCGTCGC	(((((((.((((((((....)))))))))))))))..	-27.5	78.9474
--	Candi-675	AACGGTTAGGAGAACGGC			327			CCGTTGATCCTGACCGGTA	..(((((((((.((((...))))..)))))))))...	-17.3	72.2222
--	Candi-676	GGGCAACTGCGGACGGTAGG			321			CTGCCGTCCGCCGAAGCGCCA	((((..(.(((((((((.....))))))))).)..)).)).	-23.8	70	hsa-miR-196a*
--	Candi-677	TGAGAGCAAAGGTTGTAGGGTAT			316	1		CCCTTACGGCCTTTGCTACACA	....((((((((((((((((....)))))))))))))))).....	-24.7	69.5652
--	Candi-678	AGATTTAACGGGGCTAAGCTAT			286			AGCGTAGGCCCGTGCTAGTCGCC	.((((..(((((.(((.((....)).))).)))))...))))...	-19.5	63.6364
--	Candi-679	GTTGTTTTGAGTTTGGGGCTG			286			GGCTCCGGGCTCGAAACGACG	(((((((((((((((((((...))))))))))))))))))).	-27.3	90.4762	cbr-miR-355/cel-miR-355
--	Candi-680	TCCAAGGTAGGACACTCACGGC			275			CCGTGTAGTGGACTGCCATGGTG	.(((.(((((..((((((((...)))).))))..))))).)))..	-22.5	72.7273
--	Candi-681	TGGCAGTGTGGGTAGCTGGGT		1	275	1		CGCGGCTGCCCGCGCGCTACA	((((.(((((((((((((.....)))))))))))))))))..	-27.8	80.9524	cbr-miR-34/cel-miR-1824/cel-miR-34/dme-miR-34/hsa-miR-34a/hsa-miR-34c-5p/hsa-miR-449a/hsa-miR-449b
--	Candi-682	GTTGGATTTCTGGGAGGGTGCCA			265			GGGACTGTTGCGGAGATCCAGCG	((((((((((((.((.(((.(....)))).)).)))))))))))).	-24.4	78.2609
--	Candi-683	TCCGACCTCAGATCAGAC			264			ATCGGTCTGGGGTCGGCA	.(((((((((((((.......)))))))))))))..	-22.8	72.2222
--	Candi-684	GCTCAGAGACGCCGGCGC			230			GCCGGTGCTGTTCTTGGCT	(((.((((.((((((....))))))...)))).))).	-17.5	72.2222
--	Candi-685	AGGGGAGTCGCCAAGTTG			255			TGGGCGGCGGCTCCTCGT	.(((((((((((...........)))))))))))..	-21.3	61.1111	hsa-miR-939
--	Candi-686	GCGGGCGTCGTATAACGGTCAT			254			AGACCGGCTGCGGCGCCCTCCC	..((((((((((...(((((...)))))..))))))))))....	-26.5	68.1818
--	Candi-687	GCGGCAGTGAGACTGTGG			248			TACGGTCAAGCTGCCGGA	.(((((((..(((((.....)))))..)))))))..	-20.7	66.6667
--	Candi-688	GCGGAGATACGGATGATG			245			GCATCCATAGCTCCGCTG	((((((.((.(((((....))))).)).))))))..	-18.5	72.2222
--	Candi-689	GCATAAGTCAGGTATCTTGTA			242	1		AGGGATACCTGGCTTGTGGC	.(((((((((((((((((....)))))))))))))))))..	-25.3	80.9524	dme-miR-970
--	Candi-690	AAGCATTGTGATGGCCTG			241			CGGCCAGGGCAATGCGGTG	..(((((((..(((((...)))))..)))))))....	-19.5	66.6667	hsa-miR-1179
--	Candi-691	AGGCAAGATGGGGGCATAGCTGA			236	2	2	CAGTTTGGTCCCTATCTTCCGT	.((.(((((((((((..(((.....)))..)))))))))))))..	-21.2	69.5652	cbr-miR-73/cbr-miR-74/cel-miR-266/cel-miR-72/cel-miR-73/cel-miR-74/dme-miR-31a/dme-miR-31b/hsa-miR-31
--	Candi-692	ACTGAGGCGTGATGACGAGTCA			229			GATTCGTCGTCGCGTCCGGAA	.(((.(((((((((((((((...))))))))))))))))))..	-25.3	81.8182
--	Candi-693	GCAGCGGTAGTTCAGTCGGT			229	50	9	ATAACTGAACGGACCGCTGCC	((((((((.(((((((.......)))))))..)))))))).	-24.7	75
--	Candi-694	GCGTGTGCGAGTTGTAGGGT			223			CCTGCGGCTGGCGCACCTCC	..((((((.((((((((....)))))))).))))))....	-23.1	70
--	Candi-695	TACCCTGTAGTTCCGAGCCGTGTAT			211			GCCGGCTTAGCTCATCAGGTAGAG	...((((.((((..((((((.(....)))))))))))...)))).....	-15.7	60	cbr-miR-57/cel-miR-57/hsa-miR-10a/hsa-miR-10b
--	Candi-696	CGCGAGGTAGAGCAGCGGTAG			211			AGCTGTTGCTCTATGCGTGG	((((..((((((((((((.....)))))))))))).)))).	-24	76.1905
--	Candi-697	GGAGAGATGGCTGAGCGGCT			206			GCTCCTGCAGTCGTCTCGCCA	.......((((.((((((((((....))))))).)))))))	-21.7	60	cel-miR-1018
--	Candi-698	TGTAAAGAAGTATGTAGTGGAA			204			CCCACTGCGGGCTACTGGGGCGG	.((..((.(((.((((((((...)))))))).))).))...))..	-15.5	68.1818
--	Candi-699	GCTGAGGCGTGACGACGAGCCA			203			GGCTCGTTGGAACGCGGCGGCTA	((((..((((..((((((((...))))))))..))))..))))..	-26.7	72.7273
--	Candi-700	ACAGTCAGGATGTTGGCT			194			GCTAACGTCCGGACACAA	...(((.(((((((((...))))))))).)))....	-15.1	66.6667
--	Candi-701	GCGCTGGAGAATTGAGGGGGGT			112			ACTGATCGAGTCGTCCTGCGCGG	((((.(((((.((((..((....))..)))).)).))).))))..	-18.3	68.1818
--	Candi-702	GCTGGATGTGGGTGTTGTATGGCA			192			TGGGACAACACTGACGCTGAGGCAC	(((((.(((.((((((((..........)))))))).)))))..)))..	-16.1	66.6667
--	Candi-703	TATCACAGCCTACTTAACACGAT			176			GGTGGGGAGTTTGGCTGTGGCTGC	..((((((((.((((..(((....)))..))))..))))))))....	-21.8	65.2174	cbr-miR-43/cel-miR-2/cel-miR-250/cel-miR-43/cel-miR-797/dme-miR-11/dme-miR-13a/dme-miR-13b/dme-miR-2a/dme-miR-2b/dme-miR-2c/dme-miR-308/dme-miR-6
--	Candi-704	GGAGAGGTGGATGAGCGG			175			CGCTCGTTGATCGTCTCCG	((((((((.(((((((...))))))).))).))))).	-19.8	83.3333
--	Candi-705	ACGGGATTGTGAAGGGAT			171			CCCCTTCCCATCCCGAAC	.((((((.(.((((((...))))))).))))))...	-18.8	72.2222
--	Candi-706	ATGCCGAAGCTGCGGATTTG			170			GTACCGCAGCTGCGGCAGTG	.(((((.((((((((........)))))))).)))))...	-25	65
--	Candi-707	CGTCTGAAGGGCATCTGGTGGAT			169			TGACTAGATCCCTACTCAGCTT	.(.((((((((.(((((((......)))))))))))..)))))..	-17.4	69.5652
--	Candi-708	GGGACTCATGACGGTACCTGA			164			ACGGCGCCGTCGTGGGTTTTT	((((((((((((((..((.....))..)))))))))))))).	-23.9	76.1905
--	Candi-709	GCCGGAATAGCTCAGACGGGAGA			160			GTCCCGGTGGGCTGTCGGCCGGCA	(((((.((((((((..((((.....)))).))))))))...))))).	-29.3	73.913
--	Candi-710	TCAAAGTAACGGCACTCTATGG			160			GTAGGGTGCTGGCATTTTGGCA	(((((((..((((((((((....))))))))))..)))))))..	-20.5	77.2727	hsa-miR-520g/hsa-miR-520h
--	Candi-711	GCGGGGACTGGCACACAC			160		1	GTGTGCTGTCCGCCGCTC	((((((((.((((((....)))))))))).))))..	-23.1	77.7778	hsa-miR-542-5p
--	Candi-712	TGTGGGCACTCGCAGGATTGATAT			156			TTCGAATCCTGCGGATGACACCA	.(((..((..(((((((((((....)).)))))))))..)).)))..	-21.6	66.6667	cel-miR-1832b
--	Candi-713	TGGCCGTGTGGTTCGCTGGTT			154			CACGGGAGCCACACGGCCGG	.(((((((((((((.(((.....))))))))))))))))..	-31.3	76.1905
--	Candi-714	GCGGGAGTGGCGAAATTGGTAGACG			147		6	TACTGCTAGTTTCGTCCGACATTT	...(..(.((((((((((((((.....)))))))))))))))..)....	-19.7	64
--	Candi-715	GTTAAGGGGGAAACGATGTGGGA			142			CCGCGTCGGCGCCCCGAGGCGA	(((..(((((...(((((((....))))))).).))))..)))..	-21.4	65.2174
--	Candi-716	CAAGAGAGTAGCACTGTTTG			137			ATACGGTGCTGCTCTCGCTG	...((((((((((((((.....))))))))))))))....	-25.1	70
--	Candi-717	CGGCGGACCCGGGAGCCCCC			137			CGGGCTCCCCAGTCCGCCGAG	((((((((..((((((((...))))))))..))))))))..	-34.5	80	cel-miR-2213*/cel-miR-56*/hsa-miR-25*
--	Candi-718	AACTGTAAGTTGGCCTGAGGA			135			GTTCAGGCTGGCTTATCGGGGG	..((((((((..(((((((...)))))))..))))).)))...	-21.7	71.4286	hsa-miR-1183
--	Candi-719	ATAAGGACCGGCTAACTACGT			135			CAGGGTTAGCCGGTCCCTAAAA	....(((((((((((((.......)))))))))))))......	-24.6	61.9048	dme-miR-994
--	Candi-720	GCGGATTTAGCTCAGATGG			133			ATCCTGGGCTGGATGCGCG	(((.(((((((((((.......))))))))))).))).	-21.3	73.6842
--	Candi-721	GGGGAAACTCTGGTGGAGGCTCGTA			133			AGGAAACTCTGGTGGAGGCCCGCA	.(((...(((((.(((((..((.....))..))))).))))).)))...	-19.2	60
--	Candi-722	GGGGACTCATAGGAGACTGCC			133	1		GCAGTCTCCCGTAGTCGGACC	...((((.(..((((((((...))))))))..))))).....	-17.3	61.9048	hsa-miR-365*
--	Candi-723	CCAACGAGTAGGGCGGGAC			132			TCCCGGCTAGCTCAGTTGGG	(((((((((.((.((((...)))).)).)))).))))).	-21.2	78.9474
--	Candi-724	GCCTGATGACCATAGCAAGT			131		1	TGAGGTATGGTCATCATGGCT	((((((((((((((.(.......).))))))))))).))).	-22.9	75
--	Candi-725	GCCGGGACTGAGTTTGGAAGGCT			128			GCCTTCCAAGCTGGTTGTCGCGA	((.(.((((.(((((((((((...))))))))))))))).).))..	-21.7	78.2609
--	Candi-726	GTCCCCGTCGTCTAGAGGCC			126			GCTGCTGTGCGACGGGGGCT	(((((((((((.(((((....)).))).))))))))))).	-24.9	80
--	Candi-727	AGGCGACGTATAGGGTCTG			125			AAGCCCTGCGTCGCCGGA	.((((((((..(((((.....)))))))))))))...	-22.5	68.4211	hsa-miR-1273
--	Candi-728	GGGGACGTGGCGAAATTGGT			122		1	CAGCTTCGCCACGTCGGCCGG	((.(((((((((((.((....)).)))))))))))..))..	-21	75	hsa-miR-92b*
--	Candi-729	GTTAAGTGGGAAACGATGGGGGA			121			TTCTGTCGTCGCCCGGCTTGACC	((((((((((..((((((((....))))))))..))).))))))).	-20.8	78.2609
--	Candi-730	GGTAAAGTAGCTCAGACGG			121			CGCTGGGCTGCACGACCGG	(((...(((((((((......)))))))))...)))..	-18.3	63.1579
--	Candi-731	GCGTAGTTAGTACTGAGGTGGGGGA			120			AAGCTAACCAGTACTAATTGCCCG	(.(((((((((((((.(.(((.......))).)))))))))))))).).	-17.9	72
--	Candi-732	TGAGAGAAATGGGTAGAGAGAAG			116	4	3	TCTCACTACCTTGTCTCTGACG	..(((((...((((((.(((....))).))))))..)))))....	-19.3	60.8696	cel-miR-1018
--	Candi-733	TGGTTCTCTGAACCGAAGGGCT			116			ACTCGCGGTTCGGGGGGCACC	..(((((((((((((..((....))..)))))))))))))...	-23.1	68.1818	hsa-miR-182*
--	Candi-734	GGTAGTCCGGGCGGGGCAG			116			GCCCCGTCCGGACCGCCA	((..((((((((((((....))))))))))))..)).	-33.6	73.6842
--	Candi-735	GGGGGCTTCGCATTTATTTGA			116			CAGGTCTGTGCGAAGCCGCAA	.(.((((((((((..(((.....)))..)))))))))).)..	-20.1	66.6667	hsa-miR-185*
--	Candi-736	ACTGATTTTTGGAAACTGACGGA			114			GAGTCGGTTCCAAGGGTTGGGC	.(..((((((((((.(((((.....)))))))))))))))..)..	-21	69.5652	hsa-miR-29a*
--	Candi-737	ACCTGGGGATGTGTGACGGATCA			114			TTCTGTCGCACATCGCCATACT	...(((.(((((((((((((....))))))))))))).)))....	-27.1	69.5652	dme-miR-1015
--	Candi-738	AAGCGAAAGGTCGGCGGT			112			CGCCGACCTGATCGCCGC	..((((.((((((((....))))))))..))))...	-22.2	66.6667	cel-miR-1829c/cel-miR-1832b*
--	Candi-739	GCGGGGATTGGCACATAC			110			CGTGTCGCCGATCGCCGTG	((((.(((((((((((...)))).))))))).)))).	-20.8	83.3333	hsa-miR-542-5p
--	Candi-740	TGAGAGCCAAGGGTTGAGGGACG			110			GTCGACCTCGACCCGGCTGTTGA	.((.((((..(((((((((.........))))))))))))).))..	-23.4	65.2174
--	Candi-741	CGTGGGTGTTTGAAGGCGATTG			108			TCCGCCGGCCGGACGCCTATGG	((((((((((((..((((......))))...)))))))))))).	-23.8	72.7273	dme-miR-966
--	Candi-742	TTACTATATCCATACTCAGCT			108	2	1	GCTGGATGTGGGTGTTGTATGG	.(((.(((((((((..(((...)))..))))))))).)))...	-15.2	71.4286
--	Candi-743	GGTAAGTGGGAAACGATGTGGGAA			108			CTCATCAGGTGTTTCCCGCGCCA	(((..(((((((((((((.(....).))))....)))))))))))).	-21.7	70.8333
--	Candi-744	TAAGACGATGGTAGAGATGGA			108			ACAGACTCGGCCGTCGTCTTAT	((((((((((((.(((..........))).)))))))))))).	-20.4	71.4286
--	Candi-745	GCCGGAATAGCGCAGACGGTAGA			106			CTGCCGTCGGCGTTGGGTGGCT	((((...((((((.((((((.....)))))).))))))..)))).	-23.9	69.5652
--	Candi-746	CCTCGCGGATGGAGCTGAAGGC			105			CCTGGCGGCTGTAGCGCGGGGGT	(((((((..((.(((((..(....)..))))).)).)))))))..	-21	68.1818
--	Candi-747	GAGGTTACGAGATTGCAATGAG			104			AGCTGCGATCTCGGTGACTTCGG	(((((((((((((((((........))))))))).))))))))..	-23.2	77.2727	hsa-miR-154
--	Candi-748	TGACAGAAGAGAGTGAGCAC		31	102	2	4	GTTCGCTTTCTTCGGGACAA	.....((((((((((((....)))))))))))).......	-16.5	60
--	Candi-749	GGGGTGTAGGATAGGTGGGAGCTT		6	102			GCTCGGGCCTGTCGGACATCCGC	.((((((..(((((((..(((....)))..)))))))..))))))..	-24.4	66.6667	hsa-miR-609
--	Candi-750	GGTACTCTGGCCGAGCGGTC			101			ACTGTTTCGGCTAGGGGGCCA	((..((((((((((((((...))).)))))))))))..)).	-24.3	80
--	Candi-751	AAGGGTTCGTTGTGCAGAGGTTT				1151		AGCTCTGTACAACGAACCCGTTT	..(((((((((((((((((......)))))))))))))))))....	-32	73.913	hsa-miR-296-3p
--	Candi-752	GCTGCTGTAGCTCAGTGGTAGAG			37	153		GCTTCGGCTGAGTTGATAGTGCA	((.(((((((((((((.(.((...)).).)))))))).))))))).	-17.8	78.2609	hsa-miR-93*
--	Candi-753	GGGCCTGTAGCTCAGCGGTTAGA			3	236		GGAATCGCTGAGCTGGAGGAAAT	...(((.(((((((((((((.....))))))))))))).)))....	-26.9	69.5652
--	Candi-754	TCACCGGGAATTGATATGGCA				178	2	GCCAGCATCGGTTTTCGGCGTG	.(.(((..(((((((.(((...)))..)))))))..))).)..	-15.6	66.6667	cbr-miR-35/cbr-miR-36/cbr-miR-38/cbr-miR-39/cbr-miR-40/cbr-miR-41/cel-miR-35/cel-miR-36/cel-miR-37/cel-miR-38/cel-miR-39/cel-miR-40/cel-miR-41/cel-miR-42
--	Candi-755	GTTTAGATCGTGCATGGTAAAG				153		AATTTATGTACGGTCTAAACA	(((((((((((((((((........))))))))))))))))).	-22.7	77.2727
--	Candi-756	GCACTCGTAGCTCAGCTGGA			9	128	6	ATAGAGGAGCTGCGGGTGCCC	(((((((((((((..(((...)))..)))))))))))))..	-25.6	80
--	Candi-757	GTGCCGGAGTAGCCAAGTGGTA				123		TTCAGTGGCTACGCCGGCATG	(((((((.(((((((..((.....)).))))))).))))))).	-26	72.7273
--	Candi-758	GAAATCCAACGATCGTTGAACAA				112		GGTGCGATGACGCGTTGGGTTTCA	(((((((((((.((((((.((...)).))))))..))))))))))).	-20.6	82.6087	hsa-miR-605
--	Candi-759	GGTGGCTGTGCGCAGGGCA			4	108		GCCGTGCGCGGAGTCATCGA	(((((((.((((((.((...)).)))))).)))))))..	-24.5	78.9474
--	Candi-760	ATATTACCAGAGTTGAGCCAGT				102		CTGGCTCAACTCTGGTAATATC	(((((((((((((((((((.....))))))))))))))))))).	-32.1	86.3636	hsa-miR-556-3p
--	Candi-761	GGCGGCTGTGTGCGGGCAG			1	102		ACCCGCGTACAGCTGCCAC	((((((((((((((((....))))))))))))))))..	-30.7	84.2105
