# Supplementary material for: MicroRNA Discovery and Analysis of Pinewood Nematode Bursaphelenchus xylophilus by Deep Sequencing
Source: PLoS One. 2010 Oct 12;5(10):e13271. doi: 10.1371/journal.pone.0013271 (PMC2953492; doi:10.1371/journal.pone.0013271)
Supplement: Table S4 — List of predicted miRNA targets in B. xylophilus ESTs. (0.50 MB XLS) [file pone.0013271.s006.xls]

## Sheet: Sheet1
Supplemental Table S4 List of predicted miRNA targets in B. xylophilus ESTs
miRNA	EST GenBank Accession No.(start,end)	miRanda Score	Homology/Orthology WormPep gene (description)	Alignment
bxy-novel-18	CJ985685:(382,405)	185	Y47G6A.8:(crn-1 endonuclease)	miR: 3' taTGGGATTTTG-GAAACTAGAGt 5' :||| ||||| |||||||||| EST: 5' ctGCCCAAAAACGCTTTGATCTCa 3'
bxy-novel-05	CJ980227:(111,133)	184	T19B10.3	miR: 3' agtTTACTTCTTTTTCTTAGAGt 5' :|||:| |||||||||||| EST: 5' agcGATGGATAAAAAGAATCTCc 3'
bxy-novel-05	CJ985380:(431,453)	184	H22K11.2	miR: 3' agtTTACTTCTTTTTCTTAGAGt 5' :|||:| |||||||||||| EST: 5' agcGATGGATAAAAAGAATCTCc 3'
bxy-novel-19	CJ991927:(229,251)	184	F32B6.3	miR: 3' ttgCTTTCATGGCCGTGAAAATg 5' |||||| ::|||||||||| EST: 5' acgGAAAGTTTTGGCACTTTTAg 3'
bxy-novel-05	CJ989747:(257,279)	181	Y10G11A.1	miR: 3' agTTTACTTCTTTTTCTTAGAGt 5' |||||:| | :||||||||| EST: 5' tcAAATGGAAATGAAGAATCTCg 3'
bxy-novel-05	CJ990673:(29,51)	181	Y63D3A.6b:(dnj-29 DnaJ domain)	miR: 3' agTTTACTTCTTTTTCTTAGAGt 5' |:| ||:|| |||||||||| EST: 5' tgAGAAGAGGACAAAGAATCTCg 3'
bxy-novel-05	CJ986038:(258,280)	180	Y50E8A.4c:(unc-61)	miR: 3' agtTTACTTCTTTTTCTTAGAGt 5' :|||: |||||:||||||| EST: 5' gttGATGGTGAAAAGGAATCTCt 3'
bxy-novel-25	CJ990333:(258,279)	180	Y43F4A.1a	miR: 3' ttAGGTCATATGAGAAATAACAt 5' ||:|||| |:|:|||||||| EST: 5' taTCTAGTA-ATTTTTTATTGTg 3'
bxy-miR-29	CJ979486:(247,267)	179	C07H6.5:(cgh-1 ATP-dependent RNA helicase)	miR: 3' tcTCGTCGAAGTGTACCACGAt 5' ||||||||:: |||||||| EST: 5' atAGCAGCTTTG-ATGGTGCTc 3'
bxy-novel-29	CJ987001:(201,221)	179	F23C8.6	miR: 3' aaAAGGGCTGCCTGACTATGAa 5' || ||||||| |||||||| EST: 5' aaTTGCCGACGG-CTGATACTt 3'
bxy-novel-18	CJ991091:(132,158)	179	C05D11.7b	miR: 3' taTGGGATTT----TGGAAACTAGAGt 5' |||:|||| | |||||||||| EST: 5' agACCTTAAACCCCAACTTTGATCTCa 3'
bxy-miR-50	CJ980251:(401,425)	178	C08B6.8	miR: 3' ttGGGT-TCTTATGATCTGTATAGt 5' |||| ||| :||:|||||||| EST: 5' ctCCCACAGACAGCTGGACATATCc 3'
bxy-novel-31	CJ991325:(108,132)	178	T21G5.3:(glh-1 RNA helicase)	miR: 3' cgTCTTTTGGAACCG-CTCATGTTt 5' ||:|||: |||| |||||||| EST: 5' taAGGAAATACTGGCGGAGTACAAa 3'
bxy-novel-18	CJ979318:(354,376)	177	E01B7.1	miR: 3' taTGGGATTTTGGAAACTAGAGt 5' |||: || ||| |||||||| EST: 5' cgACCTGAACACCCTTGATCTCt 3'
bxy-novel-18	CJ984611:(421,443)	177	W09C3.6:(gsp-3 serine\/threonine protein phosphatase PP1)	miR: 3' taTGGGATTTTGGAAACTAGAGt 5' ||| |:||||| ||||||| EST: 5' aaACCATGAAACCCCTGATCTCg 3'
bxy-miR-72	CJ985537:(127,147)	177	ZK1248.7	miR: 3' tcgaTACGGTTGTAGAACGGa 5' |||||| ||||||||| EST: 5' aatcATGCCATCATCTTGCCg 3'
bxy-novel-14	CJ989007:(30,58)	177	B0491.5	miR: 3' agTGAGAAG---TGAGC---AACTCTAAc 5' ||||||| |||:| |||||||| EST: 5' gaACTCTTCATTACTTGTTCTTGAGATTt 3'
bxy-miR-1	CJ982399:(27,48)	176	T23G7.2a	miR: 3' gaTGTATGAAGAAATGTAAGGt 5' || |::||| ||||||||| EST: 5' ttACTTGTTTCCTTACATTCCa 3'
bxy-miR-277	CJ982762:(176,197)	176	T04C12.6:(act-1 actin)	miR: 3' agCATGGTCTAACCACGTAAAc 5' ||::: |:||||||||||| EST: 5' gcGTGTTCGGTTGGTGCATTTg 3'
bxy-miR-2	CJ979193:(123,143)	175	F01G10.1:(tkt-1 transketolase)	miR: 3' atGTAGTTTCGACCGACACTAt 5' |:|||| || ||||||||| EST: 5' ggCGTCAACGC-GGCTGTGATt 3'
bxy-novel-15	CJ979337:(128,147)	174	Y32H12A.5:(paqr-2)	miR: 3' gtGTGCCTACTTCCACGGTAa 5' |||||| ||| ||||||| EST: 5' aaCACGGACGAA-GTGCCATa 3'
bxy-novel-31	CJ979692:(369,393)	174	C23G10.4b:(rpn-2 tRNA processing protein SEN3)	miR: 3' cgTCTTTTGGAACC-GCTCATGTTt 5' || ||:|: ||| :|||||||| EST: 5' ggAGCAAGCTCTGGATGAGTACAAg 3'
bxy-novel-31	CJ980125:(406,433)	174	B0252.3c	miR: 3' cgTCTTT-TGGAAC---CGCTCATGTTt 5' :|||| |: ||| |||||||||| EST: 5' taGGAAATATGTTGGGTGCGAGTACAAt 3'
bxy-miR-277	CJ981716:(335,356)	174	F55F3.1:(aakb-1)	miR: 3' agcaTGGTCTAACCACGTAAAc 5' :||||: |||||||||| EST: 5' cccgGCCAGGGTGGTGCATTTg 3'
bxy-miR-86	CJ982070:(183,211)	174	F37H8.5	miR: 3' tcTGACACCGTTTCAT-----AAGTGAAt 5' |:||||| |::||| ||||||| EST: 5' tgATTGTGGAAGGGTACCACCTTCACTTt 3'
bxy-miR-86	CJ982853:(310,331)	174	K07C11.4	miR: 3' tcTGACACCGTTTCATAAGTGAAt 5' | | |||||||| ||||||| EST: 5' ggAATTTGGCAAAG--TTCACTTc 3'
bxy-miR-2	CJ983209:(36,60)	174	F42A8.2:(sdhb-1 succinate dehydrogenase (ubiquinone) iron sulphur protein)	miR: 3' atGTAGTTT-CGAC--CGACACTAt 5' ||||:|: |||| |||||||| EST: 5' tgCATCGAGCGCTGCCGCTGTGATg 3'
bxy-novel-31	CJ983953:(335,356)	174	Y38E10A.24	miR: 3' cgTCTTTTGGAACCGCTCATGTTt 5' ||||| || || |||||||| EST: 5' cgAGAAATCC--GGAGAGTACAAg 3'
bxy-novel-03	CJ985347:(431,455)	174	T18D3.3	miR: 3' cattttgAGATGTACCAGTGCCCAa 5' |||: :||||||||||| EST: 5' ttcatgaTCTGGGTGGTCACGGGTa 3'
bxy-miR-277	CJ986998:(339,360)	174	F55F3.1:(aakb-1)	miR: 3' agcaTGGTCTAACCACGTAAAc 5' :||||: |||||||||| EST: 5' cccgGCCAGGGTGGTGCATTTg 3'
bxy-miR-277	CJ987687:(354,375)	174	F55F3.1:(aakb-1)	miR: 3' agcaTGGTCTAACCACGTAAAc 5' :||||: |||||||||| EST: 5' cccgGCCAGGGTGGTGCATTTg 3'
bxy-novel-18	CJ988967:(346,370)	174	F56D1.5:(dhs-5)	miR: 3' tatGGGAT--TTTGGAAACTAGAGt 5' |:| | |||:|||||||||| EST: 5' ttcCTCCACCAAATCTTTGATCTCc 3'
bxy-novel-31	CJ991232:(336,363)	174	B0252.3c	miR: 3' cgTCTTT-TGGAAC---CGCTCATGTTt 5' :|||| |: ||| |||||||||| EST: 5' taGGAAATATGTTGGGTGCGAGTACAAt 3'
bxy-novel-31	CJ991543:(332,353)	174	Y38E10A.24	miR: 3' cgTCTTTTGGAACCGCTCATGTTt 5' ||||| || || |||||||| EST: 5' cgAGAAATCC--GGAGAGTACAAg 3'
bxy-novel-31	CJ979601:(28,52)	173	Y66D12A.9	miR: 3' cgtCTTTTGGAAC-CGCTCATGTTt 5' ||||| ||| ||||||||| EST: 5' cttGAAAAAGTTGAACGAGTACAAa 3'
bxy-novel-31	CJ983863:(361,389)	173	T13F2.11:(msp-78 major sperm protein)	miR: 3' cgTCTT--TTGGAAC----CGCTCATGTTt 5' |||| |||| || |||||||||| EST: 5' gcAGAAAGAACC-TGCCCAGCGAGTACAAc 3'
bxy-novel-19	CJ983976:(61,85)	173	Y105E8A.2	miR: 3' ttGCTTTCAT-GGCC-GTGAAAATg 5' :||||||: |||| ||||||| EST: 5' ttTGAAAGTGTCCGGAAACTTTTAt 3'
bxy-novel-05	CJ984923:(86,108)	173	C32A3.3b	miR: 3' agTTTACTTCTTTTTCTTAGAGt 5' |: ||:||:|: |||||||| EST: 5' agAGCTGGAGGAGCAGAATCTCc 3'
bxy-novel-18	CJ984990:(375,400)	173	Y59A8B.10	miR: 3' taTGG---GATTTTGGAAACTAGAGt 5' ||| ||:| ||||||||||| EST: 5' caACCCAGCTGATCCCTTTGATCTCa 3'
bxy-novel-19	CJ986863:(59,83)	173	Y105E8A.2	miR: 3' ttGCTTTCAT-GGCC-GTGAAAATg 5' :||||||: |||| ||||||| EST: 5' ttTGAAAGTGTCCGGAAACTTTTAt 3'
bxy-novel-13	CJ987461:(23,48)	173	Y71F9B.16:(dnj-30)	miR: 3' tctACTC----AGATCAGACTAGAGt 5' |||| |||| ||||||||| EST: 5' cttTGAGAAATTCTATTCTGATCTCt 3'
bxy-novel-18	CJ990958:(8,33)	173	Y59A8B.10	miR: 3' taTGG---GATTTTGGAAACTAGAGt 5' ||| ||:| ||||||||||| EST: 5' caACCCAGCTGATCCCTTTGATCTCa 3'
bxy-miR-277	CJ980576:(346,367)	172	Y75B7AL.4b:(rga-4)	miR: 3' agCATGGTCTAACCACGTAAAc 5' | |:|||||| ||||||| EST: 5' gaGAATCAGATTATTGCATTTg 3'
bxy-miR-184	CJ980949:(246,269)	172	F41C3.5	miR: 3' cgaGGAATAGTCT-GAAGGCAGGt 5' || | ||:|| ||||||||| EST: 5' ccaCCGTTTCGGAGCTTCCGTCCc 3'
bxy-miR-1	CJ981097:(58,80)	172	C28H8.6c:(pxl-1)	miR: 3' gaTGTAT-GAAGAAATGTAAGGt 5' :| |: |||:|||||||||| EST: 5' ccGCTTGTCTTTTTTACATTCCa 3'
bxy-novel-31	CJ981389:(375,402)	172	ZK1251.6:(msp-76 major sperm protein (MSP1))	miR: 3' cgTCTTTTGGAACCG----CTCATGTTt 5' :|||:| |||| | |||||||| EST: 5' caGGAAGAACTTGCCCATTGAGTACAAc 3'
bxy-novel-05	CJ981856:(365,390)	172	F40H3.3	miR: 3' agtTTACTT---CTTTTTCTTAGAGt 5' ::||:| |:||||||||||| EST: 5' catGGTGGAGTTGGAAAAGAATCTCa 3'
bxy-novel-31	CJ982087:(390,417)	172	ZK1251.6:(msp-76 major sperm protein (MSP1))	miR: 3' cgTCTTTTGGAACCG----CTCATGTTt 5' :|||:| |||| | |||||||| EST: 5' caGGAAGAACTTGCCCATTGAGTACAAc 3'
bxy-novel-31	CJ982274:(377,404)	172	ZK1251.6:(msp-76 major sperm protein (MSP1))	miR: 3' cgTCTTTTGGAACCG----CTCATGTTt 5' :|||:| |||| | |||||||| EST: 5' caGGAAGAACTTGCCCATTGAGTACAAc 3'
bxy-miR-2	CJ983484:(265,286)	172	T07H6.3b:(col-166)	miR: 3' atGTAGTTTCGACCGACACTAt 5' | |||:| |||||||||| EST: 5' ttCCTCAGACATGGCTGTGATg 3'
bxy-novel-31	CJ986007:(380,407)	172	ZK1251.6:(msp-76 major sperm protein (MSP1))	miR: 3' cgTCTTTTGGAACCG----CTCATGTTt 5' :|||:| |||| | |||||||| EST: 5' caGGAAGAACTTGCCCATTGAGTACAAc 3'
bxy-novel-19	CJ986258:(468,489)	172	F49E11.6:(scl-11 testis-specific protein TPX-1 like)	miR: 3' ttGCTTTCATGGCCGTGAAAATg 5' :|:||| ||:|| ||||||| EST: 5' aaTGGAAGGACTGG-ACTTTTAc 3'
bxy-novel-31	CJ987044:(382,409)	172	ZK1251.6:(msp-76 major sperm protein (MSP1))	miR: 3' cgTCTTTTGGAACCG----CTCATGTTt 5' :|||:| |||| | |||||||| EST: 5' caGGAAGAACTTGCCCATTGAGTACAAc 3'
bxy-novel-09	CJ987240:(406,429)	172	T25B9.7:(ugt-54 UDP-glucuronosyltransferase)	miR: 3' tttCCGGACTTTTG-TCAGCGTTt 5' |||||| ||| :||||||| EST: 5' tgtGGCCTGCCAACTGGTCGCAAa 3'
bxy-novel-30	CJ988089:(238,260)	172	F11A3.1:(acs-14 4-coumarate-CoA ligase)	miR: 3' gaAAACTAAAACT-GCTGGTCAa 5' ||||: || || |||||||| EST: 5' ggTTTGGGTTGGATCGACCAGTg 3'
bxy-novel-07	CJ988102:(403,424)	172	C50F4.13:(his-35 histone H2A)	miR: 3' caTGGGATTTAGATACTAGAGt 5' ::|||||: | |||||||| EST: 5' caGTCCTAAGCCCATGATCTCg 3'
bxy-miR-786	CJ988133:(114,135)	172	F09G8.3	miR: 3' aaGTCTGAAAGCTTCCCGTAAt 5' :|||:|| ||: ||||||| EST: 5' atTAGATTTGCGGTGGGCATTg 3'
bxy-novel-05	CJ990857:(346,371)	172	F40H3.3	miR: 3' agtTTACTT---CTTTTTCTTAGAGt 5' ::||:| |:||||||||||| EST: 5' catGGTGGAGTTGGAAAAGAATCTCa 3'
bxy-novel-05	CJ991329:(87,112)	172	ZK353.6:(lap-1 Leucine aminopeptidase)	miR: 3' agtTTACTTCT---TTTTCTTAGAGt 5' |:|||||| |:|||||||| EST: 5' gacAGTGAAGATTGCAGAGAATCTCg 3'
bxy-novel-05	CJ991376:(356,381)	172	F40H3.3	miR: 3' agtTTACTT---CTTTTTCTTAGAGt 5' ::||:| |:||||||||||| EST: 5' catGGTGGAGTTGGAAAAGAATCTCa 3'
bxy-novel-05	CJ991392:(361,386)	172	F40H3.3	miR: 3' agtTTACTT---CTTTTTCTTAGAGt 5' ::||:| |:||||||||||| EST: 5' catGGTGGAGTTGGAAAAGAATCTCa 3'
bxy-novel-13	CJ991714:(265,286)	172	R12B2.3	miR: 3' tcTACTCAGATCAGACTAGAGt 5' | || || :|||||||||| EST: 5' caAGGATTCGGGTCTGATCTCa 3'
bxy-miR-786	CJ980995:(167,189)	171	C36A4.9a:(acs-19 acetyl-coenzyme A synthetase)	miR: 3' aagTCTGAAAGCT-TCCCGTAAt 5' |||||||:|: ||||||| EST: 5' ccaAGACTTTTGGCTGGGCATTg 3'
bxy-miR-236	CJ982272:(370,394)	171	F57F5.1	miR: 3' aaGTAGCAAT--GGACTGTCATAAt 5' |: ||||| :| ||||||||| EST: 5' gcCGGCGTTATGTCCGACAGTATTt 3'
bxy-novel-22	CJ985287:(75,96)	171	H27A22.1b	miR: 3' aacGAACAATATAGAGGGCCACt 5' | ||| |||| |||||||| EST: 5' gttCATGTGATAT-TCCCGGTGc 3'
bxy-novel-07	CJ985436:(34,55)	171	F40F8.10:(rps-9 ribosomal protein S9)	miR: 3' catGGGATTTAGATACTAGAGt 5' :|| |::|:||||||||| EST: 5' tatTCCAAGGTTTATGATCTCc 3'
bxy-novel-03	CJ985670:(11,40)	171	C35B8.2b:(vav-1)	miR: 3' caTTTTGAGATGTACC-----AGTGCCCAa 5' ||||| :| |||| |||||||| EST: 5' agAAAACCTTCGATGGAACTATCACGGGTc 3'
bxy-miR-2	CJ988788:(57,78)	171	C02B10.1:(ivd-1 acyl-CoA dehydrogenase)	miR: 3' atGTA-GTTTCGACCGACACTAt 5' ||| ||||| || ||||||| EST: 5' atCATGCAAAG-TGCCTGTGATa 3'
bxy-miR-72	CJ990608:(47,68)	171	F41E6.6:(tag-196 cysteine protease and a protease inhibitor)	miR: 3' tcGATACGGTTGT-AGAACGGa 5' | :||:||||| ||||||| EST: 5' tgCGGTGTCAACACTCTTGCCa 3'
bxy-miR-72	CJ979125:(142,163)	170	K04B12.3:(smg-8)	miR: 3' tcgATACGGT-TGTAGAACGGa 5' || |||| ||:||||||| EST: 5' acgTACGCCAGACGTCTTGCCa 3'
bxy-miR-184	CJ980172:(339,359)	170	F56C11.1:(bli-3)	miR: 3' cgaggAATAGTCTGAAGGCAGGt 5' ||||||| |||||||| EST: 5' aagagTTATCAG--TTCCGTCCt 3'
bxy-miR-9*	CJ980919:(217,237)	170	F14E5.1	miR: 3' agaAAACCAGTAGGTCGAAAt 5' ||||||: |||||||| EST: 5' ataTTTGGTTTCCCAGCTTTc 3'
bxy-novel-11	CJ981177:(367,390)	170	B0272.3	miR: 3' tatctGTACTACT-GTTATGGAGt 5' | ||:||| ||||||||| EST: 5' tgcctCTTGGTGACCAATACCTCc 3'
bxy-miR-40	CJ981772:(49,69)	170	C56A3.2:(ttr-44 Transthyretin-like family)	miR: 3' agtCGCTTACATTTGGGCCACt 5' ||| ||| :||||||||| EST: 5' cttGCG-ATGGGAACCCGGTGg 3'
bxy-miR-50	CJ981827:(74,98)	170	R53.2	miR: 3' ttGGGTTCTTATGA-TCTGTATAGt 5' :||||||| |:| ||:|||||| EST: 5' aaTCCAAGAAGATTGAGGCATATCt 3'
bxy-miR-9	CJ983951:(147,166)	170	C34F6.4:(hst-2)	miR: 3' taTGTTGATCTATTGGTTTCt 5' ||||| :||| ||||||| EST: 5' ttACAACAGGAT-ACCAAAGa 3'
bxy-miR-9*	CJ984419:(200,220)	170	F14E5.1	miR: 3' agaAAACCAGTAGGTCGAAAt 5' ||||||: |||||||| EST: 5' ataTTTGGTTTCCCAGCTTTc 3'
bxy-miR-40	CJ984654:(83,103)	170	T07C12.7:(ttr-46 Transthyretin-like family)	miR: 3' agtCGCTTACATTTGGGCCACt 5' ||| ||| :||||||||| EST: 5' cttGCG-ATGGGAACCCGGTGg 3'
bxy-novel-15	CJ985375:(325,345)	170	R12H7.2:(asp-4 aspartyl protease)	miR: 3' gtgTGCCTACTTCCACGGTAa 5' :| || ||||||||||| EST: 5' tgaGCAGAAGAAGGTGCCATa 3'
bxy-novel-11	CJ985680:(383,406)	170	B0272.3	miR: 3' tatctGTACTACT-GTTATGGAGt 5' | ||:||| ||||||||| EST: 5' tgcctCTTGGTGACCAATACCTCc 3'
bxy-miR-9	CJ986043:(174,193)	170	C34F6.4:(hst-2)	miR: 3' taTGTTGATCTATTGGTTTCt 5' ||||| :||| ||||||| EST: 5' ttACAACAGGAT-ACCAAAGa 3'
bxy-miR-2	CJ988940:(17,37)	170	Y65B4BR.3:(ptr-21)	miR: 3' atgTAGTTTCGACCGACACTAt 5' || | :|||||||||||| EST: 5' ctgAT-ATGGCTGGCTGTGATg 3'
bxy-novel-11	CJ989214:(326,349)	170	B0272.3	miR: 3' tatctGTACTACT-GTTATGGAGt 5' | ||:||| ||||||||| EST: 5' tgcctCTTGGTGACCAATACCTCc 3'
bxy-novel-11	CJ989654:(395,418)	170	B0272.3	miR: 3' tatctGTACTACT-GTTATGGAGt 5' | ||:||| ||||||||| EST: 5' tgcctCTTGGTGACCAATACCTCc 3'
bxy-novel-11	CJ990043:(378,401)	170	B0272.3	miR: 3' tatctGTACTACT-GTTATGGAGt 5' | ||:||| ||||||||| EST: 5' tgcctCTTGGTGACCAATACCTCc 3'
bxy-novel-11	CJ990045:(174,197)	170	F54C8.1	miR: 3' tatctGTACTACT-GTTATGGAGt 5' | ||:||| ||||||||| EST: 5' tgcctCTTGGTGACCAATACCTCc 3'
bxy-novel-10	CJ990709:(154,175)	170	F09B9.3:(erd-2 ER lumen protein retaining receptor)	miR: 3' tcCG-CA-GTAGAGCTTGACCt 5' || || |||||:||||||| EST: 5' ggGCTGTACATCTTGAACTGGg 3'
bxy-novel-09	CJ979344:(384,406)	169	C09B8.6b:(hsp-25)	miR: 3' ttTCCGGACTTTTGTCAGCGTTt 5' || :: ||: |||||||||| EST: 5' gcAGTTTCGAGTACAGTCGCAAg 3'
bxy-novel-05	CJ980071:(286,308)	169	T02E1.5a:(dhs-3 3-oxoacyl-[acyl-carrier protein] reductase)	miR: 3' agTTTACTTCTTTTTCTTAGAGt 5' ::| ||||||:|||:||||| EST: 5' gtGGAAGAAGAAGAAGGATCTCa 3'
bxy-miR-252	CJ980134:(184,206)	169	F39H2.3	miR: 3' aatggaCGCCGTGATGATGAATc 5' |||| || |||||||| EST: 5' gcatgaGCGGGACAACTACTTAc 3'
bxy-novel-09	CJ980357:(319,341)	169	C09B8.6b:(hsp-25)	miR: 3' ttTCCGGACTTTTGTCAGCGTTt 5' || :: ||: |||||||||| EST: 5' gcAGTTTCGAGTACAGTCGCAAg 3'
bxy-novel-05	CJ980650:(287,309)	169	F45E12.3:(cul-4)	miR: 3' agtttaCTTCTTTTTCTTAGAGt 5' ||||: :||||||||| EST: 5' cagggaGAAGGTGAAGAATCTCa 3'
bxy-novel-09	CJ980883:(385,407)	169	C09B8.6b:(hsp-25)	miR: 3' ttTCCGGACTTTTGTCAGCGTTt 5' || :: ||: |||||||||| EST: 5' gcAGTTTCGAGTACAGTCGCAAg 3'
bxy-novel-09	CJ980897:(364,386)	169	C09B8.6b:(hsp-25)	miR: 3' ttTCCGGACTTTTGTCAGCGTTt 5' || :: ||: |||||||||| EST: 5' gcAGTTTCGAGTACAGTCGCAAg 3'
bxy-novel-03	CJ981351:(458,478)	169	Y39A1C.4:(hex-3)	miR: 3' caTTTTGAGATGTACCAGTGCCCAa 5' ||||||| | || |||||||| EST: 5' taAAAACTC-A-AT--TCACGGGTa 3'
bxy-let-7	CJ980463:(269,289)	160	C09B8.6b:(hsp-25)	miR: 3' ttgatATGTTGGATGATGGAGt 5' |||:||| ||||||| EST: 5' catccTACGACC-CCTACCTCg 3'
bxy-novel-14	CJ983241:(101,121)	169	F08G5.4:(col-130 collagen)	miR: 3' agTGAGAAGTGAGCAACTCTAAc 5' | ||| ||||| ||||||| EST: 5' acAGTCTACACTC--TGAGATTa 3'
bxy-novel-05	CJ983797:(85,107)	169	T02E1.5a:(dhs-3 3-oxoacyl-[acyl-carrier protein] reductase)	miR: 3' agTTTACTTCTTTTTCTTAGAGt 5' ::| ||||||:|||:||||| EST: 5' gtGGAAGAAGAAGAAGGATCTCa 3'
bxy-novel-21	CJ983960:(210,229)	169	Y38E10A.7:(lips-15)	miR: 3' acaGCTAGGATAAAGCGGGGg 5' ||||| | ||||||||| EST: 5' cccCGATCAT-TTTCGCCCCa 3'
bxy-novel-03	CJ985288:(146,174)	169	C23H3.7:(tre-5 trehalase)	miR: 3' caTTTTGA-GA--TGTA-CCAGTGCCCAa 5' ||:||| || | || || ||||||| EST: 5' tcAAGACTACTTCAAATGGGCCACGGGTt 3'
bxy-miR-234*	CJ985302:(106,131)	169	C17G1.3a:(ugt-23 UDP-glucosyltransferase)	miR: 3' acAG-GTAAC-GGT-CTCTTATGGGt 5' || |:||| ||| || ||||||| EST: 5' atTCACGTTGACCATGAAAATACCCc 3'
bxy-let-7	CJ986396:(248,268)	160	C09B8.6b:(hsp-25)	miR: 3' ttgatATGTTGGATGATGGAGt 5' |||:||| ||||||| EST: 5' catccTACGACC-CCTACCTCg 3'
bxy-novel-02	CJ986394:(121,144)	169	F41C3.3:(acs-11 Long-chain-fatty-acid coA ligase)	miR: 3' ttGCTTTC-ATTTAAGATGCCCAa 5' |||||| ||| :||||||| EST: 5' gaCGAAAGACAAAGATTACGGGTc 3'
bxy-novel-26	CJ986964:(319,342)	169	H28O16.1d	miR: 3' aaCGGCG-TTTGTAAGGGGCCACt 5' |:||: ||:| | |||||||| EST: 5' agGTCGTGAAGCCTACCCCGGTGa 3'
bxy-novel-31	CJ988271:(48,74)	169	AC7.2b:(soc-2)	miR: 3' cgtCTTTTGGA---ACCGCTCATGTTt 5' |:||::|| || :|||||||| EST: 5' cctGGAAGTCTTAGTGCTGAGTACAAa 3'
bxy-novel-02	CJ988720:(244,266)	169	C02B10.2	miR: 3' ttGCTTTCATTTAAGATGCCCAa 5' :||| |:| ||:||||||| EST: 5' aaTGAATCTGACTTTTACGGGTt 3'
bxy-novel-07	CJ989497:(53,78)	169	F56H1.1:(che-14)	miR: 3' catGGGAT----TTAGATACTAGAGt 5' ||||: |||| |||||||| EST: 5' attCCCTGCGACAATCGATGATCTCa 3'
bxy-novel-04	CJ989550:(20,43)	169	ZK1127.5	miR: 3' ttGACAGTTGTCCA-CCGAGAGAa 5' :|||:|: || | |||||||| EST: 5' aaTTGTTAGAAGTTAGGCTCTCTg 3'
bxy-novel-02	CJ990298:(182,207)	169	F18A1.5:(rpa-1 replication factor A)	miR: 3' ttGCTTTCA---TTTAAGATGCCCAa 5' :|:|||| :|||:||||||| EST: 5' tcTGGAAGTCGCCGATTTTACGGGTg 3'
bxy-novel-23	CJ992222:(173,199)	169	Y24D9A.1a	miR: 3' tagCGAACACTG---CGTAAAGGATAt 5' | ||| ||| |::|||||||| EST: 5' acgGATTGGGACAAGGTGTTTCCTATg 3'
bxy-novel-05	CJ992269:(143,169)	169	W03G9.4:(app-1 aminopeptidase)	miR: 3' agTTTAC--TTCTT--TTTCTTAGAGt 5' |:||| ::||| |:|||||||| EST: 5' agAGATGGCGGGAATGAGAGAATCTCa 3'
bxy-novel-05	CJ992277:(143,169)	169	W03G9.4:(app-1 aminopeptidase)	miR: 3' agTTTAC--TTCTT--TTTCTTAGAGt 5' |:||| ::||| |:|||||||| EST: 5' agAGATGGCGGGAATGAGAGAATCTCa 3'
bxy-novel-28	CJ979322:(473,495)	168	F09B12.2:(dhhc-1)	miR: 3' taATGTGG-ACTGTCGGTAAAAt 5' ||| :: ||:|:|||||||| EST: 5' ggTACTTTGTGGCGGCCATTTTg 3'
bxy-novel-07	CJ979663:(36,57)	168	K07A9.2:(cmk-1 ser\/thr protein kinase)	miR: 3' caTGGGATTTAGATACTAGAGt 5' |::| ||: :||||||||| EST: 5' ggATTCCAAGATTATGATCTCa 3'
bxy-miR-277	CJ980001:(370,397)	168	K08C7.5:(fmo-2 flavin-containing monoxygenase)	miR: 3' agCATGGTC--TAAC----CACGTAAAc 5' ||||::| |||| |||||||| EST: 5' ccGTACTGGAAATTGGGTCGTGCATTTt 3'
bxy-miR-2	CJ980281:(202,229)	168	F23B12.5	miR: 3' atGTAGTTTC-----GA-CCGACACTAt 5' |||||||| || |||||||| EST: 5' acCATCAAAGTCACCCTCAGCTGTGATc 3'
bxy-miR-252	CJ980333:(244,269)	168	Y39A1A.8	miR: 3' aatGGACGCC---GTGATGATGAATc 5' :|||:|| ||:| ||||||| EST: 5' actTCTGTGGCCCCATTTCTACTTAc 3'
bxy-miR-252	CJ981014:(262,287)	168	Y39A1A.8	miR: 3' aatGGACGCC---GTGATGATGAATc 5' :|||:|| ||:| ||||||| EST: 5' actTCTGTGGCCCCATTTCTACTTAc 3'
bxy-novel-09	CJ981666:(318,342)	168	T07A9.11:(rps-24 ribosomal protein)	miR: 3' ttTCCGGACTTTT---GTCAGCGTTt 5' |||:| ||:|| |:||||||| EST: 5' caAGGTC-GAGAAGCCCGGTCGCAAa 3'
bxy-novel-17	CJ982106:(282,304)	168	F26A1.8	miR: 3' agCGGGTTATT-TAGGGGCCACt 5' |: ||:||: ||:||||||| EST: 5' cgGTGCAGTAGCATTCCCGGTGa 3'
bxy-novel-10	CJ982159:(116,138)	168	C04F6.3:(cht-1 glycosyl hydrolase (family 18))	miR: 3' tcCG-CAGTAGA--GCTTGACCt 5' || ||:|||| |||||||| EST: 5' agGCTGTTATCTGACGAACTGGg 3'
bxy-novel-10	CJ983240:(81,103)	168	C04F6.3:(cht-1 glycosyl hydrolase (family 18))	miR: 3' tcCG-CAGTAGA--GCTTGACCt 5' || ||:|||| |||||||| EST: 5' agGCTGTTATCTGACGAACTGGg 3'
bxy-miR-29	CJ983484:(431,453)	168	T07H6.3b:(col-166)	miR: 3' tcTCGTCGAAGTGT-ACCACGAt 5' :|||||| |: | ||||||| EST: 5' gcGGCAGCTCCGGAGTGGTGCTt 3'
bxy-miR-72	CJ983568:(310,331)	168	M88.6a:(pan-1 Leucine-rich repeats)	miR: 3' tcgatACG-GTTGTAGAACGGa 5' ||| |||:|||||||| EST: 5' ctcccTGCTCAATATCTTGCCc 3'
bxy-novel-27	CJ984338:(251,273)	168	F43G9.1	miR: 3' gtTGGT-CGATTGGTGTGACGGt 5' || | || |||| ||||||| EST: 5' ggACAAGGCCAACCCCACTGCCc 3'
bxy-novel-07	CJ984780:(206,228)	168	R07H5.3b	miR: 3' caTGGGA-TTTAGATACTAGAGt 5' :|::| :||| ||||||||| EST: 5' tgGCTTTCGAATGTATGATCTCa 3'
bxy-novel-20	CJ984884:(136,158)	168	E01G4.1:(tbc-14)	miR: 3' tcgTCGGTTGTTGCGTGTATAGt 5' ||||::| || ||||||| EST: 5' cgaAGCCGGCTTCGAACATATCt 3'
bxy-novel-05	CJ985217:(49,70)	168	ZK1248.16:(lec-5)	miR: 3' agTTTACTTCTTTTTCTTAGAGt 5' |:| |:|| :|:|||||||| EST: 5' tcAGAAGGAG-GAGAGAATCTCt 3'
bxy-novel-09	CJ985902:(413,434)	168	Y65B4BL.5:(acs-13)	miR: 3' ttTCCGGACTTTTGTCAGCGTTt 5' ||||| |:|| : ||||||| EST: 5' ccAGGCC-GGAATTTGTCGCAAt 3'
bxy-miR-29	CJ985918:(423,447)	168	Y47D3A.30:(elo-8)	miR: 3' tcTCGTCGA---AGTGTACCACGAt 5' | || || ||:||||||||| EST: 5' tcACCATCTTTATCGCATGGTGCTa 3'
bxy-novel-22	CJ986095:(43,66)	168	F57B9.5:(byn-1)	miR: 3' aacGAAC-AATATAGAGGGCCACt 5' |||| | | | ||||||||| EST: 5' agaCTTGATCAAAGCTCCCGGTGg 3'
bxy-novel-10	CJ986716:(86,108)	168	C04F6.3:(cht-1 glycosyl hydrolase (family 18))	miR: 3' tcCG-CAGTAGA--GCTTGACCt 5' || ||:|||| |||||||| EST: 5' agGCTGTTATCTGACGAACTGGg 3'
bxy-novel-28	CJ986736:(501,523)	168	F09B12.2:(dhhc-1)	miR: 3' taATGTGG-ACTGTCGGTAAAAt 5' ||| :: ||:|:|||||||| EST: 5' ggTACTTTGTGGCGGCCATTTTg 3'
bxy-novel-28	CJ986902:(468,490)	168	F09B12.2:(dhhc-1)	miR: 3' taATGTGG-ACTGTCGGTAAAAt 5' ||| :: ||:|:|||||||| EST: 5' ggTACTTTGTGGCGGCCATTTTg 3'
bxy-novel-10	CJ987847:(87,109)	168	C04F6.3:(cht-1 glycosyl hydrolase (family 18))	miR: 3' tcCG-CAGTAGA--GCTTGACCt 5' || ||:|||| |||||||| EST: 5' agGCTGTTATCTGACGAACTGGg 3'
bxy-novel-17	CJ989273:(137,163)	168	F54A3.3:(cct-3)	miR: 3' agCGGGTTA-----TTTAGGGGCCACt 5' ||| |:| |:|||||||||| EST: 5' ctGCCGAGTGGAGAAGATCCCCGGTGg 3'
bxy-novel-07	CJ989529:(72,94)	168	D1054.15:(tag-135 beta transducin like protein)	miR: 3' caTGGGATTTAGAT-ACTAGAGt 5' |: :||:||||: ||||||| EST: 5' ccATGTTAGATCTGCTGATCTCa 3'
bxy-novel-11	CJ990672:(338,364)	168	C06A6.4a	miR: 3' tatctGTACTACTG----TTATGGAGt 5' |||||| || |||||||| EST: 5' ttctcCATGATCACAATGAATACCTCa 3'
bxy-novel-27	CJ990750:(294,317)	168	C52E12.4	miR: 3' gtTGGTC-GATT-GGTGTGACGGt 5' :|||| ||:| || ||||||| EST: 5' tcGCCAGTCTGATCCCCACTGCCt 3'
bxy-novel-20	CJ991583:(385,407)	168	E01G4.1:(tbc-14)	miR: 3' tcgTCGGTTGTTGCGTGTATAGt 5' ||||::| || ||||||| EST: 5' cgaAGCCGGCTTCGAACATATCt 3'
bxy-let-7	EL740220:(374,396)	168	B0511.6	miR: 3' ttGATATG-TTGGATGATGGAGt 5' :|| || || :||||||||| EST: 5' aaTTAAACAAAATTACTACCTCa 3'
bxy-miR-124	CJ979083:(373,394)	167	F11G11.10:(col-17 collagen)	miR: 3' acCGAAAGTGGC-GCACGGAAt 5' ||| |:||| |||||||| EST: 5' agGCTACCGCCGCCGTGCCTTc 3'
bxy-miR-72	CJ979224:(137,157)	167	R05H5.3	miR: 3' tcGATACGGTTGTAGAACGGa 5' ||:||:::|: ||||||| EST: 5' acCTGTGTTGATTTCTTGCCc 3'
bxy-miR-277	CJ979570:(103,124)	167	K08E5.2a:(nac-3 Yeast ORF YCR37C)	miR: 3' agCATGGT-CTAACCACGTAAAc 5' | ||:| |||| |||||||| EST: 5' agGGACTACGATT-GTGCATTTg 3'
bxy-novel-32	CJ979988:(337,359)	167	Y76B12C.3	miR: 3' atacttaTGTTTCC-GTACTTTt 5' ||||||| ||||||| EST: 5' gagagcgACAAAGGTCATGAAAa 3'
bxy-novel-10	CJ980177:(480,499)	167	ZK858.6b	miR: 3' tccgcAGTAGAGCTTGACCt 5' |||||| ||||||| EST: 5' tataaTCATCTGGAACTGGt 3'
bxy-novel-24	CJ980292:(175,198)	167	B0228.7	miR: 3' ttCTTTGTA---ACCGCACGGAAt 5' |:| ||| |||:||||||| EST: 5' agGGACCATTCATGGTGTGCCTTg 3'
bxy-novel-06	CJ980774:(389,409)	167	H34C03.2	miR: 3' gtGTGGTTGAAAAGTCTATAa 5' ||| |:|| |||||||| EST: 5' caCACGAGCTGCTCAGATATc 3'
bxy-novel-15	CJ981869:(316,338)	167	M01D7.4:(tag-96 galactokinase)	miR: 3' gtgtGCCTAC--TTCCACGGTAa 5' :||||| |:|||||||| EST: 5' tttcTGGATGGAAGGGTGCCATt 3'
bxy-novel-30	CJ982239:(75,98)	167	R05G6.8:(plc-4 phospholipase)	miR: 3' gaaaaCTAAAACT--GCTGGTCAa 5' || ||||| |||||||| EST: 5' tgaaaGACTTTGATTCGACCAGTt 3'
bxy-miR-9	CJ983196:(386,406)	167	C25F6.2a:(dlg-1 guanylate kinase)	miR: 3' taTGTTGATCTATTGGTTTCt 5' ||:| ||| |||||||| EST: 5' ttACGAGGAGAAAACCAAAGa 3'
bxy-novel-14	CJ983642:(313,341)	167	C08H9.2b	miR: 3' agTGAGAA-G---TG--AGCAACTCTAAc 5' |:|||| | || |:||||||||| EST: 5' ccATTCTTACAAGACTGTTGTTGAGATTc 3'
bxy-novel-31	CJ984618:(19,42)	167	T03G6.2c:(nhr-40)	miR: 3' cgtctTTTGGAACCGCTCATGTTt 5' |||: |||| ||||||| EST: 5' acgccAAATGCTGGCAAGTACAAg 3'
bxy-novel-10	CJ984791:(105,124)	167	ZK858.6b	miR: 3' tccgcAGTAGAGCTTGACCt 5' |||||| ||||||| EST: 5' tataaTCATCTGGAACTGGt 3'
bxy-novel-20	CJ985763:(230,252)	167	C09D4.1b	miR: 3' tcgtCGGTTGTTGCGTGTATAGt 5' || | || :||||||||| EST: 5' atacGCAATCATTGCACATATCt 3'
bxy-novel-08	CJ986378:(441,467)	167	T11G6.1b:(hrs-1 histidyl-tRNA synthetase (mitochondrial))	miR: 3' tttGCTA-AA--GTATGCAGCTCACGa 5' |||| || || |:| ||||||| EST: 5' attCGATGTTACCAGATGCCGAGTGCc 3'
bxy-novel-32	CJ986689:(325,347)	167	Y76B12C.3	miR: 3' atacttaTGTTTCC-GTACTTTt 5' ||||||| ||||||| EST: 5' gagagcgACAAAGGTCATGAAAa 3'
bxy-miR-9	CJ986977:(351,372)	167	C50H11.15:(cyp-33C9 cytochrome P450)	miR: 3' taTGTTGATC-TATTGGTTTCt 5' || |||:| | |||||||| EST: 5' tgACTACTGGAAGAACCAAAGg 3'
bxy-novel-24	CJ987120:(160,183)	167	B0228.7	miR: 3' ttCTTTGTA---ACCGCACGGAAt 5' |:| ||| |||:||||||| EST: 5' agGGACCATTCATGGTGTGCCTTg 3'
bxy-novel-12	CJ990109:(32,55)	167	T27F2.2	miR: 3' gcTCA---GGGCTTCCAAGTGAAt 5' ||| ||| |||||||||| EST: 5' ttAGTTTGCCCTCAGGTTCACTTt 3'
bxy-novel-21	CJ991130:(29,48)	167	R06A4.9:(pfs-2 six WD40 repeats)	miR: 3' acAGCTAGGAT-AAAGCGGGGg 5' ||||| || ||||||||| EST: 5' ggTCGAT--TAGTTTCGCCCCg 3'
bxy-novel-24	CJ991569:(200,223)	167	B0228.7	miR: 3' ttCTTTGTA---ACCGCACGGAAt 5' |:| ||| |||:||||||| EST: 5' agGGACCATTCATGGTGTGCCTTg 3'
bxy-miR-72	CJ991638:(58,78)	167	T20D3.5b	miR: 3' tcgataCGGTTGTAGAACGGa 5' |||| ||||||||| EST: 5' cgtcggGCCATCATCTTGCCa 3'
bxy-novel-14	CJ979045:(288,310)	166	Y57G7A.10a	miR: 3' agtgaGAAGTGAGCAACTCTAAc 5' || || |||||||||| EST: 5' ccaagCTACAGGCGTTGAGATTa 3'
bxy-novel-29	CJ979057:(88,112)	166	T19B10.3	miR: 3' aaAAGGGCTG--CC-TGACTATGAa 5' ||:| ||| || |:||||||| EST: 5' aaTTTCAGACGTGGAATTGATACTa 3'
bxy-novel-07	CJ979265:(27,50)	166	Y54G9A.6:(bub-3 WD domain, G-beta repeat (2 domains))	miR: 3' caTGGGATTTAG--ATACTAGAGt 5' ||::|: ||| |:||||||| EST: 5' gtACTTTGCATCATTGTGATCTCc 3'
bxy-miR-184	CJ979810:(83,111)	166	H05L03.3	miR: 3' cgAGGA----ATA---GTCTGAAGGCAGGt 5' |||| ||| ||||| ||||||| EST: 5' tgTCCTCGCCTATCCGCAGAC-TCCGTCCg 3'
bxy-miR-124	CJ980292:(178,198)	166	B0228.7	miR: 3' accGAAAGTGGCGCACGGAAt 5' | ||||: |:||||||| EST: 5' gacCATTCATGGTGTGCCTTg 3'
bxy-novel-07	CJ980557:(365,389)	166	C02C6.3a	miR: 3' caTGGGATTTAG--A-TACTAGAGt 5' |:|:|| ||| | |||||||| EST: 5' ggATCTTACATCCATGATGATCTCa 3'
bxy-novel-08	CJ981194:(64,88)	166	T21H3.3:(cmd-1 calmodulin)	miR: 3' ttTGCTAAAGT-ATGCAGCTCACGa 5' :||:| |: | |||||||||| EST: 5' aaGCGGTGCCGTTTCGTCGAGTGCg 3'
bxy-novel-03*	CJ981564:(275,296)	166	W09G3.2	miR: 3' ccaTGGGCAGG-TCATCTCAAa 5' :||:||:| :|||||||| EST: 5' tgaGCCTGTTCGGGTAGAGTTc 3'
bxy-let-7	CJ981581:(360,381)	166	C09D4.5:(rpl-19 60S ribosomal protein L19)	miR: 3' ttgATA-TGTTGGATGATGGAGt 5' ||| ||:|:|| ||||||| EST: 5' ttgTATCACGATCT-CTACCTCa 3'
bxy-novel-07	CJ981897:(359,383)	166	C02C6.3a	miR: 3' caTGGGATTTAG--A-TACTAGAGt 5' |:|:|| ||| | |||||||| EST: 5' ggATCTTACATCCATGATGATCTCa 3'
bxy-miR-184	CJ982156:(25,47)	166	F01F1.6:(alh-9 Aldehyde dehydrogenase)	miR: 3' cgaggAATAGTCTGAAGGCAGGt 5' || |||| | ||||||| EST: 5' gaatgTTCTCAGTCCTCCGTCCc 3'
bxy-novel-08	CJ982196:(68,92)	166	T21H3.3:(cmd-1 calmodulin)	miR: 3' ttTGCTAAAGT-ATGCAGCTCACGa 5' :||:| |: | |||||||||| EST: 5' aaGCGGTGCCGTTTCGTCGAGTGCg 3'
bxy-miR-40	CJ982247:(86,106)	166	C56A3.2:(ttr-44 Transthyretin-like family)	miR: 3' agtCGCTTACATTTGGGCCACt 5' ||| ||| ||||||||| EST: 5' cttGCG-ATGGCAACCCGGTGg 3'
bxy-novel-03	CJ982287:(188,211)	166	F13H8.7	miR: 3' caTTTTGAGATGTACCAGTGCCCAa 5' | ||||| | : || ||||||| EST: 5' gaACAACTC-AGGAGGCCACGGGTt 3'
bxy-novel-08	CJ982676:(29,54)	166	F33H2.2	miR: 3' tttgCTAA--AGTATGCAGCTCACGa 5' |:|| ||||: |||||||| EST: 5' gatgGGTTTGTCATGAATCGAGTGCa 3'
bxy-novel-12	CJ983139:(341,359)	166	F25E2.3	miR: 3' gctCAGGGCTTCCAAGTGAAt 5' ||:||| ||||||||| EST: 5' tatGTTCCG--GGTTCACTTc 3'
bxy-novel-03*	CJ983275:(340,359)	166	Y32H12A.3:(dhs-9 dehydrogenase)	miR: 3' ccATGGGCAGGTCATCTCAAa 5' |||:|| |:|||||||| EST: 5' ctTACTCG-GCGGTAGAGTTc 3'
bxy-miR-236	CJ983563:(390,414)	166	R13A5.1d:(cup-5)	miR: 3' aagTAGCAA--TGGACTGTCATAAt 5' ||| || ||| |||||||| EST: 5' gtaATCATTGGACCGTACAGTATTa 3'
bxy-miR-40	CJ984096:(64,84)	166	C56A3.2:(ttr-44 Transthyretin-like family)	miR: 3' agtCGCTTACATTTGGGCCACt 5' ||| ||| ||||||||| EST: 5' cttGCG-ATGGCAACCCGGTGg 3'
bxy-novel-27	CJ984109:(280,303)	166	Y57G11C.16:(rps-18 ribosomal protein S13)	miR: 3' gtTGG--TCGATTGGTGTGACGGt 5' ||| ||:|| |: ||||||| EST: 5' acACCCAAGTTATCTCCACTGCCc 3'
bxy-novel-08	CJ984138:(48,72)	166	T21H3.3:(cmd-1 calmodulin)	miR: 3' ttTGCTAAAGT-ATGCAGCTCACGa 5' :||:| |: | |||||||||| EST: 5' aaGCGGTGCCGTTTCGTCGAGTGCg 3'
bxy-novel-03*	CJ984318:(279,298)	166	Y32H12A.3:(dhs-9 dehydrogenase)	miR: 3' ccATGGGCAGGTCATCTCAAa 5' |||:|| |:|||||||| EST: 5' ctTACTCG-GCGGTAGAGTTc 3'
bxy-novel-07	CJ985602:(358,382)	166	C02C6.3a	miR: 3' caTGGGATTTAG--A-TACTAGAGt 5' |:|:|| ||| | |||||||| EST: 5' ggATCTTACATCCATGATGATCTCa 3'
bxy-novel-13	CJ986175:(18,42)	166	F38B6.4	miR: 3' tctaCTCAGA---TCAGACTAGAGt 5' || |:| ||||||||||| EST: 5' ctccGACTTTTGGAGTCTGATCTCt 3'
bxy-miR-50	CJ986712:(480,502)	166	R06F6.9:(ech-4 enoyl CoA hydratase\/isomerase)	miR: 3' ttGGGTTCTTATGATCTGTATAgt 5' || |||:||:|| ||||||| EST: 5' gcCCGAAGGATGCTCGACATATa- 3'
bxy-novel-07	CJ986832:(369,393)	166	C02C6.3a	miR: 3' caTGGGATTTAG--A-TACTAGAGt 5' |:|:|| ||| | |||||||| EST: 5' ggATCTTACATCCATGATGATCTCa 3'
bxy-miR-124	CJ987120:(163,183)	166	B0228.7	miR: 3' accGAAAGTGGCGCACGGAAt 5' | ||||: |:||||||| EST: 5' gacCATTCATGGTGTGCCTTg 3'
bxy-novel-02	CJ987288:(454,478)	166	M110.5d:(dab-1)	miR: 3' ttgCTTTCA--TTTAAGATGCCCaa 5' |||||| ||:||||||||| EST: 5' aagGAAAGTACAAGTTCTACGGGat 3'
bxy-miR-786	CJ987381:(408,431)	166	T08G2.3:(acdh-10 acyl-CoA dehydrogenase)	miR: 3' aaGTCTGA--AAGCTTCCCGTAAt 5' ::|||| |:|:|||||||| EST: 5' gtTGGACTGGCTTGGAGGGCATTg 3'
bxy-novel-07	CJ987519:(329,353)	166	C02C6.3a	miR: 3' caTGGGATTTAG--A-TACTAGAGt 5' |:|:|| ||| | |||||||| EST: 5' ggATCTTACATCCATGATGATCTCa 3'
bxy-novel-02	CJ987724:(245,269)	166	M110.5d:(dab-1)	miR: 3' ttgCTTTCA--TTTAAGATGCCCaa 5' |||||| ||:||||||||| EST: 5' aagGAAAGTACAAGTTCTACGGGat 3'
bxy-novel-13	CJ988198:(229,253)	166	ZK652.1:(snr-5 small nuclear ribonucleoprotein Sm F (snRNP core protein F))	miR: 3' tcTAC-TCAGATCAG--ACTAGAGt 5' ||| || :||||: ||||||| EST: 5' ggATGAAGATTAGTTGGTGATCTCt 3'
bxy-novel-13	CJ988279:(143,167)	166	F47B10.7:(acbp-3 acyl-CoA-binding protein)	miR: 3' tcTACTCAG--ATC-AGACTAGAGt 5' |||:||| |:| |||||||| EST: 5' gaATGGGTCAATGGACCTGATCTCg 3'
bxy-novel-27	CJ988464:(371,394)	166	R07D5.1:(unc-7 unc-7 membrane protein)	miR: 3' gtTGGTCGAT--TGGTGTGACGGt 5' |:|| | | |:||||||||| EST: 5' taATCAACGACGATCACACTGCCa 3'
bxy-novel-18	CJ989026:(114,140)	166	Y71F9AM.6:(trap-1)	miR: 3' tatGGGATTT----TGGAAACTAGAGt 5' |:||: | ||:||||||||| EST: 5' tttCTCTGCAGTGCACTTTTGATCTCa 3'
bxy-let-7	CJ989076:(95,116)	166	F09F7.1	miR: 3' ttgATATGTTGG-ATGATGGAGt 5' || :|||:| ||||||||| EST: 5' gggTA-GCAATCGTACTACCTCt 3'
bxy-novel-10	CJ989569:(148,167)	166	C04F12.4:(rpl-14)	miR: 3' tccgcaGTAGAGCTTGACCt 5' |:||||||||||| EST: 5' gccatcCGTCTCGAACTGGg 3'
bxy-novel-10	CJ989642:(211,230)	166	C04F12.4:(rpl-14)	miR: 3' tccgcaGTAGAGCTTGACCt 5' |:||||||||||| EST: 5' gccatcCGTCTCGAACTGGg 3'
bxy-miR-1822	CJ989750:(177,198)	166	F40G9.17	miR: 3' agcCGGAAAG-AAACCGTCGAa 5' ||| ||| || ||||||| EST: 5' ataGCCATTCATTGGGCAGCTt 3'
bxy-miR-252	CJ990345:(59,83)	166	K03F8.2:(acr-5 ACHR)	miR: 3' aatggAC-GC-CGTGATGATGAATc 5' || || ||||| ||||||| EST: 5' taaaaTGCCGAGCACTTCTACTTAt 3'
bxy-miR-786	CJ990793:(63,85)	166	F48E3.8b	miR: 3' aagtCTGAAA-GCTTCCCGTAAt 5' |:|||| : ||||||||| EST: 5' gcgcGGCTTTGTCAAGGGCATTc 3'
bxy-novel-31	CJ990834:(75,99)	166	W06D4.6:(rad-54 SNF2 and others N-terminal domain)	miR: 3' cgTCTTT-TGGAACCGCTCATGTTt 5' ||||| :||||| ||||:||| EST: 5' acAGAAATGCCTTGAAGAGTGCAAa 3'
bxy-miR-1	CJ990901:(320,348)	166	Y48B6A.8:(ace-3)	miR: 3' gaTGT--ATGAAGAAA-----TGTAAGGt 5' ||| |||| |||| ||||||| EST: 5' ctACATTTACTACTTTGACCAACATTCCa 3'
bxy-let-7	CJ990919:(378,399)	166	C09D4.5:(rpl-19 60S ribosomal protein L19)	miR: 3' ttgATA-TGTTGGATGATGGAGt 5' ||| ||:|:|| ||||||| EST: 5' ttgTATCACGATCT-CTACCTCa 3'
bxy-novel-27	CJ990999:(317,340)	166	R07D5.1:(unc-7 unc-7 membrane protein)	miR: 3' gtTGGTCGAT--TGGTGTGACGGt 5' |:|| | | |:||||||||| EST: 5' taATCAACGACGATCACACTGCCa 3'
bxy-novel-21	CJ991111:(88,108)	166	M01H9.3d	miR: 3' acaGCTAGGATAAAGCGGGGg 5' || ||| | |||||||| EST: 5' aacCGCTCCGAATTCGCCCCg 3'
bxy-miR-124	CJ991569:(203,223)	166	B0228.7	miR: 3' accGAAAGTGGCGCACGGAAt 5' | ||||: |:||||||| EST: 5' gacCATTCATGGTGTGCCTTg 3'
bxy-let-7	CJ991945:(372,393)	166	C09D4.5:(rpl-19 60S ribosomal protein L19)	miR: 3' ttgATA-TGTTGGATGATGGAGt 5' ||| ||:|:|| ||||||| EST: 5' ttgTATCACGATCT-CTACCTCa 3'
bxy-novel-09	CJ978996:(442,461)	165	T23H2.2:(snt-4 C2 domain protein)	miR: 3' tttCCGGACTTTTGTCAGCGTTt 5' |||| ||| |||||||| EST: 5' gatGGCC---AAAGAGTCGCAAa 3'
bxy-novel-02	CJ979035:(101,124)	165	F22D6.2	miR: 3' ttGCTT-TCATTTAAGATGCCCAa 5' ||:: ||:: |||||||||| EST: 5' cgCGGGCTGTGGCTTCTACGGGTc 3'
bxy-novel-13	CJ979119:(105,128)	165	ZK742.1a:(xpo-1 importin beta, nuclear transport factor)	miR: 3' tctaCTC---AGATCAGACTAGAGt 5' ||| ||| |||||||||| EST: 5' actcGAGCGTTCT-GTCTGATCTCa 3'
bxy-novel-09	CJ979180:(71,94)	165	C32D5.9:(lgg-1)	miR: 3' ttTCCGGACTTTT-GTCAGCGTTt 5' |||: |||:| | ||||||| EST: 5' gaAGGTGAGAAGATCCGTCGCAAg 3'
bxy-miR-72	CJ979284:(46,68)	165	F01F1.12b	miR: 3' tcGATA--CGGTTGTAGAACGGa 5' | || || |||:||||||| EST: 5' taCCATTGGCAAACGTCTTGCCt 3'
bxy-novel-18	CJ979376:(403,425)	165	C47G2.1:(cut-1 cuticulin)	miR: 3' taTGGGATTTTGGAAACTAGAGt 5' | |:|:|::::| ||||||| EST: 5' ccAACTTGAGGTTTCTGATCTCa 3'
bxy-miR-72	CJ979401:(113,135)	165	F01F1.12b	miR: 3' tcGATA--CGGTTGTAGAACGGa 5' | || || |||:||||||| EST: 5' taCCATTGGCAAACGTCTTGCCt 3'
bxy-miR-72	CJ979466:(143,165)	165	F01F1.12b	miR: 3' tcGATA--CGGTTGTAGAACGGa 5' | || || |||:||||||| EST: 5' taCCATTGGCAAACGTCTTGCCt 3'
bxy-miR-72	CJ979659:(110,132)	165	F01F1.12b	miR: 3' tcGATA--CGGTTGTAGAACGGa 5' | || || |||:||||||| EST: 5' taCCATTGGCAAACGTCTTGCCt 3'
bxy-novel-18	CJ979670:(356,378)	165	F22B5.3:(cut-3 cuticulin)	miR: 3' taTGGGATTTTGGAAACTAGAGt 5' | |:|:|::::| ||||||| EST: 5' ccAACTTGAGGTTTCTGATCTCa 3'
bxy-miR-72	CJ979729:(147,169)	165	F01F1.12b	miR: 3' tcGATA--CGGTTGTAGAACGGa 5' | || || |||:||||||| EST: 5' taCCATTGGCAAACGTCTTGCCt 3'
bxy-miR-100	CJ979751:(374,394)	165	K04F10.4f:(bli-4)	miR: 3' tgTGTTCAAGCCTAGATGCCCAa 5' |:|| ||:|| :||||||| EST: 5' caATAAATTTGG--TTACGGGTt 3'
bxy-novel-30	CJ979943:(106,127)	165	F07D3.2:(flp-6 FMRFAMIDE-related peptide)	miR: 3' gaaaaCTAAAACTGCTGGTCAa 5' ||| || :|||||||| EST: 5' tgacgGATCTTTGCGACCAGTt 3'
bxy-miR-72	CJ979951:(124,146)	165	F01F1.12b	miR: 3' tcGATA--CGGTTGTAGAACGGa 5' | || || |||:||||||| EST: 5' taCCATTGGCAAACGTCTTGCCt 3'
bxy-novel-09	CJ980220:(173,196)	165	B0496.3b:(unc-82)	miR: 3' ttTCCGGACTTTTG-TCAGCGTTt 5' :|||| |: || |||||||| EST: 5' caGGGCCGGGCTACAAGTCGCAAt 3'
bxy-miR-72	CJ980289:(132,154)	165	F01F1.12b	miR: 3' tcGATA--CGGTTGTAGAACGGa 5' | || || |||:||||||| EST: 5' taCCATTGGCAAACGTCTTGCCt 3'
bxy-novel-18	CJ980374:(401,423)	165	C47G2.1:(cut-1 cuticulin)	miR: 3' taTGGGATTTTGGAAACTAGAGt 5' | |:|:|::::| ||||||| EST: 5' ccAACTTGAGGTTTCTGATCTCa 3'
bxy-miR-72	CJ980381:(158,180)	165	F01F1.12a	miR: 3' tcGATA--CGGTTGTAGAACGGa 5' | || || |||:||||||| EST: 5' taCCATTGGCAAACGTCTTGCCt 3'
bxy-miR-29	CJ980409:(157,179)	165	F46E10.1b:(acs-1)	miR: 3' tcTCGTCGAAGT--GTACCACGAt 5' |||:|| ||| | ||||||| EST: 5' ccAGCGGC-TCAAGCTTGGTGCTg 3'
bxy-novel-18	CJ980487:(418,440)	165	C47G2.1:(cut-1 cuticulin)	miR: 3' taTGGGATTTTGGAAACTAGAGt 5' | |:|:|::::| ||||||| EST: 5' ccAACTTGAGGTTTCTGATCTCa 3'
bxy-miR-72	CJ980528:(124,146)	165	F01F1.12b	miR: 3' tcGATA--CGGTTGTAGAACGGa 5' | || || |||:||||||| EST: 5' taCCATTGGCAAACGTCTTGCCt 3'
bxy-novel-18	CJ980847:(78,100)	165	Y54E5B.1b:(smp-1)	miR: 3' taTGGGATTTTGGAAACTAGAGt 5' |:|| :::||| ||||||| EST: 5' cgATCCGCGGGCCTATGATCTCa 3'
bxy-miR-72	CJ980870:(143,165)	165	F01F1.12a	miR: 3' tcGATA--CGGTTGTAGAACGGa 5' | || || |||:||||||| EST: 5' taCCATTGGCAAACGTCTTGCCt 3'
bxy-novel-02	CJ980944:(88,111)	165	F22D6.2	miR: 3' ttGCTT-TCATTTAAGATGCCCAa 5' ||:: ||:: |||||||||| EST: 5' cgCGGGCTGTGGCTTCTACGGGTc 3'
bxy-novel-27	CJ981574:(234,257)	165	F10D2.9:(fat-7 stearoyl-CoA desaturase)	miR: 3' gttGGTCGA--TTGGTGTGACGGt 5' ||:||| | || ||||||| EST: 5' tctCCGGCTTGATCCCCACTGCCt 3'
bxy-novel-18	CJ981624:(399,421)	165	C47G2.1:(cut-1 cuticulin)	miR: 3' taTGGGATTTTGGAAACTAGAGt 5' | |:|:|::::| ||||||| EST: 5' ccAACTTGAGGTTTCTGATCTCa 3'
bxy-novel-31	CJ981635:(359,387)	165	T13F2.11:(msp-78 major sperm protein)	miR: 3' cgTCTT--TTGGAAC----CGCTCATGTTt 5' |||| |||| || ||||||||| EST: 5' gcAGAAAGAACC-TGCCCATCGAGTACAAc 3'
bxy-novel-03*	CJ981655:(16,39)	165	Y73B6BL.29	miR: 3' ccATGGG-C--AGGTCATCTCAAa 5' ||||| | |: ||||||||| EST: 5' tcTACCCAGCTTTAAGTAGAGTTc 3'
bxy-novel-12	CJ981879:(171,198)	165	F19H8.4	miR: 3' gcTCAGGG------CTTCC-AAGTGAAt 5' ||||:| ||||| ||||||| EST: 5' acAGTCTCGAAAAGGAAGGTTTCACTTt 3'
bxy-novel-31	CJ981954:(356,384)	165	T13F2.11:(msp-78 major sperm protein)	miR: 3' cgTCTT--TTGGAAC----CGCTCATGTTt 5' |||| |||| || ||||||||| EST: 5' gcAGAAAGAACC-TGCCCATCGAGTACAAc 3'
bxy-novel-31	CJ982121:(383,411)	165	T13F2.11:(msp-78 major sperm protein)	miR: 3' cgTCTT--TTGGAAC----CGCTCATGTTt 5' |||| |||| || ||||||||| EST: 5' gcAGAAAGAACC-TGCCCATCGAGTACAAc 3'
bxy-novel-18	CJ982146:(26,48)	165	R144.9:(mdt-11)	miR: 3' taTGGGATTTTGGAAACTAGAGt 5' ||:||:||| || ||||:|| EST: 5' caACTCTGAAAGCTATGATTTCt 3'
bxy-miR-184	CJ982208:(113,135)	165	Y76A2B.6	miR: 3' cgAGGAATAGTCTGAAGGCAGgt 5' |:|| |||:|:|||||||| EST: 5' caTTCTGATCGGGCTTCCGTCga 3'
bxy-miR-72	CJ982263:(165,187)	165	F01F1.12b	miR: 3' tcGATA--CGGTTGTAGAACGGa 5' | || || |||:||||||| EST: 5' taCCATTGGCAAACGTCTTGCCt 3'
bxy-novel-22	CJ982289:(400,425)	165	C33A11.1	miR: 3' aacGAACAA----TATAGAGGGCCACt 5' |||||| | || |||||||| EST: 5' ttcCTTGTTGGGGACAT-TCCCGGTGa 3'
bxy-novel-03	CJ982314:(295,322)	165	Y37E3.4	miR: 3' catTTTGAGATGT-ACCA---GTGCCCAa 5' :|:||| ||: |||| ||||||| EST: 5' agcGAGCTC-ACGTTGGTTACCACGGGTc 3'
bxy-miR-72	CJ982402:(114,136)	165	F01F1.12b	miR: 3' tcGATA--CGGTTGTAGAACGGa 5' | || || |||:||||||| EST: 5' taCCATTGGCAAACGTCTTGCCt 3'
bxy-novel-31	CJ982417:(378,406)	165	T13F2.11:(msp-78 major sperm protein)	miR: 3' cgTCTT--TTGGAAC----CGCTCATGTTt 5' |||| |||| || ||||||||| EST: 5' gcAGAAAGAACC-TGCCCATCGAGTACAAc 3'
bxy-novel-04	CJ982551:(197,221)	165	Y69A2AR.18a	miR: 3' ttGAC-AGTTGTCCAC-CGAGAGAa 5' ||| ||: :|| || ||||||| EST: 5' gcCTGTTCGCTAGTTGCGCTCTCTt 3'
bxy-novel-15	CJ982725:(385,405)	165	ZK688.6b:(pcp-5)	miR: 3' gtgtGCCTACTTCCACGGTAa 5' :|| ||| |||||||| EST: 5' catcTGGCTGATGGTGCCATt 3'
bxy-novel-31	CJ982954:(368,396)	165	T13F2.11:(msp-78 major sperm protein)	miR: 3' cgTCTT--TTGGAAC----CGCTCATGTTt 5' |||| |||| || ||||||||| EST: 5' gcAGAAAGAACC-TGCCCATCGAGTACAAc 3'
bxy-novel-02	CJ982971:(79,102)	165	F22D6.2	miR: 3' ttGCTT-TCATTTAAGATGCCCAa 5' ||:: ||:: |||||||||| EST: 5' cgCGGGCTGTGGCTTCTACGGGTc 3'
bxy-novel-09	CJ983055:(61,84)	165	C32D5.9:(lgg-1)	miR: 3' ttTCCGGACTTTT-GTCAGCGTTt 5' |||: |||:| | ||||||| EST: 5' gaAGGTGAGAAGATCCGTCGCAAg 3'
bxy-novel-18	CJ983099:(402,424)	165	C47G2.1:(cut-1 cuticulin)	miR: 3' taTGGGATTTTGGAAACTAGAGt 5' | |:|:|::::| ||||||| EST: 5' ccAACTTGAGGTTTCTGATCTCa 3'
bxy-novel-09	CJ983177:(55,78)	165	C32D5.9:(lgg-1)	miR: 3' ttTCCGGACTTTT-GTCAGCGTTt 5' |||: |||:| | ||||||| EST: 5' gaAGGTGAGAAGATCCGTCGCAAg 3'
bxy-novel-04	CJ983221:(25,48)	165	F46C8.2:(col-174 cuticle collagen)	miR: 3' ttGACAGTTGTC-CACCGAGAGAa 5' || ||: |:| || ||||||| EST: 5' cgCTTTCGTCGGCGTCGCTCTCTc 3'
bxy-novel-23	CJ983236:(41,63)	165	R13A5.1c:(cup-5)	miR: 3' taGCGAACACTGCGTAAAGGATAt 5' ||:||| | |: |||||||| EST: 5' gtCGTTTGCCA-GTTTTTCCTATg 3'
bxy-novel-31	CJ983270:(353,381)	165	T13F2.11:(msp-78 major sperm protein)	miR: 3' cgTCTT--TTGGAAC----CGCTCATGTTt 5' |||| |||| || ||||||||| EST: 5' gcAGAAAGAACC-TGCCCATCGAGTACAAc 3'
bxy-miR-29	CJ983341:(171,193)	165	F46E10.1c:(acs-1)	miR: 3' tcTCGTCGAAGT--GTACCACGAt 5' |||:|| ||| | ||||||| EST: 5' ccAGCGGC-TCAAGCTTGGTGCTg 3'
bxy-novel-05	CJ983352:(6,32)	165	ZK353.6:(lap-1 Leucine aminopeptidase)	miR: 3' agttTACTTCT----TTTTCTTAGAGt 5' :|||||| |:|||||||| EST: 5' gtccGTGAAGATCTGCAGAGAATCTCg 3'
bxy-novel-04	CJ983446:(197,221)	165	Y69A2AR.18a	miR: 3' ttGAC-AGTTGTCCAC-CGAGAGAa 5' ||| ||: :|| || ||||||| EST: 5' gcCTGTTCGCTAGTTGCGCTCTCTt 3'
bxy-miR-72	CJ983657:(6,28)	165	F01F1.12b	miR: 3' tcGATA--CGGTTGTAGAACGGa 5' | || || |||:||||||| EST: 5' taCCATTGGCAAACGTCTTGCCt 3'
bxy-miR-72	CJ983761:(187,209)	165	F01F1.12b	miR: 3' tcGATA--CGGTTGTAGAACGGa 5' | || || |||:||||||| EST: 5' taCCATTGGCAAACGTCTTGCCt 3'
bxy-novel-31	CJ983770:(329,357)	165	T13F2.11:(msp-78 major sperm protein)	miR: 3' cgTCTT--TTGGAAC----CGCTCATGTTt 5' |||| |||| || ||||||||| EST: 5' gcAGAAAGAACC-TGCCCATCGAGTACAAc 3'
bxy-novel-18	CJ983865:(361,383)	165	C47G2.1:(cut-1 cuticulin)	miR: 3' taTGGGATTTTGGAAACTAGAGt 5' | |:|:|::::| ||||||| EST: 5' ccAACTTGAGGTTTCTGATCTCa 3'
bxy-novel-18	CJ983878:(369,391)	165	F22B5.3:(cut-3 cuticulin)	miR: 3' taTGGGATTTTGGAAACTAGAGt 5' | |:|:|::::| ||||||| EST: 5' ccAACTTGAGGTTTCTGATCTCa 3'
bxy-miR-100	CJ983906:(231,254)	165	Y38F2AL.4:(vha-3)	miR: 3' tgTGTTCAAGCC-TAGATGCCCAa 5' |:| |||| ||:||||||| EST: 5' tgATATCATCGGTATTTACGGGTt 3'
bxy-miR-29	CJ984099:(159,181)	165	F28F8.2:(acs-2 long-chain-fatty-acid-CoA ligase)	miR: 3' tcTCGTCGAAGT--GTACCACGAt 5' |||:|| ||| | ||||||| EST: 5' ccAGCGGC-TCAAGCTTGGTGCTg 3'
bxy-novel-05	CJ984228:(245,270)	165	B0285.4	miR: 3' agTTTACTTC---TTTTTCTTAGAGt 5' :|:| :|| :||:|||||||| EST: 5' tcGAGTTGAGTTTGAAGAGAATCTCa 3'
bxy-novel-17	CJ984413:(363,386)	165	Y54G11A.10b:(lin-7 PDZ domain (Also known as DHR or GLGF).)	miR: 3' agcGGGTTATT--TAGGGGCCACt 5' |:| | || |||||||||| EST: 5' tatCTCCAGAATTATCCCCGGTGg 3'
bxy-novel-29	CJ984452:(211,230)	165	F47G9.1	miR: 3' aaAAGGGCTGC-CTGACTATGAa 5' ||| ||| |||||||||| EST: 5' tgTTC---ACGTGACTGATACTc 3'
bxy-novel-10	CJ984494:(424,444)	165	F49B2.6	miR: 3' tccGCAG-TAGAGCTTGACCt 5' |||| || |:||||||| EST: 5' tatCGTCAATGTTGAACTGGa 3'
bxy-novel-18	CJ984637:(399,421)	165	F22B5.3:(cut-3 cuticulin)	miR: 3' taTGGGATTTTGGAAACTAGAGt 5' | |:|:|::::| ||||||| EST: 5' ccAACTTGAGGTTTCTGATCTCa 3'
bxy-miR-72	CJ985096:(131,153)	165	F01F1.12b	miR: 3' tcGATA--CGGTTGTAGAACGGa 5' | || || |||:||||||| EST: 5' taCCATTGGCAAACGTCTTGCCt 3'
bxy-novel-04	CJ985170:(43,66)	165	F46C8.2:(col-174 cuticle collagen)	miR: 3' ttGACAGTTGTC-CACCGAGAGAa 5' || ||: |:| || ||||||| EST: 5' cgCTTTCGTCGGCGTCGCTCTCTc 3'
bxy-novel-15	CJ985604:(448,467)	165	T03D8.1d:(num-1)	miR: 3' gtgTGCCTACTTCCACGGTAa 5' |||| ||:| ||||||| EST: 5' aaaACGG-TGGATGTGCCATg 3'
bxy-novel-02	CJ985704:(88,111)	165	F41C3.3:(acs-11 Long-chain-fatty-acid coA ligase)	miR: 3' ttGCTTTC-ATTTAAGATGCCCAa 5' |||||| ||| ||||||| EST: 5' gaCGAAAGACAAAGAGTACGGGTc 3'
bxy-miR-72	CJ985828:(131,153)	165	F01F1.12b	miR: 3' tcGATA--CGGTTGTAGAACGGa 5' | || || |||:||||||| EST: 5' taCCATTGGCAAACGTCTTGCCt 3'
bxy-novel-04	CJ985965:(36,59)	165	F46C8.2:(col-174 cuticle collagen)	miR: 3' ttGACAGTTGTC-CACCGAGAGAa 5' || ||: |:| || ||||||| EST: 5' cgCTTTCGTCGGCGTCGCTCTCTc 3'
bxy-miR-29	CJ986072:(158,180)	165	F46E10.1b:(acs-1)	miR: 3' tcTCGTCGAAGT--GTACCACGAt 5' |||:|| ||| | ||||||| EST: 5' ccAGCGGC-TCAAGCTTGGTGCTg 3'
bxy-novel-18	CJ986100:(402,424)	165	C47G2.1:(cut-1 cuticulin)	miR: 3' taTGGGATTTTGGAAACTAGAGt 5' | |:|:|::::| ||||||| EST: 5' ccAACTTGAGGTTTCTGATCTCa 3'
bxy-miR-72	CJ986164:(190,212)	165	F01F1.12b	miR: 3' tcGATA--CGGTTGTAGAACGGa 5' | || || |||:||||||| EST: 5' taCCATTGGCAAACGTCTTGCCt 3'
bxy-novel-11	CJ986165:(454,477)	165	F53B6.1:(tsp-15 tetraspanin)	miR: 3' taTCTGTACTACTGT-TATGGAGt 5' |||||||| ||:: ||||:|| EST: 5' ttAGACATGAAGATGTATACTTCa 3'
bxy-novel-04	CJ986399:(415,438)	165	R173.3	miR: 3' ttGACAGTTGT-CCACCGAGAGAa 5' ||| | || || |||||||| EST: 5' gtCTGGCTTCACGGCGGCTCTCTt 3'
bxy-novel-18	CJ986412:(422,444)	165	C47G2.1:(cut-1 cuticulin)	miR: 3' taTGGGATTTTGGAAACTAGAGt 5' | |:|:|::::| ||||||| EST: 5' ccAACTTGAGGTTTCTGATCTCa 3'
bxy-miR-72	CJ986869:(146,168)	165	F01F1.12a	miR: 3' tcGATA--CGGTTGTAGAACGGa 5' | || || |||:||||||| EST: 5' taCCATTGGCAAACGTCTTGCCt 3'
bxy-novel-18	CJ986875:(319,341)	165	C47G2.1:(cut-1 cuticulin)	miR: 3' taTGGGATTTTGGAAACTAGAGt 5' | |:|:|::::| ||||||| EST: 5' ccAACTTGAGGTTTCTGATCTCa 3'
bxy-miR-234*	CJ986967:(366,388)	165	C40H1.5:(ttr-5 Transthyretin-like family)	miR: 3' acaggtAACGGTCTCTTATGGGt 5' ||| ::|:|||||||| EST: 5' ttaatcTTGATGGGGAATACCCg 3'
bxy-miR-72	CJ987112:(124,146)	165	F01F1.12b	miR: 3' tcGATA--CGGTTGTAGAACGGa 5' | || || |||:||||||| EST: 5' taCCATTGGCAAACGTCTTGCCt 3'
bxy-novel-31	CJ987190:(363,391)	165	T13F2.11:(msp-78 major sperm protein)	miR: 3' cgTCTT--TTGGAAC----CGCTCATGTTt 5' |||| |||| || ||||||||| EST: 5' gcAGAAAGAACC-TGCCCATCGAGTACAAc 3'
bxy-miR-2	CJ987827:(118,141)	165	T26G10.1	miR: 3' atgTAGTTT--CGACCGACACTAt 5' | ||:| | |||||||||| EST: 5' acaAGCAGACTGATGGCTGTGATg 3'
bxy-novel-18	CJ989303:(380,402)	165	F31C3.5	miR: 3' taTGGGATTTTGGAAACTAGAGt 5' |:|: :|:: :||||||||| EST: 5' aaATCTCGAGGATTTTGATCTCa 3'
bxy-novel-28	CJ989425:(254,277)	165	C48A7.2	miR: 3' taaTGTGG--ACTGTCGGTAAAAt 5' |:|:| | ||:|||||||| EST: 5' acaATATCGGTTACGGCCATTTTa 3'
bxy-novel-28	CJ989883:(94,117)	165	F13H8.2	miR: 3' taaTGTGGA--CTGTCGGTAAAAt 5' | |::| |||:|||||||| EST: 5' ttcAGATTTTGGACGGCCATTTTg 3'
bxy-novel-23	CJ990147:(365,387)	165	R13A5.1d:(cup-5)	miR: 3' taGCGAACACTGCGTAAAGGATAt 5' ||:||| | |: |||||||| EST: 5' gtCGTTTGCCA-GTTTTTCCTATg 3'
bxy-novel-09	CJ990610:(312,331)	165	T23H2.2:(snt-4 C2 domain protein)	miR: 3' tttCCGGACTTTTGTCAGCGTTt 5' |||| ||| |||||||| EST: 5' gatGGCC---AAAGAGTCGCAAa 3'
bxy-novel-18	CJ990997:(356,378)	165	F31C3.5	miR: 3' taTGGGATTTTGGAAACTAGAGt 5' |:|: :|:: :||||||||| EST: 5' aaATCTCGAGGATTTTGATCTCa 3'
bxy-miR-100	CJ991602:(16,43)	165	ZK550.4	miR: 3' tgTGTTC--A-AGCCT--AGATGCCCAa 5' | ||| | |:||| ||||||||| EST: 5' tgAGAAGGATATTGGACGTCTACGGGTt 3'
bxy-novel-03*	CJ992064:(127,150)	165	Y73B6BL.29	miR: 3' ccATGGG-C--AGGTCATCTCAAa 5' ||||| | |: ||||||||| EST: 5' tcTACCCAGCTTTAAGTAGAGTTc 3'
bxy-novel-29	CJ992160:(216,235)	165	F47G9.1	miR: 3' aaAAGGGCTGC-CTGACTATGAa 5' ||| ||| |||||||||| EST: 5' tgTTC---ACGTGACTGATACTc 3'
bxy-novel-14	EL740218:(454,478)	165	W08D2.4:(fat-3)	miR: 3' agTGA-GAAGTG-AGCAACTCTAAc 5' :|| | | :| ||||||||||| EST: 5' cgGCTACATGGCGTCGTTGAGATTg 3'
bxy-novel-27	CJ979019:(61,82)	164	C06A6.5	miR: 3' gtTGGTCGATTGGTGTGACGGt 5' |:|:|:|| :: ||||||| EST: 5' taATCGGTTACTTCCACTGCCg 3'
bxy-novel-27	CJ979224:(163,185)	164	R05H5.3	miR: 3' gtTGGTCGA-TTGGTGTGACGGt 5' ||::|:| || |||||||| EST: 5' gaACTGGTTCTACGACACTGCCa 3'
bxy-let-7	CJ979266:(308,329)	164	C06G8.1	miR: 3' ttGATATGTTGGAT---GATGGAGt 5' ||: |::||||| ||||||| EST: 5' tgCTGGATGACCTACGGCTACCTCa 3'
bxy-novel-13	CJ979345:(136,169)	164	F10B5.1:(rpl-10 ribosomal protein L10 (QM protein))	miR: 3' tcTACTCA---GATC---------AGACTAGAGt 5' |||||| |||| ||||||||| EST: 5' cgATGAGTTCCCTAGCTGCGTTCATCTGATCTCc 3'
bxy-let-7	CJ979360:(268,289)	164	C06G8.1	miR: 3' ttGATATGTTGGAT---GATGGAGt 5' ||: |::||||| ||||||| EST: 5' tgCTGGATGACCTACGGCTACCTCa 3'
bxy-miR-50	CJ979656:(196,224)	164	K07H8.3	miR: 3' ttGGGTTCT-TATG----ATCTGTATAGt 5' || |||| : || |:|||||||| EST: 5' ctCCGAAGACGAACCTCATGGACATATCa 3'
bxy-miR-29	CJ979821:(268,289)	164	F15C11.2b	miR: 3' tcTCGTCGAAGTGTACCACGAt 5' || |||| | :||||||| EST: 5' caAGGAGCTGAAGGTGGTGCTc 3'
bxy-novel-13	CJ979904:(132,165)	164	F10B5.1:(rpl-10 ribosomal protein L10 (QM protein))	miR: 3' tcTACTCA---GATC---------AGACTAGAGt 5' |||||| |||| ||||||||| EST: 5' cgATGAGTTCCCTAGCTGCGTTCATCTGATCTCc 3'
bxy-novel-23	CJ980000:(34,59)	164	F52E1.13d	miR: 3' taGCG--AACACTGCGTAAAGGATAt 5' ||| |||| ::|:|||||||:| EST: 5' taCGCTTTTGTTGTGTATTTCCTGTg 3'
bxy-novel-31	CJ980028:(220,248)	164	T13F2.11:(msp-78 major sperm protein)	miR: 3' cgTCTT--TTGGA---ACCGCTCATGTTt 5' |||| ||||| ||||||||| EST: 5' gcAGAAAGAACCTCCCCATCGAGTACAAc 3'
bxy-miR-72	CJ980084:(202,221)	164	F44G4.8a:(dep-1 protein tyrosine phosphatase)	miR: 3' tcgaTACGGTTGTAGAACGGa 5' |||||:|: ||||||| EST: 5' aaagATGCCGAT-TCTTGCCc 3'
bxy-novel-13	CJ980179:(60,85)	164	C27H6.4c:(rmd-2)	miR: 3' tcTACTCAGA--TC--AGACTAGAGt 5' ||||||:| || :||||||| EST: 5' agATGAGTTTGAAGAACTTGATCTCa 3'
bxy-let-7	CJ980261:(381,402)	164	C06G8.1	miR: 3' ttGATATGTTGGAT---GATGGAGt 5' ||: |::||||| ||||||| EST: 5' tgCTGGATGACCTACGGCTACCTCa 3'
bxy-novel-13	CJ980464:(143,176)	164	F10B5.1:(rpl-10 ribosomal protein L10 (QM protein))	miR: 3' tcTACTCA---GATC---------AGACTAGAGt 5' |||||| |||| ||||||||| EST: 5' cgATGAGTTCCCTAGCTGCGTTCATCTGATCTCc 3'
bxy-novel-31	CJ980823:(403,430)	164	ZC155.5a:(cutl-19)	miR: 3' cgTCTTTTGGAAC----CGCTCATGTTt 5' ||||:|:| || ||||||:||| EST: 5' acAGAAGATCATGTGATGCGAGTGCAAg 3'
bxy-novel-33-5p	CJ981114:(281,305)	164	T02G5.7	miR: 3' ctATTCGAGTTAA---GATGTCCCc 5' | :|:|||| | |||||||| EST: 5' aaTCGGTTCAACTGGGCTACAGGGa 3'
bxy-miR-29	CJ981266:(137,158)	164	MTCE.11	miR: 3' tcTCGTCGAAGTGTACCACGAt 5' ||||| ||:| ||||||:| EST: 5' caAGCAGGTTTAGATGGTGTTa 3'
bxy-novel-13	CJ981349:(73,98)	164	C27H6.4c:(rmd-2)	miR: 3' tcTACTCAGA--TC--AGACTAGAGt 5' ||||||:| || :||||||| EST: 5' agATGAGTTTGAAGAACTTGATCTCa 3'
bxy-miR-50	CJ981500:(195,223)	164	K07H8.3	miR: 3' ttGGGTTCT-TATG----ATCTGTATAGt 5' || |||| : || |:|||||||| EST: 5' ctCCGAAGACGAACCTCATGGACATATCa 3'
bxy-novel-13	CJ981569:(135,168)	164	F10B5.1:(rpl-10 ribosomal protein L10 (QM protein))	miR: 3' tcTACTCA---GATC---------AGACTAGAGt 5' |||||| |||| ||||||||| EST: 5' cgATGAGTTCCCTAGCTGCGTTCATCTGATCTCc 3'
bxy-miR-29	CJ981590:(122,143)	164	MTCE.11	miR: 3' tcTCGTCGAAGTGTACCACGAt 5' ||||| ||:| ||||||:| EST: 5' caAGCAGGTTTAGATGGTGTTa 3'
bxy-miR-786	CJ981917:(61,80)	164	D1022.4	miR: 3' aaGTCTGAAAGCTTCCCGTAAt 5' |: :||| |||||||||| EST: 5' acCGTGCTT--GAAGGGCATTt 3'
bxy-novel-04	CJ982038:(261,280)	164	T12D8.6	miR: 3' ttGACAGTTGTCCACCGAGAGAa 5' :||||:| || |||||||| EST: 5' atTTGTCGA-AG--GGCTCTCTc 3'
bxy-novel-07	CJ982146:(26,48)	164	R144.9:(mdt-11)	miR: 3' caTGGGA-TTTAGATACTAGAGt 5' ||:|| ||| |||||||:|| EST: 5' caACTCTGAAAGCTATGATTTCt 3'
bxy-miR-236	CJ982277:(332,353)	164	Y71G12B.13	miR: 3' aaGTAGCAATGGACTGTCATAAt 5' | ||| :|||| ||||||| EST: 5' ttCCTCGGCGCCTG-CAGTATTt 3'
bxy-let-7	CJ982426:(328,349)	164	C06G8.1	miR: 3' ttGATATGTTGGAT---GATGGAGt 5' ||: |::||||| ||||||| EST: 5' tgCTGGATGACCTACGGCTACCTCa 3'
bxy-miR-9*	CJ982565:(126,147)	164	Y53G8AL.2	miR: 3' agaaaACCAG-TAGGTCGAAAt 5' ||||| | |||||||| EST: 5' cccggTGGTCGAGCCAGCTTTt 3'
bxy-novel-13	CJ982617:(125,158)	164	F10B5.1:(rpl-10 ribosomal protein L10 (QM protein))	miR: 3' tcTACTCA---GATC---------AGACTAGAGt 5' |||||| |||| ||||||||| EST: 5' cgATGAGTTCCCTAGCTGCGTTCATCTGATCTCc 3'
bxy-novel-13	CJ982626:(117,150)	164	F10B5.1:(rpl-10 ribosomal protein L10 (QM protein))	miR: 3' tcTACTCA---GATC---------AGACTAGAGt 5' |||||| |||| ||||||||| EST: 5' cgATGAGTTCCCTAGCTGCGTTCATCTGATCTCc 3'
bxy-novel-13	CJ982675:(133,166)	164	F10B5.1:(rpl-10 ribosomal protein L10 (QM protein))	miR: 3' tcTACTCA---GATC---------AGACTAGAGt 5' |||||| |||| ||||||||| EST: 5' cgATGAGTTCCCTAGCTGCGTTCATCTGATCTCc 3'
bxy-novel-14	CJ982680:(222,246)	164	C43H6.7	miR: 3' agTGAGAAGTGAGC---AACTCTAAc 5' ::| |||| ||| |||||||| EST: 5' atGTTATTCA-TCGCATTTGAGATTg 3'
bxy-miR-9*	CJ982774:(130,151)	164	Y53G8AL.2	miR: 3' agaaaACCAG-TAGGTCGAAAt 5' ||||| | |||||||| EST: 5' cccggTGGTCGAGCCAGCTTTt 3'
bxy-miR-29	CJ982809:(89,110)	164	MTCE.11	miR: 3' tcTCGTCGAAGTGTACCACGAt 5' ||||| ||:| ||||||:| EST: 5' caAGCAGGTTTAGATGGTGTTa 3'
bxy-novel-13	CJ982825:(137,170)	164	F10B5.1:(rpl-10 ribosomal protein L10 (QM protein))	miR: 3' tcTACTCA---GATC---------AGACTAGAGt 5' |||||| |||| ||||||||| EST: 5' cgATGAGTTCCCTAGCTGCGTTCATCTGATCTCc 3'
bxy-novel-31	CJ982996:(348,376)	164	T13F2.11:(msp-78 major sperm protein)	miR: 3' cgTCTT--TTGGA---ACCGCTCATGTTt 5' |||| ||||| ||||||||| EST: 5' gcAGAAAGAACCTCCCCATCGAGTACAAc 3'
bxy-novel-09	CJ983178:(387,407)	164	T13A10.11b:(sams-5)	miR: 3' tttCCGGACTTTTGTCAGCGTTt 5' ||:|| || |:||||||| EST: 5' gctGGTCT--AACCGGTCGCAAg 3'
bxy-novel-27	CJ983196:(312,333)	164	C25F6.2a:(dlg-1 guanylate kinase)	miR: 3' gtTGGTCGATTGGTGTGACGGt 5' |||||: |::||||||| EST: 5' agACCAGTCCTCTGCACTGCCa 3'
bxy-novel-13	CJ983237:(31,64)	164	F10B5.1:(rpl-10 ribosomal protein L10 (QM protein))	miR: 3' tcTACTCA---GATC---------AGACTAGAGt 5' |||||| |||| ||||||||| EST: 5' cgATGAGTTCCCTAGCTGCGTTCATCTGATCTCc 3'
bxy-novel-31	CJ983349:(379,407)	164	T13F2.11:(msp-78 major sperm protein)	miR: 3' cgTCTT--TTGGA---ACCGCTCATGTTt 5' |||| ||||| ||||||||| EST: 5' gcAGAAAGAACCTCCCCATCGAGTACAAc 3'
bxy-miR-9*	CJ983458:(126,147)	164	Y53G8AL.2	miR: 3' agaaaACCAG-TAGGTCGAAAt 5' ||||| | |||||||| EST: 5' cccggTGGTCGAGCCAGCTTTt 3'
bxy-novel-13	CJ984167:(135,168)	164	F10B5.1:(rpl-10 ribosomal protein L10 (QM protein))	miR: 3' tcTACTCA---GATC---------AGACTAGAGt 5' |||||| |||| ||||||||| EST: 5' cgATGAGTTCCCTAGCTGCGTTCATCTGATCTCc 3'
bxy-miR-786	CJ984417:(67,86)	164	D1022.4	miR: 3' aaGTCTGAAAGCTTCCCGTAAt 5' |: :||| |||||||||| EST: 5' acCGTGCTT--GAAGGGCATTt 3'
bxy-novel-13	CJ984611:(230,251)	164	W09C3.6:(gsp-3 serine\/threonine protein phosphatase PP1)	miR: 3' tcTACTCAGATCAGACTAGAGt 5' ||| ||:|| ||||||||: EST: 5' agATGCGTTTATTCTGATCTTc 3'
bxy-novel-31	CJ984685:(357,385)	164	T13F2.11:(msp-78 major sperm protein)	miR: 3' cgTCTT--TTGGA---ACCGCTCATGTTt 5' |||| ||||| ||||||||| EST: 5' gcAGAAAGAACCTCCCCATCGAGTACAAc 3'
bxy-novel-33-5p	CJ984717:(321,340)	164	K02A11.3	miR: 3' ctATTCGAGTTAAGATGTCCCc 5' || ||||| |||||||| EST: 5' aaTACACTCAA--CTACAGGGg 3'
bxy-miR-9*	CJ984826:(133,154)	164	Y53G8AL.2	miR: 3' agaaaACCAG-TAGGTCGAAAt 5' ||||| | |||||||| EST: 5' cccggTGGTCGAGCCAGCTTTt 3'
bxy-novel-17	CJ985287:(73,96)	164	H27A22.1b	miR: 3' agCGGGT-TATT-TAGGGGCCACt 5' |::|| :|:| ||:||||||| EST: 5' cgGTTCATGTGATATTCCCGGTGc 3'
bxy-miR-234*	CJ985351:(387,410)	164	JC8.10b:(unc-26)	miR: 3' acaGGTAACGG-TCTCTTATGGGt 5' ||:||||| | ||||||:|| EST: 5' ggcCCGTTGCCAAAAGAATATCCt 3'
bxy-novel-07	CJ985479:(182,201)	164	C51E3.7a:(egl-3 prohormone convertase 2)	miR: 3' caTGGGATTTAGATACTAGAGt 5' ||||| ||| ||||||| EST: 5' caACCCTCTATC--TGATCTCg 3'
bxy-novel-13	CJ985543:(84,109)	164	C27H6.4c:(rmd-2)	miR: 3' tcTACTCAGA--TC--AGACTAGAGt 5' ||||||:| || :||||||| EST: 5' agATGAGTTTGAAGAACTTGATCTCa 3'
bxy-miR-184	CJ985594:(339,360)	164	ZK757.3b:(tag-76)	miR: 3' cgAGGAATAGTCTGAAGGCAGGt 5' || | ||:| ||||||||| EST: 5' tcTCGGT-TCGGCCTTCCGTCCt 3'
bxy-novel-13	CJ985630:(123,156)	164	F10B5.1:(rpl-10 ribosomal protein L10 (QM protein))	miR: 3' tcTACTCA---GATC---------AGACTAGAGt 5' |||||| |||| ||||||||| EST: 5' cgATGAGTTCCCTAGCTGCGTTCATCTGATCTCc 3'
bxy-novel-10	CJ985762:(261,283)	164	M03A1.1b:(vab-1)	miR: 3' tcCGC-AGTAGAG--CTTGACCt 5' |:| ||||:|| ||||||| EST: 5' caGTGTTCATTTCGAGAACTGGt 3'
bxy-novel-12	CJ985896:(458,484)	164	F57B10.3b	miR: 3' gctCAGGGCTTCC------AAGTGAAt 5' ||||| |||| ||||||| EST: 5' ggcGTCCCAAAGGTTTTCATTCACTTt 3'
bxy-novel-13	CJ986203:(72,97)	164	T05G5.7:(rmd-1)	miR: 3' tcTACTCAGA--TC--AGACTAGAGt 5' ||||||:| || :||||||| EST: 5' agATGAGTTTGAAGAACTTGATCTCa 3'
bxy-novel-27	CJ986215:(341,363)	164	R03G8.3	miR: 3' gtTGGTCGATTGG-TGTGACGGt 5' ||::|||:||| |||:|||| EST: 5' aaACTGGCTGACCGACATTGCCc 3'
bxy-novel-12	CJ986234:(471,496)	164	F57B10.3b	miR: 3' gctCAGGGCTTCC------AAGTGAAt 5' ||||| |||| ||||||| EST: 5' ggcGTCCCAAAGGTTTTCATTCACTT- 3'
bxy-novel-13	CJ986290:(142,175)	164	F10B5.1:(rpl-10 ribosomal protein L10 (QM protein))	miR: 3' tcTACTCA---GATC---------AGACTAGAGt 5' |||||| |||| ||||||||| EST: 5' cgATGAGTTCCCTAGCTGCGTTCATCTGATCTCc 3'
bxy-novel-14	CJ986381:(230,254)	164	C43H6.7	miR: 3' agTGAGAAGTGAGC---AACTCTAAc 5' ::| |||| ||| |||||||| EST: 5' atGTTATTCA-TCGCATTTGAGATTg 3'
bxy-miR-184	CJ986481:(200,221)	164	C39E9.13:(rfc-3 Human activator 1 38 KD subunit like)	miR: 3' cgAGGAATAGTCTGAAGGCAGGt 5' |:| ||| | || ||||||| EST: 5' ctTTCGTATGATAC-TCCGTCCa 3'
bxy-novel-29	CJ986546:(93,117)	164	Y57A10A.18b:(pqn-87)	miR: 3' aaaaGGGCTGCC-TG--ACTATGAa 5' ||||| || || ||||||| EST: 5' taaaCCCGAAGGAACAGTGATACTg 3'
bxy-novel-13	CJ986991:(86,111)	164	C27H6.4c:(rmd-2)	miR: 3' tcTACTCAGA--TC--AGACTAGAGt 5' ||||||:| || :||||||| EST: 5' agATGAGTTTGAAGAACTTGATCTCa 3'
bxy-novel-14	CJ987045:(228,252)	164	C43H6.7	miR: 3' agTGAGAAGTGAGC---AACTCTAAc 5' ::| |||| ||| |||||||| EST: 5' atGTTATTCA-TCGCATTTGAGATTg 3'
bxy-novel-13	CJ987063:(144,177)	164	F10B5.1:(rpl-10 ribosomal protein L10 (QM protein))	miR: 3' tcTACTCA---GATC---------AGACTAGAGt 5' |||||| |||| ||||||||| EST: 5' cgATGAGTTCCCTAGCTGCGTTCATCTGATCTCc 3'
bxy-novel-12	CJ987180:(471,497)	164	F57B10.3b	miR: 3' gctCAGGGCTTCC------AAGTGAAt 5' ||||| |||| ||||||| EST: 5' ggcGTCCCAAAGGTTTTCATTCACTTt 3'
bxy-novel-12	CJ987371:(458,484)	164	F57B10.3b	miR: 3' gctCAGGGCTTCC------AAGTGAAt 5' ||||| |||| ||||||| EST: 5' ggcGTCCCAAAGGTTTTCATTCACTTt 3'
bxy-novel-13	CJ987385:(60,85)	164	C27H6.4c:(rmd-2)	miR: 3' tcTACTCAGA--TC--AGACTAGAGt 5' ||||||:| || :||||||| EST: 5' agATGAGTTTGAAGAACTTGATCTCa 3'
bxy-novel-13	CJ987446:(73,98)	164	C27H6.4c:(rmd-2)	miR: 3' tcTACTCAGA--TC--AGACTAGAGt 5' ||||||:| || :||||||| EST: 5' agATGAGTTTGAAGAACTTGATCTCa 3'
bxy-novel-31	CJ987738:(350,378)	164	T13F2.11:(msp-78 major sperm protein)	miR: 3' cgTCTT--TTGGA---ACCGCTCATGTTt 5' |||| ||||| ||||||||| EST: 5' gcAGAAAGAACCTCCCCATCGAGTACAAc 3'
bxy-novel-31	CJ987814:(272,300)	164	T13F2.11:(msp-78 major sperm protein)	miR: 3' cgTCTT--TTGGA---ACCGCTCATGTTt 5' |||| ||||| ||||||||| EST: 5' gcAGAAAGAACCTCCCCATCGAGTACAAc 3'
bxy-novel-12	CJ987968:(150,176)	164	F57B10.3b	miR: 3' gctCAGGGCTTCC------AAGTGAAt 5' ||||| |||| ||||||| EST: 5' ggcGTCCCAAAGGTTTTCATTCACTTt 3'
bxy-novel-18	CJ988102:(403,424)	164	C50F4.13:(his-35 histone H2A)	miR: 3' taTGGGATTTTGGAAACTAGAGt 5' ::||| ||:|| ||||||| EST: 5' caGTCCT-AAGCCCATGATCTCg 3'
bxy-novel-13	CJ988196:(97,130)	164	F10B5.1:(rpl-10 ribosomal protein L10 (QM protein))	miR: 3' tcTACTCA---GATC---------AGACTAGAGt 5' |||||| |||| ||||||||| EST: 5' cgATGAGTTCCCTAGCTGCGTTCATCTGATCTCc 3'
bxy-novel-13	CJ988204:(97,130)	164	F10B5.1:(rpl-10 ribosomal protein L10 (QM protein))	miR: 3' tcTACTCA---GATC---------AGACTAGAGt 5' |||||| |||| ||||||||| EST: 5' cgATGAGTTCCCTAGCTGCGTTCATCTGATCTCc 3'
bxy-miR-234*	CJ988731:(219,241)	164	ZK742.1a:(xpo-1 importin beta, nuclear transport factor)	miR: 3' acaggtaACGGTCTCTTATGGGt 5' ||:| |:|||||||| EST: 5' gagcacgTGTCCGGGAATACCCa 3'
bxy-miR-72	CJ988901:(160,182)	164	Y116A8A.9:(map-2)	miR: 3' tcgATACGGT--TGTAGAACGGa 5' |:| ||| ||:||||||| EST: 5' tcaTGTCCCATTACGTCTTGCCc 3'
bxy-miR-86	CJ989137:(45,70)	164	T05H10.6b	miR: 3' tcTGACACCGTTTC--ATAAGTGAAt 5' ||||| |:|| |||||||| EST: 5' tgACTGTCAGAGAGGCCATTCACTTt 3'
bxy-novel-31	CJ989531:(311,331)	164	K06H7.6:(apc-2)	miR: 3' cgtCTTTTGGAACCGCTCATGTTt 5' |||||| ||| ||||||| EST: 5' tttGAAAAC--GGGC-AGTACAAg 3'
bxy-novel-17	CJ989939:(124,145)	164	F28D1.7:(rps-23 ribosomal protein S23)	miR: 3' agCGGGTTATTTAGGGGCCACt 5' |:| :| | ||:||||||| EST: 5' ccGTCGGAGATATTCCCGGTGt 3'
bxy-novel-27	CJ990064:(349,370)	164	C06A6.5	miR: 3' gtTGGTCGATTGGTGTGACGGt 5' |:|:|:|| :: ||||||| EST: 5' taATCGGTTACTTCCACTGCCg 3'
bxy-let-7	CJ990076:(340,361)	164	Y53C10A.5	miR: 3' ttGATATGTTGGATGATGGAGt 5' :|| ||| ||||||||| EST: 5' gaTTACACATAATACTACCTCg 3'
bxy-miR-786	CJ990161:(120,148)	164	T01C3.7:(fib-1 fibrillarin)	miR: 3' aaGTCTGAAAGCT-------TCCCGTAAt 5' || |:|||:|| |||||||| EST: 5' caCAAATTTTTGAGAAATGGAGGGCATTg 3'
bxy-miR-234*	CJ990723:(101,122)	164	T21B10.2c:(enol-1)	miR: 3' acAGGTAACGGTCTCTTATGGGt 5' |:|: || | |:|||||||| EST: 5' tgTTCGGTGAC-GGGAATACCCt 3'
bxy-let-7	CJ990900:(218,241)	164	K07C11.8	miR: 3' ttgaTATGTTGGAT--GATGGAGt 5' || |:||||: ||||||| EST: 5' agtaATTCGACCTGCTCTACCTCa 3'
bxy-novel-07	CJ991091:(132,158)	164	C05D11.7b	miR: 3' caTGGGATT-----TAGATACTAGAGt 5' |||:||| | || ||||||| EST: 5' agACCTTAAACCCCAACTTTGATCTCa 3'
bxy-novel-14	CJ991462:(18,42)	164	C32D5.3	miR: 3' agtgaGAAGTGA--GCAACTCTAAc 5' ||| |:| :||||||||| EST: 5' atgtgCTTGATTTGTGTTGAGATTg 3'
bxy-novel-07	CJ991586:(211,230)	164	C51E3.7b:(egl-3 prohormone convertase 2)	miR: 3' caTGGGATTTAGATACTAGAGt 5' ||||| ||| ||||||| EST: 5' caACCCTCTATC--TGATCTCg 3'
bxy-let-7	CJ991823:(186,207)	164	F41E6.6:(tag-196 cysteine protease and a protease inhibitor)	miR: 3' ttGATATGTTGGATGATGGAGt 5' ||| | |:||||||||||: EST: 5' atCTACAAAGCCTACTACCTTc 3'
bxy-novel-17	CJ992026:(83,105)	164	Y57A10A.13	miR: 3' agcgggTTATTTA-GGGGCCACt 5' || |||| |||||||| EST: 5' tgagaaAAGAAATGCCCCGGTGc 3'
bxy-let-7	EL740213:(375,397)	164	B0511.6	miR: 3' ttGATATG-TTGGATGATGGAGt 5' :|| || || :|:||||||| EST: 5' aaTTAGACAAAATTGCTACCTCa 3'
bxy-miR-72	CJ979167:(324,344)	163	C23G10.3:(rps-3 Ribosomal protein S3)	miR: 3' tcGATACGGTTGTAGAACGGa 5' ||:||: :| :||||||| EST: 5' agCTGTGTGGAGGTCTTGCCg 3'
bxy-novel-31	CJ979241:(379,405)	163	T05E11.3	miR: 3' cgtCTTT--TGGAACC-GCTCATGTTt 5' |||: ||| || :|||||||| EST: 5' tctGAAGTCACCGAGGATGAGTACAAg 3'
bxy-novel-13	CJ979376:(406,425)	163	C47G2.1:(cut-1 cuticulin)	miR: 3' tctACTCAGATCAGACTAGAGt 5' |||| :| ||||||||| EST: 5' actTGAGGTT--TCTGATCTCa 3'
bxy-miR-86	CJ979490:(136,161)	163	F42C5.8:(rps-8 40S ribosomal protein S8)	miR: 3' tcTGACACCGTT-T--CATAAGTGAAt 5' |:|| | ||| | ||:||||||| EST: 5' agATTG-GACAACACCGTGTTCACTTg 3'
bxy-novel-13	CJ979670:(359,378)	163	F22B5.3:(cut-3 cuticulin)	miR: 3' tctACTCAGATCAGACTAGAGt 5' |||| :| ||||||||| EST: 5' actTGAGGTT--TCTGATCTCa 3'
bxy-novel-17	CJ979671:(390,410)	163	K08F8.4:(pah-1 phenylalanine-4-hydroxylase (PH4H))	miR: 3' agCGGGTTATTTAGGGGCCACt 5' |:|| || ::|:||||||| EST: 5' caGTCCCAT-GGTTCCCGGTGa 3'
bxy-novel-09	CJ979679:(28,52)	163	E04F6.3:(maoc-1 Hydratase-dehydrogenase-epimerase)	miR: 3' ttTCCGGACTTTTG--TCAGCGTTt 5' ||| | |::|| |||||||| EST: 5' ggAGGGATCAGGACCGAGTCGCAAg 3'
bxy-novel-33-3p	CJ979684:(444,466)	163	F07A5.7b:(unc-15)	miR: 3' ataTGGACG-CTTAAACTCGAAt 5' || || ||| |||||||| EST: 5' caaACAAGCGGAAGTTGAGCTTg 3'
bxy-novel-31	CJ979868:(185,211)	163	T05E11.3	miR: 3' cgtCTTT--TGGAACC-GCTCATGTTt 5' |||: ||| || :|||||||| EST: 5' tctGAAGTCACCGAGGATGAGTACAAg 3'
bxy-miR-184	CJ979896:(56,84)	163	C47B2.3:(tba-2 Tubulin)	miR: 3' cgagGAATAGT-CTGA-----AGGCAGGt 5' ||||||| || | ||||||| EST: 5' aaggCTTATCATGAATCGAACTCCGTCCa 3'
bxy-novel-19	CJ980049:(47,72)	163	T21B10.2c:(enol-1)	miR: 3' ttGCTTTCATGG--CC-GTGAAAATg 5' ||:|: ||| || |||||||| EST: 5' tcCGGAGAAACCGAGGACACTTTTAt 3'
bxy-novel-07	CJ980128:(246,271)	163	F56C9.1:(gsp-2)	miR: 3' catGGGAT---TTA-GATACTAGAGt 5' || |: ||| |||||||||| EST: 5' tgtCCATGGACAATACTATGATCTCt 3'
bxy-novel-19	CJ980136:(164,189)	163	T21B10.2c:(enol-1)	miR: 3' ttGCTTTCATGG--CC-GTGAAAATg 5' ||:|: ||| || |||||||| EST: 5' tcCGGAGAAACCGAGGACACTTTTAt 3'
bxy-novel-04	CJ980179:(321,341)	163	C27H6.4c:(rmd-2)	miR: 3' ttGACAGTTGTCCACCGAGAGAa 5' :||| :|| ||| ||||||| EST: 5' caTTGT-GACCGGT-GCTCTCTc 3'
bxy-miR-29	CJ980327:(110,131)	163	C39D10.7	miR: 3' tctcgtcGAAGTGTACCACGAt 5' || ||:|||||||| EST: 5' tacacccCTCCATATGGTGCTc 3'
bxy-miR-184	CJ980366:(453,481)	163	F26E4.8:(tba-1 TBA-2 tubulin alpha-2 chain)	miR: 3' cgagGAATAGT-CTGA-----AGGCAGGt 5' ||||||| || | ||||||| EST: 5' aaggCTTATCATGAATCGAACTCCGTCCa 3'
bxy-novel-13	CJ980374:(404,423)	163	C47G2.1:(cut-1 cuticulin)	miR: 3' tctACTCAGATCAGACTAGAGt 5' |||| :| ||||||||| EST: 5' actTGAGGTT--TCTGATCTCa 3'
bxy-novel-13	CJ980487:(421,440)	163	C47G2.1:(cut-1 cuticulin)	miR: 3' tctACTCAGATCAGACTAGAGt 5' |||| :| ||||||||| EST: 5' actTGAGGTT--TCTGATCTCa 3'
bxy-miR-100	CJ980644:(97,120)	163	Y51A2D.18	miR: 3' tgtgTTCAAGC-CTAGATGCCCAa 5' || || ||||||||||| EST: 5' ttggAACACCGCGATCTACGGGTt 3'
bxy-novel-10	CJ980671:(120,142)	163	C08B11.7:(ubh-4 thiolesterase)	miR: 3' tccgcAGTAGAG---CTTGACCt 5' ||||||| ||||||| EST: 5' ttggaTCATCTCAGAGAACTGGc 3'
bxy-miR-29	CJ980790:(107,128)	163	C39D10.7	miR: 3' tctcgtcGAAGTGTACCACGAt 5' || ||:|||||||| EST: 5' tacacccCTCCATATGGTGCTc 3'
bxy-miR-40	CJ981031:(271,291)	163	W09C2.3c:(mca-1 calcium ATPase, isoform c)	miR: 3' agTCG--CTTACATTTGGGCCACt 5' ||| ||| |||||||||| EST: 5' cgAGCCAGAA---AAACCCGGTGa 3'
bxy-novel-04	CJ981171:(63,88)	163	Y54F10AL.1b	miR: 3' ttGACAGTTGTC-C--ACCGAGAGAa 5' :|| : |||| | ||||||||| EST: 5' atTTGGTTACAGCGTTTGGCTCTCTt 3'
bxy-novel-04	CJ981349:(334,354)	163	C27H6.4c:(rmd-2)	miR: 3' ttGACAGTTGTCCACCGAGAGAa 5' :||| :|| ||| ||||||| EST: 5' caTTGT-GACCGGT-GCTCTCTc 3'
bxy-miR-29	CJ981478:(117,137)	163	T08B2.7c	miR: 3' tcTCGTCGAAGTGTACCACGAt 5' | |:|| |||: ||||||| EST: 5' atATCGGCGTCAT-TGGTGCTg 3'
bxy-miR-72	CJ981526:(328,348)	163	C23G10.3:(rps-3 Ribosomal protein S3)	miR: 3' tcGATACGGTTGTAGAACGGa 5' ||:||: :| :||||||| EST: 5' agCTGTGTGGAGGTCTTGCCg 3'
bxy-novel-19	CJ981591:(298,323)	163	T21B10.2c:(enol-1)	miR: 3' ttGCTTTCATGG--CC-GTGAAAATg 5' ||:|: ||| || |||||||| EST: 5' tcCGGAGAAACCGAGGACACTTTTAt 3'
bxy-novel-13	CJ981624:(402,421)	163	C47G2.1:(cut-1 cuticulin)	miR: 3' tctACTCAGATCAGACTAGAGt 5' |||| :| ||||||||| EST: 5' actTGAGGTT--TCTGATCTCa 3'
bxy-novel-31	CJ981670:(15,41)	163	T05E11.3	miR: 3' cgtCTTT--TGGAACC-GCTCATGTTt 5' |||: ||| || :|||||||| EST: 5' tctGAAGTCACCGAGGATGAGTACAAg 3'
bxy-novel-04	CJ981747:(2,22)	163	B0334.3b	miR: 3' ttgaCAGTTGTCCACCGAGAGAa 5' ||| |:|| |||||||| EST: 5' acgcGTC--CGGGCGGCTCTCTc 3'
bxy-novel-09	CJ981888:(35,56)	163	T22E5.5:(mup-2 troponin T-like protein)	miR: 3' tttCCGGACTTTTGTCAGCGTTt 5' |||| ||| :: ||||||| EST: 5' gatGGCC-GAACGTCGTCGCAAa 3'
bxy-miR-72	CJ981890:(264,284)	163	C23G10.3:(rps-3 Ribosomal protein S3)	miR: 3' tcGATACGGTTGTAGAACGGa 5' ||:||: :| :||||||| EST: 5' agCTGTGTGGAGGTCTTGCCg 3'
bxy-novel-04	CJ981894:(356,385)	163	R74.4b:(dnj-16)	miR: 3' ttGACAGTTGT-CCAC------CGAGAGAa 5' :|| ||||: |||| ||||||| EST: 5' tcTTGCCAACGTGGTGGACTACGCTCTCTt 3'
bxy-miR-86	CJ981941:(168,193)	163	F42C5.8:(rps-8 40S ribosomal protein S8)	miR: 3' tcTGACACCGTT-T--CATAAGTGAAt 5' |:|| | ||| | ||:||||||| EST: 5' agATTG-GACAACACCGTGTTCACTTg 3'
bxy-novel-04	CJ982629:(72,97)	163	F25G6.6:(nrs-2 asparagine synthetase)	miR: 3' ttGA-CAG--TTGTCCACCGAGAGAa 5' || ||| ||| || ||||||| EST: 5' atCTCGTCAAAACTTGTAGCTCTCTt 3'
bxy-miR-40	CJ982635:(323,343)	163	W09C2.3c:(mca-1 calcium ATPase, isoform c)	miR: 3' agTCG--CTTACATTTGGGCCACt 5' ||| ||| |||||||||| EST: 5' cgAGCCAGAA---AAACCCGGTGa 3'
bxy-miR-72	CJ982999:(285,305)	163	C23G10.3:(rps-3 Ribosomal protein S3)	miR: 3' tcGATACGGTTGTAGAACGGa 5' ||:||: :| :||||||| EST: 5' agCTGTGTGGAGGTCTTGCCg 3'
bxy-novel-13	CJ983099:(405,424)	163	C47G2.1:(cut-1 cuticulin)	miR: 3' tctACTCAGATCAGACTAGAGt 5' |||| :| ||||||||| EST: 5' actTGAGGTT--TCTGATCTCa 3'
bxy-miR-100	CJ983146:(443,469)	163	T28C12.4b	miR: 3' tgTGTT--CA-AGCC-TAGATGCCCAa 5' || | || |:|| ||:||||||| EST: 5' tcACTATCGTCTTGGAATTTACGGGTt 3'
bxy-miR-72	CJ983268:(33,53)	163	C23G10.3:(rps-3 Ribosomal protein S3)	miR: 3' tcGATACGGTTGTAGAACGGa 5' ||:||: :| :||||||| EST: 5' agCTGTGTGGAGGTCTTGCCg 3'
bxy-novel-04	CJ983361:(76,101)	163	Y54F10AL.1b	miR: 3' ttGACAGTTGTC-C--ACCGAGAGAa 5' :|| : |||| | ||||||||| EST: 5' atTTGGTTACAGCGTTTGGCTCTCTt 3'
bxy-novel-11	CJ983362:(329,350)	163	T13H5.4	miR: 3' taTCTG-TACTACTGTTATGGAGt 5' ||:| |||:| | |||||||| EST: 5' gaAGGCTATGGT-A-AATACCTCg 3'
bxy-novel-10	CJ983520:(29,48)	163	ZK617.1c:(unc-22)	miR: 3' tccgcAGTAGAGCTTGACCt 5' | ||||:||||||| EST: 5' ggaaaTAATCTTGAACTGGt 3'
bxy-novel-24	CJ983668:(165,186)	163	C56C10.7b	miR: 3' ttCTTT-GTAACCGCACGGAAt 5' |||| ||| | ||||||| EST: 5' aaGAAAGCATGGAGGTGCCTTt 3'
bxy-novel-09	CJ983849:(328,354)	163	W06D4.5:(snx-3 PhoX homologous domain, present in p47phox and p40phox.)	miR: 3' ttTCCG----GACTTTTGTCAGCGTTt 5' |||: :|||::|: ||||||| EST: 5' gaAGGTTTTATTGAGGATCGTCGCAAg 3'
bxy-novel-13	CJ983865:(364,383)	163	C47G2.1:(cut-1 cuticulin)	miR: 3' tctACTCAGATCAGACTAGAGt 5' |||| :| ||||||||| EST: 5' actTGAGGTT--TCTGATCTCa 3'
bxy-novel-13	CJ983878:(372,391)	163	F22B5.3:(cut-3 cuticulin)	miR: 3' tctACTCAGATCAGACTAGAGt 5' |||| :| ||||||||| EST: 5' actTGAGGTT--TCTGATCTCa 3'
bxy-miR-86	CJ983967:(142,167)	163	F42C5.8:(rps-8 40S ribosomal protein S8)	miR: 3' tcTGACACCGTT-T--CATAAGTGAAt 5' |:|| | ||| | ||:||||||| EST: 5' agATTG-GACAACACCGTGTTCACTTg 3'
bxy-miR-72	CJ984144:(334,354)	163	C23G10.3:(rps-3 Ribosomal protein S3)	miR: 3' tcGATACGGTTGTAGAACGGa 5' ||:||: :| :||||||| EST: 5' agCTGTGTGGAGGTCTTGCCg 3'
bxy-novel-04	CJ984397:(97,124)	163	R13A1.2:(kcc-1)	miR: 3' ttGACAG---TTGTCCAC--CGAGAGAa 5' ||||| : ::|||| ||||||| EST: 5' gtCTGTCCTTGTTGGGTGCCGCTCTCTg 3'
bxy-novel-30	CJ984589:(41,63)	163	T13G4.4	miR: 3' gaaaactAAAACTG-CTGGTCAa 5' ||||||: ||||||| EST: 5' caccttcTTTTGATGGACCAGTt 3'
bxy-novel-13	CJ984637:(402,421)	163	F22B5.3:(cut-3 cuticulin)	miR: 3' tctACTCAGATCAGACTAGAGt 5' |||| :| ||||||||| EST: 5' actTGAGGTT--TCTGATCTCa 3'
bxy-novel-11	CJ984744:(409,430)	163	T13H5.4	miR: 3' taTCTG-TACTACTGTTATGGAGt 5' ||:| |||:| | |||||||| EST: 5' gaAGGCTATGGT-A-AATACCTCg 3'
bxy-novel-14	CJ984821:(348,376)	163	F18F11.4	miR: 3' agtgAG-AAGT-----GAGCAACTCTAAc 5' || |||| |||| ||||||| EST: 5' attgTCGTTCACTAATCTCGATGAGATTa 3'
bxy-novel-10	CJ985268:(130,152)	163	C08B11.7:(ubh-4 thiolesterase)	miR: 3' tccgcAGTAGAG---CTTGACCt 5' ||||||| ||||||| EST: 5' ttggaTCATCTCAGAGAACTGGc 3'
bxy-miR-234*	CJ985399:(449,474)	163	C54C6.2:(ben-1 tubulin)	miR: 3' acAGGT--AACGGTC-TCTTATGGGt 5' |||| | | || ||||||||| EST: 5' tcTCCAAGATCCGAGAAGAATACCCa 3'
bxy-miR-2	CJ985495:(205,226)	163	F39B2.3	miR: 3' atgTAGTTTCGACCGACACTAt 5' ||:| :|||||||||| EST: 5' ccaATTATTCTTGGCTGTGATg 3'
bxy-miR-29	CJ985499:(92,113)	163	C39D10.7	miR: 3' tctcgtcGAAGTGTACCACGAt 5' || ||:|||||||| EST: 5' tacacccCTCCATATGGTGCTc 3'
bxy-novel-04	CJ985543:(345,365)	163	C27H6.4c:(rmd-2)	miR: 3' ttGACAGTTGTCCACCGAGAGAa 5' :||| :|| ||| ||||||| EST: 5' caTTGT-GACCGGT-GCTCTCTc 3'
bxy-miR-786	CJ985759:(65,86)	163	C44B12.1	miR: 3' aagTCTGAAAGCTTCCCGTAAt 5' :|:|| |||||||||| EST: 5' aggGGGCTGGAGAAGGGCATTa 3'
bxy-miR-86	CJ985767:(133,158)	163	F42C5.8:(rps-8 40S ribosomal protein S8)	miR: 3' tcTGACACCGTT-T--CATAAGTGAAt 5' |:|| | ||| | ||:||||||| EST: 5' agATTG-GACAACACCGTGTTCACTTg 3'
bxy-miR-72	CJ985876:(340,360)	163	C23G10.3:(rps-3 Ribosomal protein S3)	miR: 3' tcGATACGGTTGTAGAACGGa 5' ||:||: :| :||||||| EST: 5' agCTGTGTGGAGGTCTTGCCg 3'
bxy-novel-11	CJ985930:(364,387)	163	C16C10.1	miR: 3' tatcTGT-ACTACTGTTATGGAGt 5' |:| ||| :||||||||| EST: 5' aacaATAGTGAGCGCAATACCTCa 3'
bxy-novel-20	CJ986000:(196,219)	163	C05C8.5	miR: 3' tcgtCGGTTGTTGC-GTGTATAGt 5' |||| :|:| |||||||| EST: 5' cattGCCACGGATGTCACATATCa 3'
bxy-miR-72	CJ986044:(344,364)	163	C23G10.3:(rps-3 Ribosomal protein S3)	miR: 3' tcGATACGGTTGTAGAACGGa 5' ||:||: :| :||||||| EST: 5' agCTGTGTGGAGGTCTTGCCg 3'
bxy-novel-13	CJ986100:(405,424)	163	C47G2.1:(cut-1 cuticulin)	miR: 3' tctACTCAGATCAGACTAGAGt 5' |||| :| ||||||||| EST: 5' actTGAGGTT--TCTGATCTCa 3'
bxy-miR-124	CJ986161:(44,65)	163	T20D4.7	miR: 3' acCGAAAGTGGC-GCACGGAAt 5' ||| || ::| |||||||| EST: 5' gtGCTCTCCTTGCCGTGCCTTt 3'
bxy-novel-04	CJ986203:(334,354)	163	T05G5.7:(rmd-1)	miR: 3' ttGACAGTTGTCCACCGAGAGAa 5' :||| :|| ||| ||||||| EST: 5' caTTGT-GACCGGT-GCTCTCTc 3'
bxy-miR-9	CJ986242:(415,435)	163	ZK856.8	miR: 3' taTGTTGATCTATTGGTTTCt 5' ||||||| || |||||:| EST: 5' aaACAACTACATCACCAAGGa 3'
bxy-miR-29	CJ986369:(98,119)	163	C39D10.7	miR: 3' tctcgtcGAAGTGTACCACGAt 5' || ||:|||||||| EST: 5' tacacccCTCCATATGGTGCTc 3'
bxy-novel-13	CJ986412:(425,444)	163	C47G2.1:(cut-1 cuticulin)	miR: 3' tctACTCAGATCAGACTAGAGt 5' |||| :| ||||||||| EST: 5' actTGAGGTT--TCTGATCTCa 3'
bxy-novel-14	CJ986428:(370,398)	163	C08H9.2b	miR: 3' agTGAGAA-G---TG--AGCAACTCTAAc 5' ::|||| | || |:||||||||| EST: 5' ccGTTCTTACAAGACTGTTGTTGAGATTc 3'
bxy-novel-09	CJ986443:(165,186)	163	T22E5.5:(mup-2 troponin T-like protein)	miR: 3' tttCCGGACTTTTGTCAGCGTTt 5' |||| ||| :: ||||||| EST: 5' gatGGCC-GAACGTCGTCGCAAa 3'
bxy-miR-86	CJ986496:(62,83)	163	C04F6.1:(vit-5)	miR: 3' tctGACACCGTTTCATAAGTGAAt 5' || |||| |||||||||| EST: 5' ggcCT-TGGC-CCGTATTCACTTg 3'
bxy-miR-277	CJ986745:(3,26)	163	R11A8.6:(irs-1 isoleucyl-tRNA synthetase)	miR: 3' agcatGGTCTA--ACCACGTAAAc 5' :||||| || ||||||| EST: 5' acgctTCAGATCCTGCTGCATTTg 3'
bxy-miR-29	CJ986811:(95,116)	163	C39D10.7	miR: 3' tctcgtcGAAGTGTACCACGAt 5' || ||:|||||||| EST: 5' tacacccCTCCATATGGTGCTc 3'
bxy-novel-27	CJ979344:(428,449)	154	C09B8.6b:(hsp-25)	miR: 3' gtTGG--TCGATTGGTGTGACGGt 5' :|| ||| ||: ||||||| EST: 5' gaGCCGAAGCAAAT--CACTGCCa 3'
bxy-novel-13	CJ986875:(322,341)	163	C47G2.1:(cut-1 cuticulin)	miR: 3' tctACTCAGATCAGACTAGAGt 5' |||| :| ||||||||| EST: 5' actTGAGGTT--TCTGATCTCa 3'
bxy-novel-21	CJ986980:(149,172)	163	F52B5.6:(rpl-25.2 60S ribosomal protein)	miR: 3' acAGCTAGGATAA---AGCGGGGg 5' |||: || ||| ||||||| EST: 5' ccTCGGCCCGATTCAATCGCCCCa 3'
bxy-novel-04	CJ986991:(347,367)	163	C27H6.4c:(rmd-2)	miR: 3' ttGACAGTTGTCCACCGAGAGAa 5' :||| :|| ||| ||||||| EST: 5' caTTGT-GACCGGT-GCTCTCTc 3'
bxy-miR-234*	CJ987053:(448,473)	163	C54C6.2:(ben-1 tubulin)	miR: 3' acAGGT--AACGGTC-TCTTATGGGt 5' |||| | | || ||||||||| EST: 5' tcTCCAAGATCCGAGAAGAATACCCa 3'
bxy-miR-1822	CJ987123:(258,279)	163	R11E3.8:(dpf-5)	miR: 3' agCCG-GAAAGAAACCGTCGAa 5' ||| | || ||||||||| EST: 5' atGGCACATTGATTGGCAGCTt 3'
bxy-miR-9	CJ987197:(435,455)	163	ZK856.8	miR: 3' taTGTTGATCTATTGGTTTCt 5' ||||||| || |||||:| EST: 5' aaACAACTACATCACCAAGGa 3'
bxy-novel-07	CJ987222:(277,302)	163	F56C9.1:(gsp-2)	miR: 3' catGGGAT---TTA-GATACTAGAGt 5' || |: ||| |||||||||| EST: 5' tgtCCATGGACAATACTATGATCTCt 3'
bxy-miR-234*	CJ987252:(459,484)	163	C54C6.2:(ben-1 tubulin)	miR: 3' acAGGT--AACGGTC-TCTTATGGGt 5' |||| | | || ||||||||| EST: 5' tcTCCAAGATCCGAGAAGAATACCCa 3'
bxy-miR-100	CJ987348:(299,325)	163	W02D3.4	miR: 3' tgTG-TTCAA--GCCTA-GATGCCCAa 5' || ::||| |||:| :||||||| EST: 5' caACTGGGTTACCGGGTATTACGGGTt 3'
bxy-miR-9	CJ987359:(165,185)	163	F11A3.1:(acs-14 4-coumarate-CoA ligase)	miR: 3' taTGTTGATCTATTGGTTTCt 5' ||||||:|| ::|||||| EST: 5' gaACAACTGGAAGGCCAAAGg 3'
bxy-miR-86	CJ987363:(131,156)	163	F42C5.8:(rps-8 40S ribosomal protein S8)	miR: 3' tcTGACACCGTT-T--CATAAGTGAAt 5' |:|| | ||| | ||:||||||| EST: 5' agATTG-GACAACACCGTGTTCACTTg 3'
bxy-novel-04	CJ987385:(321,341)	163	C27H6.4c:(rmd-2)	miR: 3' ttGACAGTTGTCCACCGAGAGAa 5' :||| :|| ||| ||||||| EST: 5' caTTGT-GACCGGT-GCTCTCTc 3'
bxy-novel-27	CJ987416:(185,206)	163	R10E11.1c:(cbp-1)	miR: 3' gttGGTCGATTGGTGTGACGGt 5' | ||||: | :||||||| EST: 5' tctCAAGCTGCCAGCACTGCCa 3'
bxy-novel-04	CJ987446:(334,354)	163	C27H6.4c:(rmd-2)	miR: 3' ttGACAGTTGTCCACCGAGAGAa 5' :||| :|| ||| ||||||| EST: 5' caTTGT-GACCGGT-GCTCTCTc 3'
bxy-miR-277	CJ987527:(432,456)	163	K09G1.1c	miR: 3' agcATGGTCTA---ACCACGTAAAc 5' |::| |:| |||||||||| EST: 5' ttcTGTCTGGTTGATGGTGCATTTg 3'
bxy-novel-33-3p	CJ987618:(383,405)	163	F07A5.7b:(unc-15)	miR: 3' ataTGGACG-CTTAAACTCGAAt 5' || || ||| |||||||| EST: 5' caaACAAGCGGAAGTTGAGCTTg 3'
bxy-novel-21	CJ987769:(143,166)	163	F52B5.6:(rpl-25.2 60S ribosomal protein)	miR: 3' acAGCTAGGATAA---AGCGGGGg 5' |||: || ||| ||||||| EST: 5' ccTCGGCCCGATTCAATCGCCCCa 3'
bxy-miR-72	CJ987782:(340,360)	163	C23G10.3:(rps-3 Ribosomal protein S3)	miR: 3' tcGATACGGTTGTAGAACGGa 5' ||:||: :| :||||||| EST: 5' agCTGTGTGGAGGTCTTGCCg 3'
bxy-novel-21	CJ987832:(140,163)	163	F52B5.6:(rpl-25.2 60S ribosomal protein)	miR: 3' acAGCTAGGATAA---AGCGGGGg 5' |||: || ||| ||||||| EST: 5' ccTCGGCCCGATTCAATCGCCCCa 3'
bxy-novel-10	CJ987853:(120,142)	163	C08B11.7:(ubh-4 thiolesterase)	miR: 3' tccgcAGTAGAG---CTTGACCt 5' ||||||| ||||||| EST: 5' ttggaTCATCTCAGAGAACTGGc 3'
bxy-miR-72	CJ987889:(309,330)	163	C56G2.6b:(let-767)	miR: 3' tcGATACGG-TTGTAGAACGGa 5' || ||| ||| ||||||| EST: 5' gcCTCAGCCAAACCTCTTGCCt 3'
bxy-miR-72	CJ987956:(340,360)	163	C23G10.3:(rps-3 Ribosomal protein S3)	miR: 3' tcGATACGGTTGTAGAACGGa 5' ||:||: :| :||||||| EST: 5' agCTGTGTGGAGGTCTTGCCg 3'
bxy-novel-05	CJ987977:(360,391)	163	C27A12.8:(ari-1)	miR: 3' agTTTAC---TTCTTTTT------CTTAGAGt 5' :::|| |||||||| ||||||| EST: 5' gcGGGTGACAAAGAAAAATTCCTGGAATCTCa 3'
bxy-miR-184	CJ988032:(110,141)	163	T14G10.1:(pps-1 sulphate adenyltransferase)	miR: 3' cgagGAATAGTCT---------GAAGGCAGGt 5' ||||| ||| ||||||||| EST: 5' acgaCTTATGAGAAATGCCATGCTTCCGTCCc 3'
bxy-miR-9	CJ988337:(109,129)	163	C46F4.2:(acs-17 long-chain-fatty-acid coA ligase)	miR: 3' taTGTTGATCTATTGGTTTCt 5' ||:| ||| :||||||| EST: 5' caACGAAGAGAAGACCAAAGa 3'
bxy-novel-27	CJ980357:(363,384)	154	C09B8.6b:(hsp-25)	miR: 3' gtTGG--TCGATTGGTGTGACGGt 5' :|| ||| ||: ||||||| EST: 5' gaGCCGAAGCAAAT--CACTGCCa 3'
bxy-novel-13	CJ988975:(344,364)	163	F01D4.2:(ugt-44 UDP-glucoronosyltransferase)	miR: 3' tcTACTCAGATCAGACTAGAGt 5' | |||| | ||||||||| EST: 5' aaAGGAGT-GATTCTGATCTCa 3'
bxy-miR-29	CJ989273:(93,114)	163	F54A3.3:(cct-3)	miR: 3' tctCGTCGAAGTGTACCACGAt 5' |: | ||:||||||||| EST: 5' cttGTCGAATCGCATGGTGCTa 3'
bxy-novel-19	CJ989533:(18,43)	163	T21B10.2c:(enol-1)	miR: 3' ttGCTTTCATGG--CC-GTGAAAATg 5' ||:|: ||| || |||||||| EST: 5' tcCGGAGAAACCGAGGACACTTTTAt 3'
bxy-miR-29	CJ989574:(1,21)	163	K07E3.4b	miR: 3' tctcgtcGAAGTGTACCACGAt 5' :| ||||||||||| EST: 5' -ccaataTTGCACATGGTGCTt 3'
bxy-let-7	CJ989590:(14,36)	163	D1053.1:(gst-42 glutathione S-transferase)	miR: 3' ttgATATGTTGG-ATGATGGAGt 5' |||: |:|| |||||||| EST: 5' ccaTATGAAGCCGGACTACCTCa 3'
bxy-novel-27	CJ989723:(66,86)	163	F07A5.7b:(unc-15)	miR: 3' gtTGGTCGATTGGTGTGACGGt 5' | || | |||| ||||||| EST: 5' tcAACAAC-AACCTCACTGCCa 3'
bxy-novel-33-3p	CJ989723:(7,29)	163	F07A5.7b:(unc-15)	miR: 3' ataTGGACG-CTTAAACTCGAAt 5' || || ||| |||||||| EST: 5' caaACAAGCGGAAGTTGAGCTTg 3'
bxy-novel-04	CJ990189:(1,26)	163	Y54F10AL.1b	miR: 3' ttGACAGTTGTC-C--ACCGAGAGAa 5' :|| : |||| | ||||||||| EST: 5' atTTGGTTACAGCGTTTGGCTCTCTt 3'
bxy-miR-100	CJ990283:(39,62)	163	Y51A2D.18	miR: 3' tgtgTTCAAGC-CTAGATGCCCAa 5' || || ||||||||||| EST: 5' ttggAACACCGCGATCTACGGGTt 3'
bxy-miR-100	CJ990284:(39,62)	163	Y51A2D.18	miR: 3' tgtgTTCAAGC-CTAGATGCCCAa 5' || || ||||||||||| EST: 5' ttggAACACCGCGATCTACGGGTt 3'
bxy-miR-72	CJ990612:(39,60)	163	ZK455.1:(aco-1 iron-responsive element-binding like protein)	miR: 3' tcgataCGGTT-GTAGAACGGa 5' ||||| :|||||||| EST: 5' cctgcgGCCAAGTATCTTGCCt 3'
bxy-novel-09	CJ990686:(33,57)	163	F22A3.7:(ttr-36)	miR: 3' ttTCCG--GACTTTTGTCAGCGTTt 5' | || :||||||:|||||:|| EST: 5' aaATGCTGTTGAAAATAGTCGTAAc 3'
bxy-novel-13	CJ991270:(74,94)	163	Y39G10AR.6:(ugt-31 7TM chemoreceptor, ugt family)	miR: 3' tcTACTCAGATCAGACTAGAGt 5' | |||| | ||||||||| EST: 5' aaAGGAGT-GATTCTGATCTCa 3'
bxy-novel-20	CJ991801:(57,78)	163	C17E4.3	miR: 3' tcgTCGGTTGTTGCGTGTATAGt 5' |||||:::: | ||||||| EST: 5' ggaAGCCAGTGG-GGACATATCt 3'
bxy-miR-29	CJ992156:(117,138)	163	C39D10.7	miR: 3' tctcgtcGAAGTGTACCACGAt 5' || ||:|||||||| EST: 5' tacacccCTCCATATGGTGCTc 3'
bxy-novel-33-3p	CJ992159:(125,147)	163	F07A5.7b:(unc-15)	miR: 3' ataTGGACG-CTTAAACTCGAAt 5' || || ||| |||||||| EST: 5' caaACAAGCGGAAGTTGAGCTTg 3'
bxy-novel-27	CJ992159:(184,204)	163	F07A5.7b:(unc-15)	miR: 3' gtTGGTCGATTGGTGTGACGGt 5' | || | |||| ||||||| EST: 5' tcAACAAC-AACCTCACTGCCa 3'
bxy-miR-184	CJ992186:(38,66)	163	C47B2.3:(tba-2 Tubulin)	miR: 3' cgagGAATAGT-CTGA-----AGGCAGGt 5' ||||||| || | ||||||| EST: 5' aaggCTTATCATGAATCGAACTCCGTCCa 3'
bxy-novel-26	EL740219:(238,262)	163	F11C3.3:(unc-54 myosin heavy chain)	miR: 3' aaCGGCGTTTGTAA--GGGGCCACt 5' ||||| ::|| |||||||| EST: 5' cgGCCGCCTCTGTTGCCCCCGGTGg 3'
bxy-novel-27	CJ978990:(385,408)	162	F44E2.4	miR: 3' gtTGGTCGA--TTGGTGTGACGGt 5' | || :| |||::||||||| EST: 5' tcAACACTTTCAACTGCACTGCCa 3'
bxy-novel-19	CJ979057:(280,305)	162	T19B10.3	miR: 3' ttgCT-TT--CATGGCCGTGAAAATg 5' || || | ||||:||||||| EST: 5' acgGACAATCGGCCCGGTACTTTTAc 3'
bxy-miR-29	CJ979279:(426,456)	162	F25H5.4:(eft-2 Elongation factor Tu family (contains ATP\/GTP binding P-loop))	miR: 3' tcTCGTCGA-------AGTG--TACCACGAt 5' ||| ||| |||| |||||||| EST: 5' acAGCTGCTCTTCGTGTCACCGATGGTGCTt 3'
bxy-novel-31	CJ979365:(132,159)	162	F09F7.2a:(mlc-3)	miR: 3' cgTCTTTTGG-AACCG---CTCATGTTt 5' :|||::|| ||| |||||||| EST: 5' ctGGAAGGCCGCCGGCCAAGAGTACAAg 3'
bxy-novel-18	CJ979456:(18,42)	162	Y105C5B.28b:(gln-3)	miR: 3' tatGGGATTTTGGAA--ACTAGAGt 5' ||| |:| || | ||||||| EST: 5' gctCCCAAGACCCCTGATGATCTCc 3'
bxy-novel-18	CJ979505:(164,188)	162	Y105C5B.28b:(gln-3)	miR: 3' tatGGGATTTTGGAA--ACTAGAGt 5' ||| |:| || | ||||||| EST: 5' gctCCCAAGACCCCTGATGATCTCc 3'
bxy-novel-33-5p	CJ979585:(197,227)	162	C04C3.3	miR: 3' ctatTCGAGTTAAG---------ATGTCCCc 5' :||||||||| ||||||| EST: 5' aagtGGCTCAATTCGACGGACCTTACAGGGt 3'
bxy-novel-27	CJ980883:(429,450)	154	C09B8.6b:(hsp-25)	miR: 3' gtTGG--TCGATTGGTGTGACGGt 5' :|| ||| ||: ||||||| EST: 5' gaGCCGAAGCAAAT--CACTGCCa 3'
bxy-novel-13	CJ979743:(239,258)	162	Y4C6B.4a	miR: 3' tcTACTCAGATCAGACTAGAGt 5' | ||| ||:| |||||||| EST: 5' agAGGAG-CTGG-CTGATCTCg 3'
bxy-miR-29	CJ979814:(418,448)	162	F25H5.4:(eft-2 Elongation factor Tu family (contains ATP\/GTP binding P-loop))	miR: 3' tcTCGTCGA-------AGTG--TACCACGAt 5' ||| ||| |||| |||||||| EST: 5' acAGCTGCTCTTCGTGTCACCGATGGTGCTt 3'
bxy-novel-18	CJ979880:(125,149)	162	Y105C5B.28b:(gln-3)	miR: 3' tatGGGATTTTGGAA--ACTAGAGt 5' ||| |:| || | ||||||| EST: 5' gctCCCAAGACCCCTGATGATCTCc 3'
bxy-novel-27	CJ980897:(408,429)	154	C09B8.6b:(hsp-25)	miR: 3' gtTGG--TCGATTGGTGTGACGGt 5' :|| ||| ||: ||||||| EST: 5' gaGCCGAAGCAAAT--CACTGCCa 3'
bxy-novel-18	CJ980042:(180,204)	162	Y105C5B.28a:(gln-3)	miR: 3' tatGGGATTTTGGAA--ACTAGAGt 5' ||| |:| || | ||||||| EST: 5' gctCCCAAGACCCCTGATGATCTCc 3'
bxy-novel-18	CJ980043:(152,176)	162	Y105C5B.28b:(gln-3)	miR: 3' tatGGGATTTTGGAA--ACTAGAGt 5' ||| |:| || | ||||||| EST: 5' gctCCCAAGACCCCTGATGATCTCc 3'
bxy-novel-18	CJ980115:(148,172)	162	Y105C5B.28b:(gln-3)	miR: 3' tatGGGATTTTGGAA--ACTAGAGt 5' ||| |:| || | ||||||| EST: 5' gctCCCAAGACCCCTGATGATCTCc 3'
bxy-novel-33-5p	CJ980478:(203,233)	162	C04C3.3	miR: 3' ctatTCGAGTTAAG---------ATGTCCCc 5' :||||||||| ||||||| EST: 5' aagtGGCTCAATTCGACGGACCTTACAGGGt 3'
bxy-miR-9	CJ980609:(13,36)	162	F10C1.2b:(ifb-1 Intermediate filament protein)	miR: 3' tatGTTGA---TCTATTGGTTTCt 5' ||:|| |||:||||||| EST: 5' tatCAGCTTGCCGATGACCAAAGa 3'
bxy-novel-18	CJ980725:(171,195)	162	Y105C5B.28a:(gln-3)	miR: 3' tatGGGATTTTGGAA--ACTAGAGt 5' ||| |:| || | ||||||| EST: 5' gctCCCAAGACCCCTGATGATCTCc 3'
bxy-novel-33-5p	CJ980848:(195,225)	162	C04C3.3	miR: 3' ctatTCGAGTTAAG---------ATGTCCCc 5' :||||||||| ||||||| EST: 5' aagtGGCTCAATTCGACGGACCTTACAGGGt 3'
bxy-novel-21	CJ980920:(397,419)	162	R03G5.1d:(eft-4)	miR: 3' acaGCTAG-GAT-AAAGCGGGGg 5' :|:|| :|| ||||||||| EST: 5' gtaTGGTCGTTACTTTCGCCCCa 3'
bxy-novel-18	CJ980951:(162,186)	162	Y105C5B.28b:(gln-3)	miR: 3' tatGGGATTTTGGAA--ACTAGAGt 5' ||| |:| || | ||||||| EST: 5' gctCCCAAGACCCCTGATGATCTCc 3'
bxy-novel-15	CJ981041:(262,282)	162	R09G11.2d:(nhr-1)	miR: 3' gtgTGCCTACTTCCACGGTAa 5' |:||||| ||||||| EST: 5' ggaATGGATGCCCGTGCCATt 3'
bxy-novel-18	CJ981219:(98,122)	162	Y105C5B.28b:(gln-3)	miR: 3' tatGGGATTTTGGAA--ACTAGAGt 5' ||| |:| || | ||||||| EST: 5' gctCCCAAGACCCCTGATGATCTCc 3'
bxy-novel-10	CJ981287:(371,393)	162	C14F11.1b	miR: 3' tccgCAG-TAGAG--CTTGACCt 5' ||| ||||| ||||||| EST: 5' ttcaGTCTATCTCCGGAACTGGt 3'
bxy-novel-18	CJ981352:(143,167)	162	Y105C5B.28b:(gln-3)	miR: 3' tatGGGATTTTGGAA--ACTAGAGt 5' ||| |:| || | ||||||| EST: 5' gctCCCAAGACCCCTGATGATCTCc 3'
bxy-novel-31	CJ981447:(46,73)	162	F30F8.10b	miR: 3' cgtcTTTTGGAAC----CGCTCATGTTt 5' | || | || |||||||||| EST: 5' cggtACAAACATGAGCCGCGAGTACAAg 3'
bxy-novel-31	CJ979344:(377,400)	150	C09B8.6b:(hsp-25)	miR: 3' cgTCTTTTGGAACCGCTCATGTTt 5' :||:|:| | ||||||||: EST: 5' gcGGAGAGCAGTTTCGAGTACAGt 3'
bxy-miR-2	CJ981483:(409,436)	162	T13C2.6b	miR: 3' atGTA--GTT--TCGACC--GACACTAt 5' :|| ||| ||:||| ||||||| EST: 5' tgTATTCCAAGGAGTTGGATCTGTGATg 3'
bxy-novel-21	CJ981781:(112,134)	162	R03G5.1d:(eft-4)	miR: 3' acaGCTAG-GAT-AAAGCGGGGg 5' :|:|| :|| ||||||||| EST: 5' gtaTGGTCGTTACTTTCGCCCCa 3'
bxy-novel-31	CJ980357:(312,335)	150	C09B8.6b:(hsp-25)	miR: 3' cgTCTTTTGGAACCGCTCATGTTt 5' :||:|:| | ||||||||: EST: 5' gcGGAGAGCAGTTTCGAGTACAGt 3'
bxy-novel-18	CJ982458:(142,166)	162	Y105C5B.28b:(gln-3)	miR: 3' tatGGGATTTTGGAA--ACTAGAGt 5' ||| |:| || | ||||||| EST: 5' gctCCCAAGACCCCTGATGATCTCc 3'
bxy-novel-21	CJ982543:(126,148)	162	R03G5.1d:(eft-4)	miR: 3' acaGCTAG-GAT-AAAGCGGGGg 5' :|:|| :|| ||||||||| EST: 5' gtaTGGTCGTTACTTTCGCCCCa 3'
bxy-novel-21	CJ982615:(426,448)	162	R03G5.1a:(eft-4 elongation factor EF-1-alpha)	miR: 3' acaGCTAG-GAT-AAAGCGGGGg 5' :|:|| :|| ||||||||| EST: 5' gtaTGGTCGTTACTTTCGCCCCa 3'
bxy-novel-27	CJ982835:(332,355)	162	F29G9.5:(rpt-2 ATPase)	miR: 3' gtTGGTCGA--TTGGTGTGACGGt 5' |:| || | |||||||||| EST: 5' gaATCTTCTCGATCCACACTGCCc 3'
bxy-novel-10	CJ983019:(339,361)	162	C14F11.1b	miR: 3' tccgCAG-TAGAG--CTTGACCt 5' ||| ||||| ||||||| EST: 5' ttcaGTCTATCTCCGGAACTGGt 3'
bxy-novel-21	CJ983052:(222,244)	162	R03G5.1d:(eft-4)	miR: 3' acaGCTAG-GAT-AAAGCGGGGg 5' :|:|| :|| ||||||||| EST: 5' gtaTGGTCGTTACTTTCGCCCCa 3'
bxy-novel-21	CJ983438:(126,148)	162	R03G5.1d:(eft-4)	miR: 3' acaGCTAG-GAT-AAAGCGGGGg 5' :|:|| :|| ||||||||| EST: 5' gtaTGGTCGTTACTTTCGCCCCa 3'
bxy-miR-184	CJ983568:(334,358)	162	M88.6a:(pan-1 Leucine-rich repeats)	miR: 3' cgaGGAATAGTC--TGAAGGCAGGt 5' :||| |||| | ||||||| EST: 5' cgaTCTTTTCAGCAAAGTCCGTCCc 3'
bxy-novel-13	CJ983620:(253,272)	162	Y4C6B.4a	miR: 3' tcTACTCAGATCAGACTAGAGt 5' | ||| ||:| |||||||| EST: 5' agAGGAG-CTGG-CTGATCTCg 3'
bxy-novel-18	CJ984191:(147,170)	162	F44E2.4	miR: 3' tatggGATTTTGG-AAACTAGAGt 5' | ||:||| |||||||| EST: 5' tgtagCGAAGACCAGTTGATCTCa 3'
bxy-novel-10	CJ984192:(354,376)	162	C14F11.1b	miR: 3' tccgCAG-TAGAG--CTTGACCt 5' ||| ||||| ||||||| EST: 5' ttcaGTCTATCTCCGGAACTGGt 3'
bxy-novel-18	CJ984304:(138,162)	162	Y105C5B.28b:(gln-3)	miR: 3' tatGGGATTTTGGAA--ACTAGAGt 5' ||| |:| || | ||||||| EST: 5' gctCCCAAGACCCCTGATGATCTCc 3'
bxy-miR-29	CJ984373:(113,143)	162	F25H5.4:(eft-2 Elongation factor Tu family (contains ATP\/GTP binding P-loop))	miR: 3' tcTCGTCGA-------AGTG--TACCACGAt 5' ||| ||| |||| |||||||| EST: 5' acAGCTGCTCTTCGTGTCACCGATGGTGCTt 3'
bxy-novel-33-5p	CJ984382:(173,203)	162	C04C3.3	miR: 3' ctatTCGAGTTAAG---------ATGTCCCc 5' :||||||||| ||||||| EST: 5' aagtGGCTCAATTCGACGGACCTTACAGGGt 3'
bxy-novel-18	CJ984411:(164,188)	162	Y105C5B.28a:(gln-3)	miR: 3' tatGGGATTTTGGAA--ACTAGAGt 5' ||| |:| || | ||||||| EST: 5' gctCCCAAGACCCCTGATGATCTCc 3'
bxy-novel-08	CJ984797:(9,33)	162	Y44E3B.1c:(zip-4)	miR: 3' ttTGCT---AAAGTATGCAGCTCACGa 5' |||| ||| || |||||||| EST: 5' agACGAGAGATTC--ACCTCGAGTGCt 3'
bxy-novel-18	CJ984937:(161,185)	162	Y105C5B.28a:(gln-3)	miR: 3' tatGGGATTTTGGAA--ACTAGAGt 5' ||| |:| || | ||||||| EST: 5' gctCCCAAGACCCCTGATGATCTCc 3'
bxy-novel-18	CJ985158:(152,176)	162	Y105C5B.28b:(gln-3)	miR: 3' tatGGGATTTTGGAA--ACTAGAGt 5' ||| |:| || | ||||||| EST: 5' gctCCCAAGACCCCTGATGATCTCc 3'
bxy-novel-31	CJ985213:(171,198)	162	F09F7.2a:(mlc-3)	miR: 3' cgTCTTTTGG-AACCG---CTCATGTTt 5' :|||::|| ||| |||||||| EST: 5' ctGGAAGGCCGCCGGCCAAGAGTACAAg 3'
bxy-novel-18	CJ985356:(161,185)	162	Y105C5B.28a:(gln-3)	miR: 3' tatGGGATTTTGGAA--ACTAGAGt 5' ||| |:| || | ||||||| EST: 5' gctCCCAAGACCCCTGATGATCTCc 3'
bxy-novel-17	CJ985396:(339,359)	162	F46F11.1b	miR: 3' agcGGGTTATTTAGGGGCCACt 5' ||:::| | ||||||||| EST: 5' gttCCTGGT-ACTCCCCGGTGa 3'
bxy-novel-18	CJ985403:(159,183)	162	Y105C5B.28a:(gln-3)	miR: 3' tatGGGATTTTGGAA--ACTAGAGt 5' ||| |:| || | ||||||| EST: 5' gctCCCAAGACCCCTGATGATCTCc 3'
bxy-miR-184	CJ985456:(34,56)	162	F41E6.6:(tag-196 cysteine protease and a protease inhibitor)	miR: 3' cgaggaataGTCTGAAGGCAGGt 5' |||::|||||||| EST: 5' gcctacggcCAGGTTTCCGTCCt 3'
bxy-miR-786	CJ985505:(286,311)	162	F47G6.4:(spe-15)	miR: 3' aaGTC-TGA--AAG-CTTCCCGTAAt 5' ||| :|| || |||||||||| EST: 5' cgCAGCGCTGGATCAGAAGGGCATTt 3'
bxy-novel-33-5p	CJ985553:(191,221)	162	C04C3.3	miR: 3' ctatTCGAGTTAAG---------ATGTCCCc 5' :||||||||| ||||||| EST: 5' aagtGGCTCAATTCGACGGACCTTACAGGGt 3'
bxy-novel-07	CJ985685:(382,405)	162	Y47G6A.8:(crn-1 endonuclease)	miR: 3' caTGGGATTT--AGATACTAGAGt 5' :||| ||| || ||||||| EST: 5' ctGCCCAAAAACGCTTTGATCTCa 3'
bxy-miR-29	CJ985845:(282,304)	162	F36A4.6:(col-33 cuticular collagen)	miR: 3' tctcGT-CGAAGTGTACCACGAt 5' || ||| |:| ||||||| EST: 5' gactCATGCTCCGCTTGGTGCTc 3'
bxy-novel-21	CJ985978:(291,313)	162	R03G5.1d:(eft-4)	miR: 3' acaGCTAG-GAT-AAAGCGGGGg 5' :|:|| :|| ||||||||| EST: 5' gtaTGGTCGTTACTTTCGCCCCa 3'
bxy-miR-29	CJ986024:(23,53)	162	F25H5.4:(eft-2 Elongation factor Tu family (contains ATP\/GTP binding P-loop))	miR: 3' tcTCGTCGA-------AGTG--TACCACGAt 5' ||| ||| |||| |||||||| EST: 5' acAGCTGCTCTTCGTGTCACCGATGGTGCTt 3'
bxy-novel-31	CJ986040:(203,230)	162	F09F7.2a:(mlc-3)	miR: 3' cgTCTTTTGG-AACCG---CTCATGTTt 5' :|||::|| ||| |||||||| EST: 5' ctGGAAGGCCGCCGGCCAAGAGTACAAg 3'
bxy-novel-31	CJ980883:(378,401)	150	C09B8.6b:(hsp-25)	miR: 3' cgTCTTTTGGAACCGCTCATGTTt 5' :||:|:| | ||||||||: EST: 5' gcGGAGAGCAGTTTCGAGTACAGt 3'
bxy-novel-21	CJ986251:(26,48)	162	R03G5.1a:(eft-4 elongation factor EF-1-alpha)	miR: 3' acaGCTAG-GAT-AAAGCGGGGg 5' :|:|| :|| ||||||||| EST: 5' gtaTGGTCGTTACTTTCGCCCCa 3'
bxy-novel-18	CJ986544:(152,176)	162	Y105C5B.28b:(gln-3)	miR: 3' tatGGGATTTTGGAA--ACTAGAGt 5' ||| |:| || | ||||||| EST: 5' gctCCCAAGACCCCTGATGATCTCc 3'
bxy-novel-31	CJ980897:(357,380)	150	C09B8.6b:(hsp-25)	miR: 3' cgTCTTTTGGAACCGCTCATGTTt 5' :||:|:| | ||||||||: EST: 5' gcGGAGAGCAGTTTCGAGTACAGt 3'
bxy-novel-18	CJ986757:(155,179)	162	Y105C5B.28b:(gln-3)	miR: 3' tatGGGATTTTGGAA--ACTAGAGt 5' ||| |:| || | ||||||| EST: 5' gctCCCAAGACCCCTGATGATCTCc 3'
bxy-novel-18	CJ986799:(155,179)	162	Y105C5B.28b:(gln-3)	miR: 3' tatGGGATTTTGGAA--ACTAGAGt 5' ||| |:| || | ||||||| EST: 5' gctCCCAAGACCCCTGATGATCTCc 3'
bxy-novel-30	CJ987022:(443,464)	162	C45H4.2:(cyp-33C1 cytochrome P450)	miR: 3' gaaaACTAAAACTGCTGGTCAa 5' ||:| |||||||||| EST: 5' acaaTGGTGGCGACGACCAGTt 3'
bxy-novel-09	CJ986073:(280,302)	169	C09B8.6c:(hsp-25)	miR: 3' ttTCCGGACTTTTGTCAGCGTTt 5' || :: ||: |||||||||| EST: 5' gcAGTTTCGAGTACAGTCGCAAg 3'
bxy-miR-124	CJ987525:(108,127)	162	F33A8.5:(sdhd-1)	miR: 3' accgaaAGTGGCGCACGGAAt 5' ||||| |||||||| EST: 5' ttggaaTCACC-CGTGCCTTc 3'
bxy-novel-18	CJ987552:(152,176)	162	Y105C5B.28b:(gln-3)	miR: 3' tatGGGATTTTGGAA--ACTAGAGt 5' ||| |:| || | ||||||| EST: 5' gctCCCAAGACCCCTGATGATCTCc 3'
bxy-novel-21	CJ987669:(332,354)	162	R03G5.1d:(eft-4)	miR: 3' acaGCTAG-GAT-AAAGCGGGGg 5' :|:|| :|| ||||||||| EST: 5' gtaTGGTCGTTACTTTCGCCCCa 3'
bxy-novel-21	CJ987806:(343,365)	162	R03G5.1d:(eft-4)	miR: 3' acaGCTAG-GAT-AAAGCGGGGg 5' :|:|| :|| ||||||||| EST: 5' gtaTGGTCGTTACTTTCGCCCCa 3'
bxy-miR-29	CJ987831:(272,293)	162	D2030.1	miR: 3' tctCGTCGAAGTGT-ACCACGAt 5' ||||| ||:| ||||||| EST: 5' ggtGCAGC-CCATATTGGTGCTt 3'
bxy-novel-09	CJ987846:(429,453)	162	Y47D9A.2b:(scpl-3)	miR: 3' ttTCC--G-GACTTTTGTCAGCGTTt 5' ||| | |||:||:: ||||||| EST: 5' cgAGGGACGCTGGAAGT-GTCGCAAt 3'
bxy-novel-18	CJ988144:(1,15)	162	T20B12.2:(tbp-1)	miR: 3' tatgggattTTGGAAACTAGAGt 5' | ||||||||||| EST: 5' --------cATCCTTTGATCTCg 3'
bxy-novel-13	CJ988965:(42,65)	162	ZK858.1:(gld-4 S.pombe hypothetical protein C12G12.13C like)	miR: 3' tcTACT--CAGATCAGACTAGAGt 5' |||: |||| |||||||| EST: 5' aaATGGCCATCTACCCTGATCTCg 3'
bxy-novel-31	CJ989288:(64,91)	162	F30F8.10b	miR: 3' cgtcTTTTGGAAC----CGCTCATGTTt 5' | || | || |||||||||| EST: 5' cggtACAAACATGAGCCGCGAGTACAAg 3'
bxy-novel-21	CJ989315:(330,352)	162	R03G5.1d:(eft-4)	miR: 3' acaGCTAG-GAT-AAAGCGGGGg 5' :|:|| :|| ||||||||| EST: 5' gtaTGGTCGTTACTTTCGCCCCa 3'
bxy-novel-21	CJ989345:(294,316)	162	R03G5.1d:(eft-4)	miR: 3' acaGCTAG-GAT-AAAGCGGGGg 5' :|:|| :|| ||||||||| EST: 5' gtaTGGTCGTTACTTTCGCCCCa 3'
bxy-novel-14	CJ989406:(204,228)	162	T23H2.2:(snt-4 C2 domain protein)	miR: 3' agtgagaAGTGAGC--AACTCTAAc 5' ||||||| ||||||| EST: 5' gacggggTCACTCGGAATGAGATTg 3'
bxy-miR-786	CJ989863:(259,281)	162	K10B2.1:(lin-23 Transducin beta chain)	miR: 3' aagtCTGAAAGCTT-CCCGTAAt 5' |:| ||||| ||||||| EST: 5' gaatGGCCATCGAAGGGGCATTg 3'
bxy-novel-33-3p	CJ990861:(383,406)	162	C43E11.4:(tufm-2 elongation factor Tu)	miR: 3' ataTGGACGCTTA---AACTCGAAt 5' |||| :||:| |||||||| EST: 5' aggACCT-TGAGTTGGTTGAGCTTg 3'
bxy-novel-22	CJ991011:(263,289)	162	Y37A1B.1b:(lst-3)	miR: 3' aacGAACAATA--T-AG-AGGGCCACt 5' :|| |||| | || |||||||| EST: 5' agtTTTATTATTGACTCATCCCGGTGc 3'
bxy-miR-40	CJ991204:(111,131)	162	C12D8.4:(ttr-19 Transthyretin-like family)	miR: 3' agtCGCTTACATTTGGGCCACt 5' || |:|| ||||||||| EST: 5' cttGC-AGTGGCAACCCGGTGg 3'
bxy-novel-09	CJ991462:(138,163)	162	C32D5.3	miR: 3' tttCCGG-ACTTTTGT--CAGCGTTt 5' |||| | | |||: ||||||| EST: 5' gccGGCCTTCATAACGTTGTCGCAAa 3'
bxy-novel-14	CJ991804:(7,32)	162	C34E10.4a:(wrs-2)	miR: 3' agTGA----GAAGTGAGCAACTCTAAc 5' ||| | | || |||||||||| EST: 5' tgACTGTGACATGAC-CGTTGAGATTg 3'
bxy-novel-11	CJ979125:(149,171)	161	K04B12.3:(smg-8)	miR: 3' taTCTGTACTACTGTTATGGAGt 5' ||||:| || ||||:|||| EST: 5' ccAGACGTCTTGCCAATGCCTCt 3'
bxy-novel-18	CJ979225:(137,163)	161	Y71H2B.6:(mdt-19)	miR: 3' tatgGGATTTTGGAA----ACTAGAGt 5' ||||| :||| ||||||| EST: 5' aagaCCTAATCTCTTATTATGATCTCa 3'
bxy-miR-2	CJ979227:(243,266)	161	F26E4.12	miR: 3' atgtaGTT-TC-GACCGACACTAt 5' ||| || | ||||||||| EST: 5' gtggcCAAGAGCCGGGCTGTGATg 3'
bxy-miR-29	CJ979260:(399,417)	161	Y110A7A.19	miR: 3' tcTCGTCGAAGTGTACCACGAt 5' || ||:| ||||||||| EST: 5' cgAGAAGTT---CATGGTGCTc 3'
bxy-novel-11	CJ979319:(106,128)	161	Y71H10A.1a	miR: 3' taTCTGTACTACTGTTATGGAGt 5' :|:|:||| |:|:||||||: EST: 5' ctGGGCGTGAAGGCGATACCTTg 3'
bxy-novel-22	CJ980117:(362,384)	161	Y53G8B.4b:(nipa-1)	miR: 3' aaCGAACAATATAGAGGGCCACt 5' |:| |||| | |||:||||| EST: 5' tcGTTGGTTACACCTCTCGGTGc 3'
bxy-novel-09	CJ980200:(187,213)	161	B0222.2	miR: 3' tttcCGGACTTTT----GTCAGCGTTt 5' ||: ||::| ||||||||| EST: 5' agccGCTAGAGGAGTTCCAGTCGCAAa 3'
bxy-miR-29	CJ980239:(336,354)	161	C06H2.1:(atp-5 ATP synthase D chain)	miR: 3' tcTCGTCGAAGTGTACCACGAt 5' :|||||| |||||||| EST: 5' aaGGCAGCT---GATGGTGCTg 3'
bxy-miR-29	CJ980618:(361,379)	161	C06H2.1:(atp-5 ATP synthase D chain)	miR: 3' tcTCGTCGAAGTGTACCACGAt 5' :|||||| |||||||| EST: 5' aaGGCAGCT---GATGGTGCTg 3'
bxy-novel-29	CJ980855:(4,31)	161	T10B10.3	miR: 3' aaaAGGGCTGC------CTGACTATGAa 5' ||| ||:| ||:||||||| EST: 5' gcgTCCGGATGAAACCAGATTGATACTt 3'
bxy-miR-234*	CJ980874:(448,477)	161	R01H2.5:(ger-1)	miR: 3' acAGGTAACGGTCT-------CTTATGGGt 5' | :||| ||:|| |||||||| EST: 5' tgTATATTCCCGGACAAGACCGAATACCCt 3'
bxy-novel-09	CJ980909:(117,142)	161	C27D6.4c	miR: 3' ttTCCGGA---CTTTTGTCAGCGTTt 5' || || ||||:: ||||||| EST: 5' tgAGCGCTCAGGAAAGTCGTCGCAAg 3'
bxy-novel-11	CJ980977:(45,67)	161	W03F8.10	miR: 3' taTCTGTACTACTGTTATGGAGt 5' ||||| | |||: ||:|||| EST: 5' aaAGACAGGCTGATTATGCCTCt 3'
bxy-novel-20	CJ981325:(459,482)	161	T02G5.8:(kat-1 acetoacetyl-C0A thiolase)	miR: 3' tcGTCGGT-TGTTGCGTGTATAGt 5' ||| | | ||:| ||||||| EST: 5' tcCAGAAAGAGAATGGACATATCa 3'
bxy-miR-29	CJ981565:(307,329)	161	ZK858.4:(mel-26 kruppel-like zinc-finger protein)	miR: 3' tctcgTCGAAGTG-TACCACGAt 5' |||| || |||||||| EST: 5' tctcaAGCTCGACGATGGTGCTg 3'
bxy-miR-29	CJ981667:(329,347)	161	C06H2.1:(atp-5 ATP synthase D chain)	miR: 3' tcTCGTCGAAGTGTACCACGAt 5' :|||||| |||||||| EST: 5' aaGGCAGCT---GATGGTGCTg 3'
bxy-miR-2	CJ981671:(243,266)	161	F26E4.12	miR: 3' atgtaGTT-TC-GACCGACACTAt 5' ||| || | ||||||||| EST: 5' gtggcCAAGAGCCGGGCTGTGATg 3'
bxy-miR-277	CJ981955:(27,49)	161	ZK688.6b:(pcp-5)	miR: 3' agcatGGTCT-AACCACGTAAAc 5' :|||: |||||||||| EST: 5' cggccTCAGGCCTGGTGCATTTc 3'
bxy-miR-1822	CJ982023:(430,454)	161	H26D21.2:(msh-2 DNA mismatch repair protein)	miR: 3' agCCGGAAAGA----AACCGTCGAa 5' | |:||||| | ||||||| EST: 5' tcGACTTTTCTGAGATCGGCAGCTa 3'
bxy-novel-18	CJ982086:(242,268)	161	Y71H2B.6:(mdt-19)	miR: 3' tatgGGATTTTGGAA----ACTAGAGt 5' ||||| :||| ||||||| EST: 5' aagaCCTAATCTCTTATTATGATCTCa 3'
bxy-novel-09	CJ982124:(395,417)	161	C35A5.11	miR: 3' ttTCCGGACTTTTGTCAGCGTTt 5' || ||| |:|||||||||: EST: 5' caAGAACTGCAGACAGTCGCAGa 3'
bxy-miR-277	CJ982423:(41,63)	161	ZK688.6b:(pcp-5)	miR: 3' agcatGGTCT-AACCACGTAAAc 5' :|||: |||||||||| EST: 5' cggccTCAGGCCTGGTGCATTTc 3'
bxy-miR-184	CJ982989:(438,461)	161	Y73B6BL.31b	miR: 3' cgAGGAATAGTC-TGAAGGCAGGt 5' |:|| ||:| |: ||||||| EST: 5' gtTTCTCTTCGGCATCTCCGTCCa 3'
bxy-novel-04	CJ983218:(463,486)	161	F01D4.4:(egl-21 zinc carboxypeptidase)	miR: 3' ttGACAGTTG-TCCACCGAGAGAa 5' | | |||: || |||||||| EST: 5' gaCCGACAATAAGAAGGCTCTCTt 3'
bxy-novel-18	CJ983230:(435,464)	161	Y92H12BR.8	miR: 3' tatgGGATTTTG--GA-----AACTAGAGt 5' |||||:|| :| |||||||| EST: 5' cggaCCTAAGACAATTCGGAATTGATCTCa 3'
bxy-novel-26	CJ983505:(387,407)	161	F53A3.3a:(rps-22 40S ribosomal protein)	miR: 3' aaCGGCGTTTGTAAGGGGCCACt 5' |||| |||||| |:||||| EST: 5' acGCCGAAAACAT--CTCGGTGg 3'
bxy-miR-184	CJ984031:(28,48)	161	Y41E3.7b	miR: 3' cgAGGAATAGTCTGAAGGCAGGt 5' |||| | || |||||||| EST: 5' atTCCTCTT--GAATTCCGTCCt 3'
bxy-miR-29	CJ984115:(193,214)	161	W07G4.4	miR: 3' tctcgTCGAAGTGTACCACGAt 5' | ||||||||||||:| EST: 5' gaacaATCTTCACATGGTGTTc 3'
bxy-novel-10	CJ984307:(180,203)	161	C24F3.4	miR: 3' tccGC-AGTA---GAGCTTGACCt 5' || |||| :||||||||| EST: 5' cgcCGATCATTTCTTCGAACTGGa 3'
bxy-novel-20	CJ984311:(366,388)	161	T23B5.4	miR: 3' tcGTC-GGTTG-TTGCGTGTATAGt 5' ||| ||||| || ||||||| EST: 5' tgCAGTCCAACTAA--AACATATCc 3'
bxy-novel-03	CJ984410:(103,130)	161	F11E6.5:(elo-2 GNS1\/SUR4 family)	miR: 3' cattTTGAGATGTACC---AGTGCCCAa 5' | :||||:| | |||||||| EST: 5' tattACTTCTATAGAGACTTCACGGGTt 3'
bxy-novel-26	CJ984413:(363,386)	161	Y54G11A.10b:(lin-7 PDZ domain (Also known as DHR or GLGF).)	miR: 3' aacGGCGTTTGTA--AGGGGCCACt 5' |: ||:| || ||||||||| EST: 5' tatCTCCAGA-ATTATCCCCGGTGg 3'
bxy-miR-184	CJ984554:(137,163)	161	F13B10.2d:(rpl-3)	miR: 3' cgAGGAATAGT---CT-GAAGGCAGGt 5' ||| |||| || |||||||| EST: 5' aaTCCAAATCAACGGAGGTTCCGTCCc 3'
bxy-novel-03	CJ984578:(90,117)	161	F11E6.5:(elo-2 GNS1\/SUR4 family)	miR: 3' cattTTGAGATGTACC---AGTGCCCAa 5' | :||||:| | |||||||| EST: 5' tattACTTCTATAGAGACTTCACGGGTt 3'
bxy-novel-24	CJ984628:(225,249)	161	Y39A1A.9	miR: 3' ttCTTTGTA----ACCGCACGGAAt 5' ||: |:| |||:||||||| EST: 5' caGAGCCGTCAACTGGTGTGCCTTg 3'
bxy-miR-100	CJ985325:(363,383)	161	R07G3.1:(cdc-42 RAS protein)	miR: 3' tgTGTTCAAGCCTAGATGCCCaa 5' |||||| ||||:|||||| EST: 5' acACAAGT--GGATTTACGGGac 3'
bxy-novel-26	CJ985396:(337,359)	161	F46F11.1b	miR: 3' aaCGGCGTTTGTAAGGGGCCACt 5' |:: | :::| ||||||||| EST: 5' gaGTTCCTGGTACTCCCCGGTGa 3'
bxy-novel-18	CJ985399:(423,453)	161	C54C6.2:(ben-1 tubulin)	miR: 3' taTGGGATTTT-------GGA-AACTAGAGt 5' :|:||::|| ||| |||||||| EST: 5' tgGCTCTGGAATGGGTACCCTCTTGATCTCc 3'
bxy-miR-29	CJ985529:(331,349)	161	C06H2.1:(atp-5 ATP synthase D chain)	miR: 3' tcTCGTCGAAGTGTACCACGAt 5' :|||||| |||||||| EST: 5' aaGGCAGCT---GATGGTGCTg 3'
bxy-miR-29	CJ985668:(397,415)	161	Y110A7A.19	miR: 3' tcTCGTCGAAGTGTACCACGAt 5' || ||:| ||||||||| EST: 5' cgAGAAGTT---CATGGTGCTc 3'
bxy-novel-27	CJ985816:(102,125)	161	C01B10.11	miR: 3' gttGGTCGATT--GGTGTGACGGt 5' || || || || ||||||| EST: 5' atcCCTGCCAAAGCCCCACTGCCa 3'
bxy-novel-03	CJ986111:(102,129)	161	F11E6.5:(elo-2 GNS1\/SUR4 family)	miR: 3' cattTTGAGATGTACC---AGTGCCCAa 5' | :||||:| | |||||||| EST: 5' tattACTTCTATAGAGACTTCACGGGTt 3'
bxy-novel-13	CJ986153:(364,384)	161	C34D4.13	miR: 3' tctaCTCAGATCAGACTAGAGt 5' ||||| | |||||||| EST: 5' attaGAGTC-AAACTGATCTCg 3'
bxy-novel-22	CJ986256:(411,433)	161	Y53G8B.4b:(nipa-1)	miR: 3' aaCGAACAATATAGAGGGCCACt 5' |:| |||| | |||:||||| EST: 5' tcGTTGGTTACACCTCTCGGTGc 3'
bxy-miR-86	CJ986633:(44,71)	161	F42A10.1:(abcf-3)	miR: 3' tctGACACC---GTTTC-ATAAGTGAAt 5' | |||| ||||| ||||||:|| EST: 5' gtcCGGTGGAACCAAAGATATTCATTTg 3'
bxy-miR-184	CJ986727:(435,461)	161	F13B10.2a:(rpl-3 60S ribosomal protein L3)	miR: 3' cgAGGAATAGT---CT-GAAGGCAGGt 5' ||| |||| || |||||||| EST: 5' aaTCCAAATCAACGGAGGTTCCGTCCc 3'
bxy-novel-19	CJ986796:(397,426)	161	Y71F9AL.18:(pme-1)	miR: 3' ttGCTTTC----ATG-GCC--GTGAAAATg 5' ||||:| | | ||| |||||||| EST: 5' tcCGAAGGGCGATCCTCGGGTCACTTTTAa 3'
bxy-novel-11	CJ986858:(84,106)	161	Y71H10A.1a	miR: 3' taTCTGTACTACTGTTATGGAGt 5' :|:|:||| |:|:||||||: EST: 5' ctGGGCGTGAAGGCGATACCTTg 3'
bxy-miR-1822	CJ986911:(375,393)	161	Y55B1BM.1c:(stim-1)	miR: 3' agCCGGAAAGAAACCGTCGAa 5' |||| || ||||||||| EST: 5' ctGGCC-ATC-TTGGCAGCTt 3'
bxy-miR-9	CJ986914:(1,21)	161	F15C11.2c	miR: 3' tatgTTGATCTATTGGTTTCt 5' :| |:|:|:||||||| EST: 5' cgcgGAATGGGTGACCAAAGt 3'
bxy-miR-50	CJ986940:(377,399)	161	R74.6	miR: 3' ttGGGTTCTTATGATCTGTATAGt 5' :||||||| || | ||||:|| EST: 5' caTCCAAGAAAACGA-ACATGTCc 3'
bxy-novel-18	CJ987053:(422,452)	161	C54C6.2:(ben-1 tubulin)	miR: 3' taTGGGATTTT-------GGA-AACTAGAGt 5' :|:||::|| ||| |||||||| EST: 5' tgGCTCTGGAATGGGTACCCTCTTGATCTCc 3'
bxy-novel-31	CJ987066:(402,420)	161	F55D10.1:(aman-1 Alpha-mannosidase)	miR: 3' cgTCTTTTGGAACCGCTCATGTTt 5' ||:|:|||| ||||||| EST: 5' aaAGGAGACCT-----AGTACAAg 3'
bxy-novel-18	CJ987252:(433,463)	161	C54C6.2:(ben-1 tubulin)	miR: 3' taTGGGATTTT-------GGA-AACTAGAGt 5' :|:||::|| ||| |||||||| EST: 5' tgGCTCTGGAATGGGTACCCTCTTGATCTCc 3'
bxy-novel-07	CJ987388:(131,153)	161	F20D12.1b:(csr-1)	miR: 3' catggGATT-TAGATACTAGAGt 5' :||| : |||||||||| EST: 5' gtttaTTAAGGACTATGATCTCa 3'
bxy-novel-13	CJ987683:(372,392)	161	C34D4.13	miR: 3' tctaCTCAGATCAGACTAGAGt 5' ||||| | |||||||| EST: 5' attaGAGTC-AAACTGATCTCg 3'
bxy-miR-184	CJ987839:(14,40)	161	F13B10.2d:(rpl-3)	miR: 3' cgAGGAATAGT---CT-GAAGGCAGGt 5' ||| |||| || |||||||| EST: 5' aaTCCAAATCAACGGAGGTTCCGTCCc 3'
bxy-novel-22	CJ988088:(423,445)	161	Y53G8B.4b:(nipa-1)	miR: 3' aaCGAACAATATAGAGGGCCACt 5' |:| |||| | |||:||||| EST: 5' tcGTTGGTTACACCTCTCGGTGc 3'
bxy-novel-26	CJ988092:(374,394)	161	F53A3.3a:(rps-22 40S ribosomal protein)	miR: 3' aaCGGCGTTTGTAAGGGGCCACt 5' |||| |||||| |:||||| EST: 5' acGCCGAAAACAT--CTCGGTGg 3'
bxy-novel-05	CJ988133:(302,332)	161	F09G8.3	miR: 3' agTTTA-CTTCTTTT-------TCTTAGAGt 5' |:|| ||||||:: :||||||| EST: 5' gaAGATCGAAGAAGGTCCTGGTGGAATCTCg 3'
bxy-novel-26	CJ988372:(110,130)	161	F53A3.3b:(rps-22)	miR: 3' aaCGGCGTTTGTAAGGGGCCACt 5' |||| |||||| |:||||| EST: 5' acGCCGAAAACAT--CTCGGTGg 3'
bxy-novel-13	CJ988413:(184,206)	161	R166.5b:(mnk-1)	miR: 3' tcTACTCAGATCA--GACTAGAGt 5' | ||| || || |||||||| EST: 5' ggAGGAGACT-GTCCCTGATCTCg 3'
bxy-miR-40	CJ988762:(94,114)	161	C05C10.3	miR: 3' agtcGCTTACATTTGGGCCACt 5' || | ||::|||||||| EST: 5' tcttCG-ACGTGGACCCGGTGa 3'
bxy-novel-15	CJ989102:(27,49)	161	W07E11.3b:(flp-2)	miR: 3' gtgtgcCTACTTC--CACGGTAa 5' ||||:|| ||||||| EST: 5' tttggtGATGGAGATGTGCCATt 3'
bxy-novel-12	CJ989551:(90,111)	161	R13A5.6:(ttr-8)	miR: 3' gctcAGGGCTTC-CAAGTGAAt 5' || :|:|| |||||||| EST: 5' atgaTCGTGGAGAGTTCACTTt 3'
bxy-miR-2	CJ989718:(160,183)	161	F26E4.12	miR: 3' atgtaGTT-TC-GACCGACACTAt 5' ||| || | ||||||||| EST: 5' gtggcCAAGAGCCGGGCTGTGATg 3'
bxy-novel-31	CJ990107:(267,292)	161	F54G2.1c	miR: 3' cgtctttTGGA-ACC-GCTCATGTTt 5' :||| ||| :|||||||| EST: 5' ttacttcGCCTCTGGTTGAGTACAAa 3'
bxy-miR-2	CJ990200:(68,91)	161	R05H10.5	miR: 3' atgtaGTT-TC-GACCGACACTAt 5' ||| || | ||||||||| EST: 5' gtggcCAAGAGCCGGGCTGTGATg 3'
bxy-novel-12	CJ990412:(25,46)	161	R13A5.6:(ttr-8)	miR: 3' gctcAGGGCTTC-CAAGTGAAt 5' || :|:|| |||||||| EST: 5' atgaTCGTGGAGAGTTCACTTt 3'
bxy-novel-04	CJ990693:(312,335)	161	F01D4.4:(egl-21 zinc carboxypeptidase)	miR: 3' ttGACAGTTG-TCCACCGAGAGAa 5' | | |||: || |||||||| EST: 5' gaCCGACAATAAGAAGGCTCTCTt 3'
bxy-miR-277	CJ990932:(63,85)	161	ZK688.6b:(pcp-5)	miR: 3' agcatGGTCT-AACCACGTAAAc 5' :|||: |||||||||| EST: 5' cggccTCAGGCCTGGTGCATTTc 3'
bxy-novel-26	CJ991170:(350,375)	161	Y105E8A.9:(apg-1)	miR: 3' aaCGGCGTTTGTA---AGGGGCCACt 5' |:| |||:||| ||||:|||| EST: 5' gtGTCCCAAGCATCAATCCCTGGTGg 3'
bxy-novel-15	CJ991377:(166,188)	161	C11D2.7	miR: 3' gtGTGC--CTACTTCCACGGTAa 5' || | ||| ||||||||| EST: 5' aaCAGGTCGATACAGGTGCCATt 3'
bxy-novel-05	CJ991377:(8,30)	161	C11D2.7	miR: 3' agtttaCTTCTTTTTCTTAGAGt 5' ||||||::|||||:|| EST: 5' cttcccGAAGAAGGAGAATTTCa 3'
bxy-novel-23	CJ991428:(125,147)	161	F32B6.8b:(tbc-3 Yeast ORF YOR070C protein like)	miR: 3' taGCGAACACTGCGTAAAGGATat 5' :|:||||| ||| ||||||| EST: 5' taTGTTTGTGTCGC-TTTCCTAag 3'
bxy-miR-184	CJ991909:(113,138)	161	Y54E10A.3	miR: 3' cgagGAATAGT--CTG-AAGGCAGGt 5' || |||| || |||||||| EST: 5' gcagCTGATCATCAACATTCCGTCCg 3'
bxy-novel-05	CJ991914:(276,301)	161	Y37A1B.1a:(lst-3)	miR: 3' agTTTACT---TCTTTTTCTTAGAgt 5' ::|||| |||:||||||||| EST: 5' aaGGATGAAAGAGAGAAAGAATCTaa 3'
bxy-novel-01	CJ992040:(232,257)	161	Y38C9A.2:(cgp-1 GTP-binding protein)	miR: 3' gtaaaaCCTGCTGG---ATTGTAAAa 5' |||:|||| ||||||| EST: 5' ttagcgGGATGACCAGAGAACATTTg 3'
bxy-miR-2	CJ992092:(372,395)	161	F26E4.12	miR: 3' atgtaGTT-TC-GACCGACACTAt 5' ||| || | ||||||||| EST: 5' gtggcCAAGAGCCGGGCTGTGATg 3'
bxy-novel-05	CJ978958:(267,288)	160	W09C5.8	miR: 3' agTTTACTTCTTTTTCTTAGAGt 5' |::|| | ::||||||||| EST: 5' caAGGTG-ACTGGAAGAATCTCa 3'
bxy-novel-27	CJ986073:(324,345)	154	C09B8.6c:(hsp-25)	miR: 3' gtTGG--TCGATTGGTGTGACGGt 5' :|| ||| ||: ||||||| EST: 5' gaGCCGAAGCAAAT--CACTGCCa 3'
bxy-novel-04	CJ979180:(228,252)	160	C32D5.9:(lgg-1)	miR: 3' ttGACAGTTG---TCCACCGAGAGAa 5' || | :|| ||| |||||||| EST: 5' atCT-TAGACCGGAGGAGGCTCTCTt 3'
bxy-novel-14	CJ979198:(43,67)	160	K11G12.4a:(smf-1 transport system membrane protein)	miR: 3' agtGAGAAGTGA-GC-AACTCTAAc 5' |||| |:| :| |||||||| EST: 5' ttcCTCTGGATTATGATTGAGATTg 3'
bxy-novel-05	CJ979203:(337,358)	160	W09C5.8	miR: 3' agTTTACTTCTTTTTCTTAGAGt 5' |::|| | ::||||||||| EST: 5' caAGGTG-ACTGGAAGAATCTCa 3'
bxy-novel-07	CJ979225:(137,163)	160	Y71H2B.6:(mdt-19)	miR: 3' catgGGATT-TAG----ATACTAGAGt 5' ||||| || ||||||||| EST: 5' aagaCCTAATCTCTTATTATGATCTCa 3'
bxy-miR-2	CJ979390:(156,180)	160	K03A1.2b	miR: 3' atGTAGTTTCGACC---GACACTAt 5' |: |::|| ||| ||||||| EST: 5' ggCGACGGAGGTGGAACCTGTGATt 3'
bxy-novel-23	CJ979411:(33,55)	160	R05F9.1b	miR: 3' tagCGAACACTGCGTAAAGGATAt 5' ||||| | |||| |||||:| EST: 5' tcaGCTTGAG-CGCACTTCCTGTt 3'
bxy-miR-40	CJ979480:(389,410)	160	F46E10.1c:(acs-1)	miR: 3' agTCGCTTACATTTGGGCCACt 5' :|:|||||||||||||| | EST: 5' ctGGTGAATGTAAACCCGGCGt 3'
bxy-novel-05	CJ979531:(255,276)	160	W09C5.8	miR: 3' agTTTACTTCTTTTTCTTAGAGt 5' |::|| | ::||||||||| EST: 5' caAGGTG-ACTGGAAGAATCTCa 3'
bxy-novel-22	CJ979574:(346,368)	160	R04B5.9:(ugt-47 UDP-glucuronosyltransferase)	miR: 3' aacGAACAATATAGAGGGCCACt 5' |||| | | |||||||| EST: 5' gcaCTTGCTCAACATCCCGGTGa 3'
bxy-novel-10	CJ979617:(273,290)	160	F25B4.6	miR: 3' tcCGCAGTAGAGCTTGACCt 5' |:|| || ||||||||| EST: 5' ggGTGT-AT-TCGAACTGGg 3'
bxy-novel-12	CJ979696:(364,384)	160	Y43F4B.5b	miR: 3' gctcagggcTTCCAAGTGAAt 5' ||||||||||| EST: 5' aacggaatcAAGGTTCACTTa 3'
bxy-miR-786	CJ979903:(420,443)	160	C16C8.18	miR: 3' aaGTC-TGAAAGCTT-CCCGTAAt 5' ||| |: ||||: ||||||| EST: 5' ctCAGCATGATCGAGCGGGCATTt 3'
bxy-novel-22	CJ980193:(322,344)	160	C08F11.8:(ugt-22 UDP-glucoronosyl and UDP-glucosyl transferases)	miR: 3' aacGAACAATATAGAGGGCCACt 5' |||| | | |||||||| EST: 5' gcaCTTGCTCAACATCCCGGTGa 3'
bxy-novel-10	CJ980421:(102,124)	160	C04F6.3:(cht-1 glycosyl hydrolase (family 18))	miR: 3' tcCG-CAGTAGA--GCTTGACCt 5' || | :|||| |||||||| EST: 5' cgGCTGCTATCTAACGAACTGGg 3'
bxy-novel-31	CJ986073:(273,296)	150	C09B8.6c:(hsp-25)	miR: 3' cgTCTTTTGGAACCGCTCATGTTt 5' :||:|:| | ||||||||: EST: 5' gcGGAGAGCAGTTTCGAGTACAGt 3'
bxy-novel-10	CJ986281:(37,57)	152	C14B9.1:(hsp-12.2 Alpha-B-crystallin)	miR: 3' tccgCAGTAG-AGCTTGACCt 5' |||: | | ||||||| EST: 5' actgGTCGGCGTAGAACTGGg 3'
bxy-novel-07	CJ980847:(78,100)	160	Y54E5B.1b:(smp-1)	miR: 3' caTGGG-ATTTAGATACTAGAGt 5' |:|| ::: |||||||||| EST: 5' cgATCCGCGGGCCTATGATCTCa 3'
bxy-novel-23	CJ980937:(338,364)	160	T10E9.7a:(nuo-2 NADH-ubiquinone oxidoredutase 30 kd subunit)	miR: 3' taGCGAACACTGCG--TA-AAGGATat 5' :|||||||:||: || |||||| EST: 5' ttTGCTTGTGGCGTTGATGTTCCTAcc 3'
bxy-miR-1822	CJ980985:(458,475)	160	F02E9.9b	miR: 3' agCCGGAAAGAAACCGTCGAa 5' ||| || ||||||||| EST: 5' ctGGC---TCGTTGGCAGCTc 3'
bxy-novel-17	CJ981031:(272,291)	160	W09C2.3c:(mca-1 calcium ATPase, isoform c)	miR: 3' agCGGGTTATTTAGGGGCCACt 5' ||| :| ||| ||||||| EST: 5' gaGCCAGAAAAA--CCCGGTGa 3'
bxy-miR-184	CJ986281:(4,25)	152	C14B9.1:(hsp-12.2 Alpha-B-crystallin)	miR: 3' cgAGGAATAGTCTGAAGGCAGGt 5' |:|||| || |: |||||:| EST: 5' acTTCTTA-CACATGTCCGTTCc 3'
bxy-novel-31	CJ981165:(373,401)	160	ZK1251.6:(msp-76 major sperm protein (MSP1))	miR: 3' cgTCTT--TTGGA---ACCGCTCATGTTt 5' |||| ||:|| ||||||||| EST: 5' gcAGAAAGAATCTCCCCATCGAGTACAAt 3'
bxy-miR-124	CJ981173:(352,372)	160	F37C12.9:(rps-14 Ribosomal protein S14)	miR: 3' accgaAAGTGGCGCACGGAAt 5' | |||: |||||||| EST: 5' caatcTGCACTCCGTGCCTTg 3'
bxy-novel-03	CJ981177:(41,64)	160	B0272.3	miR: 3' cattttgaGATGTACCAGTGCCCAa 5' || :|||| ||||||| EST: 5' ggaccggcCT-TATGGGCACGGGTa 3'
bxy-miR-124	CJ981178:(344,364)	160	F37C12.9:(rps-14 Ribosomal protein S14)	miR: 3' accgaAAGTGGCGCACGGAAt 5' | |||: |||||||| EST: 5' caatcTGCACTCCGTGCCTTg 3'
bxy-novel-31	CJ981305:(39,67)	160	C04H5.6:(mog-4 Helicases conserved C-terminal domain)	miR: 3' cgTCTTTTG--GAAC---CGCTCATGTTt 5' |||:||| || ||||||||| EST: 5' aaAGAGAACGGAATGAACTCGAGTACAAg 3'
bxy-novel-05	CJ982494:(223,249)	169	C15H9.6:(hsp-3 heat shock protein)	miR: 3' agTTTACTTCT--TTTT--CTTAGAGt 5' ||:|||||: :|:| ||||||| EST: 5' tcAAGTGAAGGTCGAGATCGAATCTCt 3'
bxy-novel-33-3p	CJ981515:(253,279)	160	C32D5.10	miR: 3' atATGGA-----CGCTTAAACTCGAAt 5' |||:| |||:| ||||||| EST: 5' gaTACTTCGTTCGCGGAGATGAGCTTg 3'
bxy-novel-13	CJ986823:(343,368)	163	C15H9.6:(hsp-3 heat shock protein)	miR: 3' tctacTCAGA----TCAGACTAGAGt 5' ||||| || |||||||| EST: 5' cgagaAGTCTGTACAGGCTGATCTCa 3'
bxy-miR-100	CJ981724:(337,360)	160	ZK1098.10e:(unc-16)	miR: 3' tgtgttcAAGCCT-AGATGCCCAa 5' ||:||| |||||||| EST: 5' acattttTTTGGACACTACGGGTa 3'
bxy-novel-18	CJ981776:(466,488)	160	K12G11.3:(sodh-1 alcohol dehydrogenase)	miR: 3' tatGGGATTTTGGAAACTAGAGt 5' ||| :||: |||||||| EST: 5' aatCCCAGAAGGAGTTGATCTCg 3'
bxy-novel-10	CJ981807:(152,170)	160	F54C8.4	miR: 3' tccGCAGTAGAGCTTGACCt 5' || :|||| ||||||| EST: 5' ttaCGGTATCT-GAACTGGt 3'
bxy-novel-03*	CJ979475:(244,268)	151	C15H9.6:(hsp-3 heat shock protein)	miR: 3' ccATG--GGCAGGT--CATCTCAAa 5' |:| ||||:|| ||:||||| EST: 5' ggTGCTGCCGTTCAAGGTGGAGTTa 3'
bxy-miR-124	CJ981838:(356,376)	160	F37C12.9:(rps-14 Ribosomal protein S14)	miR: 3' accgaAAGTGGCGCACGGAAt 5' | |||: |||||||| EST: 5' caatcTGCACTCCGTGCCTTg 3'
bxy-miR-277	CJ981881:(41,63)	160	K12G11.3:(sodh-1 alcohol dehydrogenase)	miR: 3' agCATGGTCTAAC-CACGTAAAc 5' | | ||||||| ||||:||| EST: 5' gaGAAGCAGATTGCGTGCGTTTt 3'
bxy-miR-277	CJ982026:(47,69)	160	K12G11.4:(sodh-2 alcohol dehydrogenase)	miR: 3' agCATGGTCTAAC-CACGTAAAc 5' | | ||||||| ||||:||| EST: 5' gaGAAGCAGATTGCGTGCGTTTt 3'
bxy-novel-07	CJ979732:(385,411)	162	F26D10.3:(hsp-1 HSP-1 heat shock 70kd protein A)	miR: 3' caTGGGATT--TA---GATACTAGAGt 5' |||||:: || | |||||||| EST: 5' ttACCCTGGTCATTGGCAATGATCTCg 3'
bxy-novel-07	CJ982086:(242,268)	160	Y71H2B.6:(mdt-19)	miR: 3' catgGGATT-TAG----ATACTAGAGt 5' ||||| || ||||||||| EST: 5' aagaCCTAATCTCTTATTATGATCTCa 3'
bxy-novel-14	CJ982181:(411,437)	160	ZK1151.1h:(vab-10)	miR: 3' agtGAGAAG-TG---AGCAACTCTAAc 5' | | || || |:||||||||| EST: 5' aacCGCATCAACAAGTTGTTGAGATTg 3'
bxy-novel-07	CJ986114:(384,410)	162	F26D10.3:(hsp-1 HSP-1 heat shock 70kd protein A)	miR: 3' caTGGGATT--TA---GATACTAGAGt 5' |||||:: || | |||||||| EST: 5' ttACCCTGGTCATTGGCAATGATCTCg 3'
bxy-novel-07	CJ986748:(385,411)	162	F26D10.3:(hsp-1 HSP-1 heat shock 70kd protein A)	miR: 3' caTGGGATT--TA---GATACTAGAGt 5' |||||:: || | |||||||| EST: 5' ttACCCTGGTCATTGGCAATGATCTCg 3'
bxy-novel-17	CJ982551:(242,263)	160	Y69A2AR.18a	miR: 3' agCGGGTTATTTAGGGGCCACt 5' | |||||:|:| |:||||| EST: 5' tgGGCCAATGAGTACTCGGTGt 3'
bxy-novel-17	CJ982635:(324,343)	160	W09C2.3c:(mca-1 calcium ATPase, isoform c)	miR: 3' agCGGGTTATTTAGGGGCCACt 5' ||| :| ||| ||||||| EST: 5' gaGCCAGAAAAA--CCCGGTGa 3'
bxy-miR-252	CJ982757:(119,142)	160	T05C3.5:(dnj-19 DNAJ-like protein)	miR: 3' aatGGACGCCGTGAT-GATGAATc 5' || |: |:|| | ||||||| EST: 5' tacCCAGTTGTACGATCTACTTAg 3'
bxy-miR-29	CJ983040:(431,453)	160	F26B1.2a	miR: 3' tcTCGTCGAAGTGT---ACCACGAt 5' | ||| ||||| ||||||| EST: 5' gcATCAG--TCACATGCTGGTGCTa 3'
bxy-novel-04	CJ983055:(218,242)	160	C32D5.9:(lgg-1)	miR: 3' ttGACAGTTG---TCCACCGAGAGAa 5' || | :|| ||| |||||||| EST: 5' atCT-TAGACCGGAGGAGGCTCTCTt 3'
bxy-novel-10	CJ983119:(323,346)	160	W06F12.1e:(lit-1)	miR: 3' tcCGCAGTAGA----GCTTGACCt 5' || ||||| |||||||| EST: 5' ggGCTGCATCTTCGCCGAACTGGt 3'
bxy-novel-04	CJ983177:(212,236)	160	C32D5.9:(lgg-1)	miR: 3' ttGACAGTTG---TCCACCGAGAGAa 5' || | :|| ||| |||||||| EST: 5' atCT-TAGACCGGAGGAGGCTCTCTt 3'
bxy-novel-29	CJ983251:(393,414)	160	F30B5.4	miR: 3' aaAAGGGCTGCCTGACTATGAa 5' ||: :|:|| :||||||| EST: 5' atTTTGTGGCGTCTTGATACTt 3'
bxy-miR-124	CJ983293:(363,383)	160	F37C12.9:(rps-14 Ribosomal protein S14)	miR: 3' accgaAAGTGGCGCACGGAAt 5' | |||: |||||||| EST: 5' caatcTGCACTCCGTGCCTTg 3'
bxy-novel-31	CJ983299:(379,407)	160	ZK1251.6:(msp-76 major sperm protein (MSP1))	miR: 3' cgTCTT--TTGGA---ACCGCTCATGTTt 5' |||| ||:|| ||||||||| EST: 5' gcAGAAAGAATCTCCCCATCGAGTACAAt 3'
bxy-novel-07	CJ987052:(383,409)	162	F26D10.3:(hsp-1 HSP-1 heat shock 70kd protein A)	miR: 3' caTGGGATT--TA---GATACTAGAGt 5' |||||:: || | |||||||| EST: 5' ttACCCTGGTCATTGGCAATGATCTCg 3'
bxy-novel-17	CJ983446:(242,263)	160	Y69A2AR.18a	miR: 3' agCGGGTTATTTAGGGGCCACt 5' | |||||:|:| |:||||| EST: 5' tgGGCCAATGAGTACTCGGTGt 3'
bxy-miR-124	CJ983735:(351,371)	160	F37C12.9:(rps-14 Ribosomal protein S14)	miR: 3' accgaAAGTGGCGCACGGAAt 5' | |||: |||||||| EST: 5' caatcTGCACTCCGTGCCTTg 3'
bxy-novel-31	CJ979226:(454,481)	158	F26D10.3:(hsp-1 HSP-1 heat shock 70kd protein A)	miR: 3' cgTCTTTTGG---AACC-GCTCATGTTt 5' ||||:||| |||| : |||:||| EST: 5' caAGAAGACCATATTGGATAAGTGCAAt 3'
bxy-let-7	CJ984151:(398,421)	160	F52E1.13d	miR: 3' ttGATAT-GTTGG-ATGATGGAGt 5' | | | | ||| ||||||||| EST: 5' cgCCAGACCCACCATACTACCTCa 3'
bxy-novel-31	CJ979461:(413,440)	158	F26D10.3:(hsp-1 HSP-1 heat shock 70kd protein A)	miR: 3' cgTCTTTTGG---AACC-GCTCATGTTt 5' ||||:||| |||| : |||:||| EST: 5' caAGAAGACCATATTGGATAAGTGCAAt 3'
bxy-miR-50	CJ984648:(4,26)	160	Y75B12B.2:(cyn-7 Peptidyl-prolyl cis-trans isomerases)	miR: 3' ttgGGTTCTTATGATCTGTATAGt 5' ||||| ||| | |||||:|| EST: 5' aagCCAAG-ATAGTTGACATGTCc 3'
bxy-miR-50	CJ984656:(1,23)	160	Y75B12B.2:(cyn-7 Peptidyl-prolyl cis-trans isomerases)	miR: 3' ttgGGTTCTTATGATCTGTATAGt 5' ||||| ||| | |||||:|| EST: 5' gagCCAAG-ATAGTTGACATGTCc 3'
bxy-miR-786	CJ984699:(143,169)	160	F25B4.5	miR: 3' aaGTCT-G--AAA--GCTTCCCGTAAt 5' |||| | ||| | :|||||||| EST: 5' atCAGAGCAATTTACCTGAGGGCATTg 3'
bxy-novel-31	CJ984982:(135,159)	160	F58E10.3a	miR: 3' cgtcTTTTGGAACC-GCTCATGTTt 5' :||::: ||| |||||||| EST: 5' ggtcGAAGTTGTGGAGGAGTACAAg 3'
bxy-miR-277	CJ985203:(48,70)	160	K12G11.4:(sodh-2 alcohol dehydrogenase)	miR: 3' agCATGGTCTAAC-CACGTAAAc 5' | | ||||||| ||||:||| EST: 5' gaGAAGCAGATTGCGTGCGTTTt 3'
bxy-miR-252	CJ985542:(136,159)	160	T05C3.5:(dnj-19 DNAJ-like protein)	miR: 3' aatGGACGCCGTGAT-GATGAATc 5' || |: |:|| | ||||||| EST: 5' tacCCAGTTGTACGATCTACTTAg 3'
bxy-novel-18	CJ985643:(9,33)	160	F25H5.3e	miR: 3' tatGGGATTTT--GGAAACTAGAGt 5' ||| : :| || |||||||| EST: 5' cttCCCGGNGACCCCGTTGATCTCc 3'
bxy-novel-31	CJ985664:(205,229)	160	F58E10.3a	miR: 3' cgtcTTTTGGAACC-GCTCATGTTt 5' :||::: ||| |||||||| EST: 5' ggtcGAAGTTGTGGAGGAGTACAAg 3'
bxy-novel-03	CJ985680:(57,80)	160	B0272.3	miR: 3' cattttgaGATGTACCAGTGCCCAa 5' || :|||| ||||||| EST: 5' ggaccggcCT-TATGGGCACGGGTa 3'
bxy-novel-18	CJ985704:(348,369)	160	F41C3.3:(acs-11 Long-chain-fatty-acid coA ligase)	miR: 3' taTGGGATTTTGGAAACTAGAGt 5' | ||||||::| |||:|||| EST: 5' agAGCCTAAAGTC-TTGGTCTCc 3'
bxy-novel-27	CJ985753:(143,162)	160	F14E5.2b	miR: 3' gtTGGTCGATTGGTGTGACGGt 5' | ||| || |:||||||| EST: 5' gaAGCAG--AAACGCACTGCCc 3'
bxy-miR-124	CJ985785:(351,371)	160	F37C12.9:(rps-14 Ribosomal protein S14)	miR: 3' accgaAAGTGGCGCACGGAAt 5' | |||: |||||||| EST: 5' caatcTGCACTCCGTGCCTTg 3'
bxy-novel-05	CJ986104:(300,321)	160	W09C5.8	miR: 3' agTTTACTTCTTTTTCTTAGAGt 5' |::|| | ::||||||||| EST: 5' caAGGTG-ACTGGAAGAATCTCa 3'
bxy-novel-11	CJ986118:(467,488)	160	F48E3.4	miR: 3' taTCTGTACTACTGTTATGGAGt 5' |||| ||| ||::||:|||| EST: 5' caAGAC-TGAGGATGATGCCTCc 3'
bxy-novel-33-5p	CJ986144:(4,26)	160	W08D2.5:(catp-6 Transport ATPase like)	miR: 3' ctATTC-GAGTTAAGATGTCCCc 5' | || |||:|||:|||:||| EST: 5' ctTCAGACTCGATTTTACGGGGg 3'
bxy-miR-40	CJ986145:(239,258)	160	M04F3.4	miR: 3' agTCGCTTACATTTGGGCCACt 5' | ||| || :|||||||| EST: 5' tcAACGACTG--GACCCGGTGc 3'
bxy-novel-07	CJ986307:(320,342)	160	W02A2.1:(fat-2 Fatty acid desaturase)	miR: 3' caTG-GGATTTAGATACTAGAGt 5' || |||:: | |||||||| EST: 5' gtACACCTGGCTGAATGATCTCg 3'
bxy-novel-31	CJ982122:(293,320)	158	F26D10.3:(hsp-1 HSP-1 heat shock 70kd protein A)	miR: 3' cgTCTTTTGG---AACC-GCTCATGTTt 5' ||||:||| |||| : |||:||| EST: 5' caAGAAGACCATATTGGATAAGTGCAAt 3'
bxy-novel-18	CJ986394:(394,415)	160	F41C3.3:(acs-11 Long-chain-fatty-acid coA ligase)	miR: 3' taTGGGATTTTGGAAACTAGAGt 5' | ||||||::| |||:|||| EST: 5' agAGCCTAAAGTC-TTGGTCTCc 3'
bxy-novel-31	CJ982819:(202,229)	158	F26D10.3:(hsp-1 HSP-1 heat shock 70kd protein A)	miR: 3' cgTCTTTTGG---AACC-GCTCATGTTt 5' ||||:||| |||| : |||:||| EST: 5' caAGAAGACCATATTGGATAAGTGCAAt 3'
bxy-miR-124	CJ986702:(88,112)	160	C02C6.3b	miR: 3' accgaAAGTG---GC-GCACGGAAt 5' ||||| || |||||||| EST: 5' acatcTTCACCTTCGCCGTGCCTTt 3'
bxy-miR-124	CJ986802:(354,374)	160	F37C12.9:(rps-14 Ribosomal protein S14)	miR: 3' accgaAAGTGGCGCACGGAAt 5' | |||: |||||||| EST: 5' caatcTGCACTCCGTGCCTTg 3'
bxy-let-7	CJ986856:(251,274)	160	Y66D12A.9	miR: 3' ttgataTGT-TG-GATGATGGAGt 5' ||| || ||:||||||| EST: 5' atcccgACAGACGCTGCTACCTCt 3'
bxy-novel-31	CJ986370:(308,335)	158	F26D10.3:(hsp-1 HSP-1 heat shock 70kd protein A)	miR: 3' cgTCTTTTGG---AACC-GCTCATGTTt 5' ||||:||| |||| : |||:||| EST: 5' caAGAAGACCATATTGGATAAGTGCAAt 3'
bxy-miR-2	CJ986977:(211,232)	160	C50H11.15:(cyp-33C9 cytochrome P450)	miR: 3' atGTAGTTTCGACCGACACTAt 5' :|||: || | ||||||| EST: 5' ccTATCGTCGCGGTCTGTGATt 3'
bxy-miR-50	CJ987029:(2,24)	160	Y75B12B.5:(cyn-3 Peptidyl-prolyl cis-trans isomerases)	miR: 3' ttgGGTTCTTATGATCTGTATAGt 5' ||||| ||| | |||||:|| EST: 5' atgCCAAG-ATAGTTGACATGTCc 3'
bxy-novel-07	CJ987159:(357,379)	160	W02A2.1:(fat-2 Fatty acid desaturase)	miR: 3' caTG-GGATTTAGATACTAGAGt 5' || |||:: | |||||||| EST: 5' gtACACCTGGCTGAATGATCTCg 3'
bxy-miR-40	CJ987198:(160,181)	160	F56B3.7:(ugt-52 ugt family)	miR: 3' agTCGCTTACATTTGGGCCACt 5' :|| | | :||||||||| EST: 5' ttGGCCATTTGGAACCCGGTGg 3'
bxy-novel-31	CJ989482:(131,158)	158	F26D10.3:(hsp-1 HSP-1 heat shock 70kd protein A)	miR: 3' cgTCTTTTGG---AACC-GCTCATGTTt 5' ||||:||| |||| : |||:||| EST: 5' caAGAAGACCATATTGGATAAGTGCAAt 3'
bxy-miR-786	CJ987305:(91,113)	160	R173.3	miR: 3' aaGTCTG-AAAGCTTCCCGTAAt 5' |:||| |||: ||||||| EST: 5' gtCGGACATTTTCCTGGGCATTc 3'
bxy-miR-124	CJ987328:(349,369)	160	F37C12.9:(rps-14 Ribosomal protein S14)	miR: 3' accgaAAGTGGCGCACGGAAt 5' | |||: |||||||| EST: 5' caatcTGCACTCCGTGCCTTg 3'
bxy-novel-14	CJ987438:(355,379)	160	K11G12.4b:(smf-1)	miR: 3' agtGAGAAGTGA-GC-AACTCTAAc 5' |||| |:| :| |||||||| EST: 5' ttcCTCTGGATTATGATTGAGATTg 3'
bxy-novel-31	CJ991081:(355,382)	158	F26D10.3:(hsp-1 HSP-1 heat shock 70kd protein A)	miR: 3' cgTCTTTTGG---AACC-GCTCATGTTt 5' ||||:||| |||| : |||:||| EST: 5' caAGAAGACCATATTGGATAAGTGCAAt 3'
bxy-miR-29	CJ979369:(34,60)	155	F26D10.3:(hsp-1 HSP-1 heat shock 70kd protein A)	miR: 3' tcTCGTC----GA--AGTGTACCACGAt 5' || || || || ||||||||| EST: 5' ccAGAAGAAATCTCCTC-CATGGTGCTg 3'
bxy-miR-50	CJ987655:(101,126)	160	F47B7.1	miR: 3' ttGGGTTCTTA--TGATCTGTATAGt 5' | || ||:| |||:|||||:|| EST: 5' cgCGCACGAGTGCACTGGACATGTCc 3'
bxy-miR-29	CJ981554:(290,316)	155	F26D10.3:(hsp-1 HSP-1 heat shock 70kd protein A)	miR: 3' tcTCGTC----GA--AGTGTACCACGAt 5' || || || || ||||||||| EST: 5' ccAGAAGAAATCTCCTC-CATGGTGCTg 3'
bxy-miR-29	CJ987654:(14,40)	155	F26D10.3:(hsp-1 HSP-1 heat shock 70kd protein A)	miR: 3' tcTCGTC----GA--AGTGTACCACGAt 5' || || || || ||||||||| EST: 5' ccAGAAGAAATCTCCTC-CATGGTGCTg 3'
bxy-miR-100	CJ987754:(8,30)	160	K02B2.3	miR: 3' tgTGTTCAAGCCTA-GATGCCCAa 5' || :| |||| | :||||||| EST: 5' gtACCGG-TCGGTTATTACGGGTc 3'
bxy-novel-05	CJ988025:(257,278)	160	W09C5.8	miR: 3' agTTTACTTCTTTTTCTTAGAGt 5' |::|| | ::||||||||| EST: 5' caAGGTG-ACTGGAAGAATCTCa 3'
bxy-miR-40	CJ979226:(48,69)	150	F26D10.3:(hsp-1 HSP-1 heat shock 70kd protein A)	miR: 3' agtcgcttacatTTGGGCCACt 5' ||||||||| EST: 5' actccgacaaccAACCCGGTGt 3'
bxy-novel-05	CJ988120:(257,278)	160	W09C5.8	miR: 3' agTTTACTTCTTTTTCTTAGAGt 5' |::|| | ::||||||||| EST: 5' caAGGTG-ACTGGAAGAATCTCa 3'
bxy-miR-40	CJ979461:(7,28)	150	F26D10.3:(hsp-1 HSP-1 heat shock 70kd protein A)	miR: 3' agtcgcttacatTTGGGCCACt 5' ||||||||| EST: 5' actccgacaaccAACCCGGTGt 3'
bxy-miR-40	CJ980114:(76,97)	150	F26D10.3:(hsp-1 HSP-1 heat shock 70kd protein A)	miR: 3' agtcgcttacatTTGGGCCACt 5' ||||||||| EST: 5' actccgacaaccAACCCGGTGt 3'
bxy-miR-40	CJ981668:(240,261)	150	F26D10.3:(hsp-1 HSP-1 heat shock 70kd protein A)	miR: 3' agtcgcttacatTTGGGCCACt 5' ||||||||| EST: 5' actccgacaaccAACCCGGTGt 3'
bxy-miR-100	CJ988249:(26,47)	160	K07E3.8b:(vem-1)	miR: 3' tgTGTTCAAGCCTAGATGCCCAa 5' |||| |||| || ||:|||| EST: 5' ttACAACTTCGTAT-TATGGGTt 3'
bxy-miR-40	CJ986370:(26,47)	150	F26D10.3:(hsp-1 HSP-1 heat shock 70kd protein A)	miR: 3' agtcgcttacatTTGGGCCACt 5' ||||||||| EST: 5' actccgacaaccAACCCGGTGt 3'
bxy-novel-05	CJ988339:(340,361)	160	W09C5.8	miR: 3' agTTTACTTCTTTTTCTTAGAGt 5' |::|| | ::||||||||| EST: 5' caAGGTG-ACTGGAAGAATCTCa 3'
bxy-miR-40	CJ987061:(380,401)	150	F26D10.3:(hsp-1 HSP-1 heat shock 70kd protein A)	miR: 3' agtcgcttacatTTGGGCCACt 5' ||||||||| EST: 5' actccgacaaccAACCCGGTGt 3'
bxy-novel-30	CJ988440:(60,81)	160	C43H8.1	miR: 3' gaAAACTAAAACTGCTGGTCAa 5' ||| :|||| |:||||:|| EST: 5' aaTTTTGTTTTTATGACCGGTt 3'
bxy-miR-40	CJ987272:(436,457)	150	F26D10.3:(hsp-1 HSP-1 heat shock 70kd protein A)	miR: 3' agtcgcttacatTTGGGCCACt 5' ||||||||| EST: 5' actccgacaaccAACCCGGTGt 3'
bxy-miR-29	CJ988532:(68,90)	160	M02D8.4a	miR: 3' tcTCGTCGA-AGTGTACCACGAt 5' |||||:| ||: ||||||:| EST: 5' agAGCAGTTCTCGGATGGTGTTg 3'
bxy-miR-40	CJ991603:(320,341)	150	F26D10.3:(hsp-1 HSP-1 heat shock 70kd protein A)	miR: 3' agtcgcttacatTTGGGCCACt 5' ||||||||| EST: 5' actccgacaaccAACCCGGTGt 3'
bxy-miR-184	CJ988407:(200,225)	163	F43D9.4:(sip-1 Heat shock hsp20 proteins)	miR: 3' cgAGGA-ATAG--TCTGAAGGCAGGt 5' | || |:|| ||: |||||||| EST: 5' ccTGCTATGTCCAAGGATTCCGTCCc 3'
bxy-miR-184	CJ983870:(178,206)	160	F43D9.4:(sip-1 Heat shock hsp20 proteins)	miR: 3' cgaGGA----ATAG--TCTGAAGGCAGGt 5' ||| |:|| ||: |||||||| EST: 5' acaCCTGCAATGTCCAAGGATTCCGTCCc 3'
bxy-miR-184	CJ984349:(178,206)	160	F43D9.4:(sip-1 Heat shock hsp20 proteins)	miR: 3' cgaGGA----ATAG--TCTGAAGGCAGGt 5' ||| |:|| ||: |||||||| EST: 5' acaCCTGCAATGTCCAAGGATTCCGTCCc 3'
bxy-miR-184	CJ988693:(358,381)	160	ZK1098.4	miR: 3' cgaGGAATAGT-CTGAAGGCAGGt 5' ||| |||| ||||:||||| EST: 5' gaaCCTCATCATAACTTTCGTCCa 3'
bxy-miR-184	CJ987645:(181,209)	160	F43D9.4:(sip-1 Heat shock hsp20 proteins)	miR: 3' cgaGGA----ATAG--TCTGAAGGCAGGt 5' ||| |:|| ||: |||||||| EST: 5' acaCCTGCAATGTCCAAGGATTCCGTCCc 3'
bxy-miR-184	CJ988307:(197,225)	160	F43D9.4:(sip-1 Heat shock hsp20 proteins)	miR: 3' cgaGGA----ATAG--TCTGAAGGCAGGt 5' ||| |:|| ||: |||||||| EST: 5' acaCCTGCAATGTCCAAGGATTCCGTCCc 3'
bxy-miR-184	CJ988434:(197,225)	160	F43D9.4:(sip-1 Heat shock hsp20 proteins)	miR: 3' cgaGGA----ATAG--TCTGAAGGCAGGt 5' ||| |:|| ||: |||||||| EST: 5' acaCCTGCAATGTCCAAGGATTCCGTCCc 3'
bxy-novel-23	CJ988954:(27,54)	160	F33D4.4	miR: 3' taGCGAACACTGCG----TAAAGGATAt 5' :|||| ||||| ||||:|||| EST: 5' atTGCTTTCGACGCCGCGATTTTCTATt 3'
bxy-novel-03	CJ989010:(69,92)	160	B0272.3	miR: 3' cattttgaGATGTACCAGTGCCCAa 5' || :|||| ||||||| EST: 5' ggaccggcCT-TATGGGCACGGGTa 3'
bxy-novel-03	CJ989138:(101,124)	160	B0272.3	miR: 3' cattttgaGATGTACCAGTGCCCAa 5' || :|||| ||||||| EST: 5' ggaccggcCT-TATGGGCACGGGTa 3'
bxy-novel-17	CJ989155:(17,38)	160	C09E10.2e:(dgk-1)	miR: 3' agCGGGTTATTTAGGGGCCACt 5' ||:|| ||: ||||||| EST: 5' caGCTCATCAAGAACCCGGTGg 3'
bxy-miR-184	CJ988476:(197,225)	160	F43D9.4:(sip-1 Heat shock hsp20 proteins)	miR: 3' cgaGGA----ATAG--TCTGAAGGCAGGt 5' ||| |:|| ||: |||||||| EST: 5' acaCCTGCAATGTCCAAGGATTCCGTCCc 3'
bxy-novel-03	CJ989214:(1,23)	160	B0272.3	miR: 3' cattttgaGATGTACCAGTGCCCAa 5' || :|||| ||||||| EST: 5' -gaccggcCT-TATGGGCACGGGTa 3'
bxy-miR-184	CJ988598:(197,225)	160	F43D9.4:(sip-1 Heat shock hsp20 proteins)	miR: 3' cgaGGA----ATAG--TCTGAAGGCAGGt 5' ||| |:|| ||: |||||||| EST: 5' acaCCTGCAATGTCCAAGGATTCCGTCCc 3'
bxy-novel-18	CJ989497:(53,78)	160	F56H1.1:(che-14)	miR: 3' tatGGGA---TTTTGGAAACTAGAGt 5' |||| | ||:| ||||||| EST: 5' attCCCTGCGACAATCGATGATCTCa 3'
bxy-novel-29	CJ989573:(208,228)	160	ZK637.13:(glb-1 Globin)	miR: 3' aaaagGGCTGCCTGACTATGAa 5' ||||| | :||||||| EST: 5' caaggCCGAC-GCTTGATACTc 3'
bxy-novel-03	CJ989654:(69,92)	160	B0272.3	miR: 3' cattttgaGATGTACCAGTGCCCAa 5' || :|||| ||||||| EST: 5' ggaccggcCT-TATGGGCACGGGTa 3'
bxy-novel-22	CJ989782:(149,171)	160	C08F11.8:(ugt-22 UDP-glucoronosyl and UDP-glucosyl transferases)	miR: 3' aacGAACAATATAGAGGGCCACt 5' |||| | | |||||||| EST: 5' gcaCTTGCTCAACATCCCGGTGa 3'
bxy-miR-184	CJ988599:(197,225)	160	F43D9.4:(sip-1 Heat shock hsp20 proteins)	miR: 3' cgaGGA----ATAG--TCTGAAGGCAGGt 5' ||| |:|| ||: |||||||| EST: 5' acaCCTGCAATGTCCAAGGATTCCGTCCc 3'
bxy-miR-184	CJ988685:(197,225)	160	F43D9.4:(sip-1 Heat shock hsp20 proteins)	miR: 3' cgaGGA----ATAG--TCTGAAGGCAGGt 5' ||| |:|| ||: |||||||| EST: 5' acaCCTGCAATGTCCAAGGATTCCGTCCc 3'
bxy-novel-03	CJ990043:(52,75)	160	B0272.3	miR: 3' cattttgaGATGTACCAGTGCCCAa 5' || :|||| ||||||| EST: 5' ggaccggcCT-TATGGGCACGGGTa 3'
bxy-novel-03	CJ990118:(74,97)	160	B0272.3	miR: 3' cattttgaGATGTACCAGTGCCCAa 5' || :|||| ||||||| EST: 5' ggaccggcCT-TATGGGCACGGGTa 3'
bxy-miR-184	CJ988727:(197,225)	160	F43D9.4:(sip-1 Heat shock hsp20 proteins)	miR: 3' cgaGGA----ATAG--TCTGAAGGCAGGt 5' ||| |:|| ||: |||||||| EST: 5' acaCCTGCAATGTCCAAGGATTCCGTCCc 3'
bxy-novel-19	CJ990257:(199,221)	160	H35B03.1	miR: 3' ttgCTTTCATGGCCGTGAAAATg 5' ||||||:: | |:|||||| EST: 5' gaaGAAAGTGTGGCCGCTTTTAt 3'
bxy-miR-50	CJ990452:(7,29)	160	Y75B12B.2:(cyn-7 Peptidyl-prolyl cis-trans isomerases)	miR: 3' ttgGGTTCTTATGATCTGTATAGt 5' ||||| ||| | |||||:|| EST: 5' gagCCAAG-ATAGTTGACATGTCc 3'
bxy-novel-03	CJ990815:(68,91)	160	B0272.3	miR: 3' cattttgaGATGTACCAGTGCCCAa 5' || :|||| ||||||| EST: 5' ggaccggcCT-TATGGGCACGGGTa 3'
bxy-novel-09	CJ991049:(133,159)	160	M03A8.1:(dhs-28 alcohol dehydrogenase\; non-specific lipid transfer protein)	miR: 3' tttCCGGAC-TTTT---GTCAGCGTTt 5' |||| | |:|| | ||||||| EST: 5' agcGGCCGGTAGAACCGCCGTCGCAAa 3'
bxy-novel-07	CJ991326:(356,378)	160	W02A2.1:(fat-2 Fatty acid desaturase)	miR: 3' caTG-GGATTTAGATACTAGAGt 5' || |||:: | |||||||| EST: 5' gtACACCTGGCTGAATGATCTCg 3'
bxy-miR-124	CJ991413:(62,83)	160	C36A4.3:(cyp-25A3)	miR: 3' accgaAAGTGGCG-CACGGAAt 5' || :|||| ||||||| EST: 5' tgtgaTTGGCCGCTGTGCCTTt 3'
bxy-novel-03	CJ991418:(69,92)	160	B0272.3	miR: 3' cattttgaGATGTACCAGTGCCCAa 5' || :|||| ||||||| EST: 5' ggaccggcCT-TATGGGCACGGGTa 3'
bxy-miR-29	CJ991738:(288,315)	160	ZK1320.9	miR: 3' tcTCGTC-GAAGTGT-----ACCACGAt 5' |||:| |||:| | ||||||| EST: 5' taAGCGGCCTTTAAAAGATTTGGTGCTc 3'
bxy-novel-03	CJ991995:(69,92)	160	B0272.3	miR: 3' cattttgaGATGTACCAGTGCCCAa 5' || :|||| ||||||| EST: 5' ggaccggcCT-TATGGGCACGGGTa 3'
bxy-novel-26	CJ992026:(83,105)	160	Y57A10A.13	miR: 3' aacggcgTTTGTAAGGGGCCACt 5' |:| || |||||||| EST: 5' tgagaaaAGAAATGCCCCGGTGc 3'
bxy-miR-234*	CJ992079:(42,65)	160	F22B7.9	miR: 3' acaGGTAACG-GTCTCTTATGGGt 5' :|||||| | |:|||||:|| EST: 5' tccTCATTGCTCTGGGAATATCCc 3'
bxy-novel-11	CJ992089:(1,25)	160	Y55F3AM.4:(atg-3)	miR: 3' tatcTGTACTACT--GT-TATGGAGt 5' ||:||| || || ||||||| EST: 5' attcACGTGA-GAGTCAGATACCTCg 3'
bxy-miR-252	CJ992103:(36,59)	160	T05C3.5:(dnj-19 DNAJ-like protein)	miR: 3' aatGGACGCCGTGAT-GATGAATc 5' || |: |:|| | ||||||| EST: 5' tacCCAGTTGTACGATCTACTTAg 3'
bxy-miR-29	CJ992131:(193,215)	160	Y39E4B.5	miR: 3' tcTCGTCGA-AGTGTACCACGAt 5' :|::||| |:|||||||| EST: 5' atGGTGGCTAAAATATGGTGCTt 3'
bxy-novel-17	EL740211:(160,182)	160	R13A5.6:(ttr-8)	miR: 3' agcgggTTA-TTTAGGGGCCACt 5' :|| :|||:||||||| EST: 5' gacgtgGATCGAATTCCCGGTGa 3'
bxy-novel-14	CJ979149:(413,438)	159	T01B11.2a	miR: 3' agTGAGAAGT-GA--GCAACTCTAAc 5' :|| | | || |||||||||| EST: 5' aaGCTAATGATCTGGCGTTGAGATTg 3'
bxy-miR-72	CJ979197:(133,159)	159	W07G4.5b	miR: 3' tcGATAC-----GGT-TGTAGAACGGa 5' ||:|| :|| |:|||||||| EST: 5' tgCTGTGAAGCATCAGATATCTTGCCt 3'
bxy-novel-05	CJ979271:(119,142)	159	Y37E11AR.4	miR: 3' agttTACTTCTTTTT-CTTAGAGt 5' :||:|||:||| ||:|||| EST: 5' atttGTGGAGAGAAACGAGTCTCa 3'
bxy-novel-15	CJ979282:(196,219)	159	Y49E10.11c:(tat-1)	miR: 3' gtGTGCCTACTTC---CACGGTAa 5' | :|| ||:|| ||||||| EST: 5' taCTTGGTTGGAGCCAGTGCCATc 3'
bxy-miR-9	CJ979338:(18,38)	159	C30C11.2:(rpn-3 Diphenol oxidase A2)	miR: 3' taTGTTGATCTATTGGTTTCt 5' |:||| :|||:|||:||| EST: 5' tcATAACAGGATGACCGAAGc 3'
bxy-novel-14	CJ979363:(413,438)	159	T01B11.2a	miR: 3' agTGAGAAGT-GA--GCAACTCTAAc 5' :|| | | || |||||||||| EST: 5' aaGCTAATGATCTGGCGTTGAGATTg 3'
bxy-novel-04	CJ979403:(270,294)	159	C05E4.9b:(gei-7)	miR: 3' ttGACAGTTGTCCAC--CGAGAGAa 5' | | |||: ||| ||||||| EST: 5' aaCAGCCAATCAGTGGTGCTCTCTt 3'
bxy-novel-03	CJ979409:(141,165)	159	ZK757.4c	miR: 3' catTTTGAGATGTACCA---GTGCCCAa 5' :||:| :||||| ||||||| EST: 5' atcGAATT---TATGGTGTACACGGGTt 3'
bxy-miR-9	CJ979430:(6,26)	159	C30C11.2:(rpn-3 Diphenol oxidase A2)	miR: 3' taTGTTGATCTATTGGTTTCt 5' |:||| :|||:|||:||| EST: 5' tcATAACAGGATGACCGAAGc 3'
bxy-miR-100	CJ979538:(61,83)	159	K07C5.1:(arx-2 actin)	miR: 3' tgtGTTCAAGCCTAG--ATGCCCAa 5' || |||| || | ||||||| EST: 5' agtCATGTTC-GAACAGTACGGGTt 3'
bxy-novel-11	CJ979868:(407,431)	159	T05E11.3	miR: 3' taTCTGTACTACTG--TTATGGAgt 5' ||||||| || | ||||||| EST: 5' caAGACATGCTGCCCAAATACCTgg 3'
bxy-novel-31	CJ979966:(178,214)	159	F29F11.6:(gsp-1 serine\/threonine protein phosphatase)	miR: 3' cgtCTTTTGGA-ACCGC------------TCATGTTt 5' |||||:|| |||:| ||||||| EST: 5' gctGAAAATCTGTGGTGATATTCACGGACAGTACAAt 3'
bxy-novel-31	CJ980013:(153,186)	159	T05H4.14:(gad-1)	miR: 3' cgtctTTTGGAACC---------GC-TCATGTTt 5' |:||||||| || ||||||| EST: 5' ggcacAGACCTTGGCACAAGCTCCGCAGTACAAa 3'
bxy-novel-04	CJ980018:(2,25)	159	B0334.3b	miR: 3' ttgaCAGTTG-TCCACCGAGAGAa 5' ||| :| || |||||||| EST: 5' ccgcGTCCGCTTGGCGGCTCTCTc 3'
bxy-novel-18	CJ980022:(100,126)	159	T01B11.4:(ant-1.4 ADP\/ATP translocase)	miR: 3' taTGGGATTT----TGGAAACTAGAGt 5' ||| :|| :|| |||||||| EST: 5' acACCAGGAAGTTTGCCATTGATCTCg 3'
bxy-novel-18	CJ980087:(84,110)	159	T01B11.4:(ant-1.4 ADP\/ATP translocase)	miR: 3' taTGGGATTT----TGGAAACTAGAGt 5' ||| :|| :|| |||||||| EST: 5' acACCAGGAAGTTTGCCATTGATCTCg 3'
bxy-novel-14	CJ980120:(201,223)	159	F15A8.6	miR: 3' agtgAGAAGTGAGCAACTCTAAc 5' |||| ::|:||||:|||| EST: 5' atcgTCTTGGTTTGTTGGGATTc 3'
bxy-novel-33-3p	CJ980241:(223,245)	159	F14D12.2:(unc-97 LIM domain containing protein)	miR: 3' ataTG-GACGCTTAAACTCGAat 5' || ||||||| ||||||| EST: 5' caaACGCTGCGAAGTTGAGCTga 3'
bxy-novel-17	CJ980245:(331,350)	159	ZK455.1:(aco-1 iron-responsive element-binding like protein)	miR: 3' agcGGGTTATTTAGGGGCCACt 5' |||||| | ||||||| EST: 5' caaCCCAAT--TTGCCCGGTGg 3'
bxy-novel-18	CJ980275:(113,143)	159	B0496.3b:(unc-82)	miR: 3' taTGGGATT--------TTGGAAACTAGAGt 5' |||| || |||| ||||||| EST: 5' tcACCCCAAAATGGACGAACCGCTGATCTCa 3'
bxy-let-7	CJ980446:(410,430)	159	C05D11.1	miR: 3' ttGATATGTTGGATGATGGAGt 5' ||:|: : || |||||||| EST: 5' ttCTGTG-GTCCAACTACCTCt 3'
bxy-novel-18	CJ980793:(85,111)	159	T01B11.4:(ant-1.4 ADP\/ATP translocase)	miR: 3' taTGGGATTT----TGGAAACTAGAGt 5' ||| :|| :|| |||||||| EST: 5' acACCAGGAAGTTTGCCATTGATCTCg 3'
bxy-novel-03	CJ980795:(1,29)	159	ZK1010.1:(ubq-2 UBQ-2 ubiquitin\; 60S Ribosomal protein L40)	miR: 3' catTTTGAGATGTAC------CAGTGCCCAa 5' |||:|:| |:|| |||||||| EST: 5' -gcAAATTTT-CGTGAATACCCTCACGGGTa 3'
bxy-novel-10	CJ980810:(353,376)	159	F13B10.2a:(rpl-3 60S ribosomal protein L3)	miR: 3' tccGCAGTAGAG----CTTGACCt 5' ||||:|:|: ||||||| EST: 5' aaaCGTCGTTTTACAAGAACTGGt 3'
bxy-miR-2	CJ981029:(241,267)	159	C07G2.3a:(cct-5 TCP-1 like chaperonin)	miR: 3' atgTAGTTTC-----GACCGACACTAt 5' :|||||| |||||||||:| EST: 5' gcgGTCAAAGCCGTTCTGGCTGTGGTt 3'
bxy-novel-15	CJ981176:(100,123)	159	F38A5.3a:(lec-11)	miR: 3' gtGTGCCTACTTC---CACGGTAa 5' | | |:||:|| ||||||| EST: 5' gtCTCAGGTGGAGATCGTGCCATt 3'
bxy-miR-252	CJ981267:(457,482)	159	C49C3.1:(snf-9 Sodium:neurotransmitter symporter family (2 domains))	miR: 3' aaTG-GAC--GCCGTGATGATGAATc 5' || :|| | |||||||||:||| EST: 5' ggACATTGGTCTGCACTACTATTTAc 3'
bxy-miR-9	CJ981379:(350,370)	159	B0205.6	miR: 3' taTGTTGATCTATTGGTTTCt 5' |||||| |: ||:||||| EST: 5' caACAACTTGGCAATCAAAGg 3'
bxy-miR-40	CJ981429:(256,274)	159	R09E12.3:(sti-1)	miR: 3' agtcGCTTACATTTGGGCCACt 5' ||:|| ||||||||| EST: 5' aatcCGGAT---AACCCGGTGc 3'
bxy-novel-11	CJ981670:(237,261)	159	T05E11.3	miR: 3' taTCTGTACTACTG--TTATGGAgt 5' ||||||| || | ||||||| EST: 5' caAGACATGCTGCCCAAATACCTgg 3'
bxy-novel-11	CJ981968:(213,237)	159	T05E11.3	miR: 3' taTCTGTACTACTG--TTATGGAgt 5' ||||||| || | ||||||| EST: 5' caAGACATGCTGCCCAAATACCTgg 3'
bxy-novel-15	CJ982110:(109,132)	159	F38A5.3a:(lec-11)	miR: 3' gtGTGCCTACTTC---CACGGTAa 5' | | |:||:|| ||||||| EST: 5' gtCTCAGGTGGAGATCGTGCCATt 3'
bxy-miR-184	CJ982132:(51,75)	159	F54C4.1	miR: 3' cgaggAATA--GTCTGA-AGGCAGGt 5' |||| || ||| ||||||| EST: 5' ctcgaTTATCCCA-ACTCTCCGTCCg 3'
bxy-novel-19	CJ982136:(428,459)	159	Y37A1B.1b:(lst-3)	miR: 3' ttGCT--TTCATGGCC-------GTGAAAATg 5' ||| :|||| :|| |||||||| EST: 5' ggCGATCGAGTAATGGTCGACGCCACTTTTAa 3'
bxy-novel-18	CJ982187:(224,246)	159	Y46G5A.4	miR: 3' tatgGGATTTTGGAAACTAGAGt 5' || | |:||||||||||: EST: 5' ccgaCCAACAGCCTTTGATCTTc 3'
bxy-miR-40	CJ982226:(337,355)	159	R09E12.3:(sti-1)	miR: 3' agtcGCTTACATTTGGGCCACt 5' ||:|| ||||||||| EST: 5' aatcCGGAT---AACCCGGTGc 3'
bxy-novel-18	CJ982343:(95,121)	159	T01B11.4:(ant-1.4 ADP\/ATP translocase)	miR: 3' taTGGGATTT----TGGAAACTAGAGt 5' ||| :|| :|| |||||||| EST: 5' acACCAGGAAGTTTGCCATTGATCTCg 3'
bxy-novel-03	CJ982408:(88,111)	159	F53F1.2	miR: 3' catttTGAGATGTACCAGTGCCCaa 5' || ||||| ||||||||| EST: 5' tcggcAC-CTACAAGGTCACGGGga 3'
bxy-novel-05	CJ982492:(119,142)	159	Y37E11AR.4	miR: 3' agttTACTTCTTTTT-CTTAGAGt 5' :||:|||:||| ||:|||| EST: 5' atttGTGGAGAGAAACGAGTCTCa 3'
bxy-miR-242	CJ982542:(144,170)	159	F56F4.5:(pept-3 oligopeptide transporter)	miR: 3' agCA-TAGTTT-----ACGGATGCGTt 5' || |||:|| ||||||||| EST: 5' acGTCATCGAAAACCCCGCCTACGCAt 3'
bxy-miR-45	CJ982713:(217,244)	159	C50F4.14	miR: 3' tcGACTCA-------TACCTAGATCAGt 5' |||:|| || |:||||||| EST: 5' taCTGGGTTTGCTCGATTGGTCTAGTCt 3'
bxy-miR-234*	CJ983002:(351,383)	159	F22D6.4:(nduf-6 NADH_ubiquinone oxidoreductase subunit)	miR: 3' acagGTAACG---GTCTC-------TTATGGGt 5' :||||| ||||| ||||||| EST: 5' tggaTATTGCGGACAGAGATTCTACAATACCCa 3'
bxy-novel-17	CJ983138:(16,36)	159	F54E2.3c:(ketn-1)	miR: 3' agCGGGTTATTTAGGGGCCACt 5' | ||:: :||| ||||||| EST: 5' ccGGCCGGGGAAT-CCCGGTGt 3'
bxy-miR-242	CJ983437:(144,170)	159	F56F4.5:(pept-3 oligopeptide transporter)	miR: 3' agCA-TAGTTT-----ACGGATGCGTt 5' || |||:|| ||||||||| EST: 5' acGTCATCGAAAACCCCGCCTACGCAt 3'
bxy-miR-184	CJ983520:(439,463)	159	ZK617.1c:(unc-22)	miR: 3' cgAGGAATAG--TCTGAAGGCAGGt 5' || ||| ||:| ||||||| EST: 5' tcTCACCATCGAAGGCCTCCGTCCt 3'
bxy-novel-22	CJ983584:(82,104)	159	T10F2.3:(ulp-1)	miR: 3' aacgAACAATATAGAGGGCCACt 5' ||| | | :|||||||| EST: 5' aaagTTGATCTTGTTCCCGGTGt 3'
bxy-novel-22	CJ983699:(60,84)	159	R11A5.4d	miR: 3' aaCGAACAA--TATAGAGGGCCACt 5' ||| || : ||| ||||||| EST: 5' gtGCTGATTGCGCATCGCCCGGTGg 3'
bxy-miR-72	CJ983756:(44,65)	159	K12F2.1:(myo-3 myosin heavy chain)	miR: 3' tcGATACGGT-TGTAGAACGGa 5' | ||||:: |:||||||| EST: 5' gcCGATGCTGCCCGTCTTGCCg 3'
bxy-novel-17	CJ984053:(335,354)	159	ZK455.1:(aco-1 iron-responsive element-binding like protein)	miR: 3' agcGGGTTATTTAGGGGCCACt 5' |||||| | ||||||| EST: 5' caaCCCAAT--TTGCCCGGTGg 3'
bxy-novel-04	CJ984166:(147,171)	159	C05E4.9b:(gei-7)	miR: 3' ttGACAGTTGTCCAC--CGAGAGAa 5' | | |||: ||| ||||||| EST: 5' aaCAGCCAATCAGTGGTGCTCTCTt 3'
bxy-miR-50	CJ984311:(356,388)	159	T23B5.4	miR: 3' ttgGGTTCTTA--------TGA-TCTGTATAGt 5' || ||||| ||| | ||||||| EST: 5' ccgCCCAGAATGCAGTCCAACTAAAACATATCc 3'
bxy-miR-40	CJ984387:(111,129)	159	R09E12.3:(sti-1)	miR: 3' agtcGCTTACATTTGGGCCACt 5' ||:|| ||||||||| EST: 5' aatcCGGAT---AACCCGGTGc 3'
bxy-novel-12	CJ984432:(141,162)	159	K07A1.12:(lin-53 chromatin assembly factor 1 P55 subunit like)	miR: 3' gcTCAGGGCTTC-CAAGTGAAt 5' |||:|:||:| |||||:|| EST: 5' ctAGTTCTGAGGTGTTCATTTt 3'
bxy-miR-1822	CJ984443:(137,157)	159	F54E7.2:(rps-12)	miR: 3' agCCGGAAAGAAACCGTCGAa 5' ||:||| | ||||||| EST: 5' gtGGTCTTCATGAGGCAGCTa 3'
bxy-novel-18	CJ984542:(102,128)	159	T01B11.4:(ant-1.4 ADP\/ATP translocase)	miR: 3' taTGGGATTT----TGGAAACTAGAGt 5' ||| :|| :|| |||||||| EST: 5' acACCAGGAAGTTTGCCATTGATCTCg 3'
bxy-novel-03	CJ984556:(7,36)	159	ZK1010.1:(ubq-2 UBQ-2 ubiquitin\; 60S Ribosomal protein L40)	miR: 3' catTTTGAGATGTAC------CAGTGCCCAa 5' |||:|:| |:|| |||||||| EST: 5' tgcAAATTTT-CGTGAAAACCCTCACGGGTa 3'
bxy-novel-15	CJ984583:(92,115)	159	F38A5.3a:(lec-11)	miR: 3' gtGTGCCTACTTC---CACGGTAa 5' | | |:||:|| ||||||| EST: 5' gtCTCAGGTGGAGATCGTGCCATt 3'
bxy-novel-03	CJ984634:(59,82)	159	F53F1.2	miR: 3' catttTGAGATGTACCAGTGCCCaa 5' || ||||| ||||||||| EST: 5' tcggcAC-CTACAAGGTCACGGGga 3'
bxy-miR-1822	CJ985113:(129,149)	159	F54E7.2:(rps-12)	miR: 3' agCCGGAAAGAAACCGTCGAa 5' ||:||| | ||||||| EST: 5' gtGGTCTTCATGAGGCAGCTa 3'
bxy-novel-18	CJ985339:(99,125)	159	T01B11.4:(ant-1.4 ADP\/ATP translocase)	miR: 3' taTGGGATTT----TGGAAACTAGAGt 5' ||| :|| :|| |||||||| EST: 5' acACCAGGAAGTTTGCCATTGATCTCg 3'
bxy-miR-29	CJ985450:(155,175)	159	E01G4.3a	miR: 3' tcTCGTCGAAGTGTACCACGAt 5' | | || ||:| ||||||| EST: 5' caAACTGCATCGC-TGGTGCTg 3'
bxy-novel-05	CJ985673:(47,71)	159	W08D2.4:(fat-3)	miR: 3' agTTTACTTCTTTT--TCTTAGAGt 5' :|| |||||:|| :|:||||| EST: 5' tcGAACGAAGAGAATGGGGATCTCg 3'
bxy-novel-08	CJ985682:(287,319)	159	Y57G11C.33	miR: 3' tttGCTAAAGTA---TGC------AGCTCACGa 5' |||| ||| ||| |||||||| EST: 5' tacCGATCCCATAGAACGGGGACTTCGAGTGCt 3'
bxy-novel-15	CJ985786:(93,116)	159	F38A5.3a:(lec-11)	miR: 3' gtGTGCCTACTTC---CACGGTAa 5' | | |:||:|| ||||||| EST: 5' gtCTCAGGTGGAGATCGTGCCATt 3'
bxy-miR-72	CJ986063:(267,293)	159	W07G4.5b	miR: 3' tcGATAC-----GGT-TGTAGAACGGa 5' ||:|| :|| |:|||||||| EST: 5' tgCTGTGAAGCATCACATATCTTGCCt 3'
bxy-miR-184	CJ986335:(364,388)	159	ZK617.1c:(unc-22)	miR: 3' cgAGGAATAG--TCTGAAGGCAGGt 5' || ||| ||:| ||||||| EST: 5' tcTCACCATCGAAGGCCTCCGTCCt 3'
bxy-miR-45	CJ986353:(182,209)	159	C50F4.14	miR: 3' tcGACTCA-------TACCTAGATCAGt 5' |||:|| || |:||||||| EST: 5' taCTGGGTTTGCTCGATTGGTCTAGTCt 3'
bxy-miR-786	CJ986414:(172,193)	159	Y47D3B.2b:(nlp-21)	miR: 3' aagTCTGAAAGCTTCCCGTAAt 5' ||: | |||||||||| EST: 5' aagAGGAGGTGGAAGGGCATTc 3'
bxy-novel-27	CJ986653:(382,403)	159	F57B10.5	miR: 3' gttGGTCGATTGGTGTGACGGt 5' || |:||| ||:|||||| EST: 5' agtCCTGTTAAACATACTGCCg 3'
bxy-miR-9	CJ986658:(343,363)	159	B0205.6	miR: 3' taTGTTGATCTATTGGTTTCt 5' |||||| |: ||:||||| EST: 5' caACAACTTGGCAATCAAAGg 3'
bxy-miR-242	CJ986667:(200,219)	159	M18.7a:(aly-3 RNA recognition motif. (aka RRM, RBD, or RNP domain))	miR: 3' agcatAGTTTACGGATGCGTt 5' ||:|| |:||||||| EST: 5' attctTCGAA-GTCTACGCAa 3'
bxy-novel-15	CJ986867:(111,134)	159	F38A5.3a:(lec-11)	miR: 3' gtGTGCCTACTTC---CACGGTAa 5' | | |:||:|| ||||||| EST: 5' gtCTCAGGTGGAGATCGTGCCATt 3'
bxy-novel-05	CJ986981:(39,63)	159	W08D2.4:(fat-3)	miR: 3' agTTTACTTCTTTT--TCTTAGAGt 5' :|| |||||:|| :|:||||| EST: 5' tcGAAGGAAGAGAATGGGGATCTCg 3'
bxy-miR-29	CJ987179:(162,182)	159	E01G4.3a	miR: 3' tcTCGTCGAAGTGTACCACGAt 5' | | || ||:| ||||||| EST: 5' caAACTGCATCGC-TGGTGCTg 3'
bxy-miR-29	CJ987193:(86,106)	159	E01G4.3a	miR: 3' tcTCGTCGAAGTGTACCACGAt 5' | | || ||:| ||||||| EST: 5' caAACTGCATCGC-TGGTGCTg 3'
bxy-novel-03	CJ987320:(1,30)	159	ZK1010.1:(ubq-2 UBQ-2 ubiquitin\; 60S Ribosomal protein L40)	miR: 3' catTTTGAGATGTAC------CAGTGCCCAa 5' |||:|:| |:|| |||||||| EST: 5' tgcAAATTTT-CGTGAAAACCCTCACGGGTa 3'
bxy-novel-12	CJ987386:(360,381)	159	K07A1.12:(lin-53 chromatin assembly factor 1 P55 subunit like)	miR: 3' gcTCAGGGCTTC-CAAGTGAAt 5' |||:|:||:| |||||:|| EST: 5' ctAGTTCTGAGGTGTTCATTTt 3'
bxy-miR-100	CJ987408:(57,79)	159	K07C5.1:(arx-2 actin)	miR: 3' tgtGTTCAAGCCTAG--ATGCCCAa 5' || |||| || | ||||||| EST: 5' agtCATGTTC-GAACAGTACGGGTt 3'
bxy-miR-786	CJ987416:(308,329)	159	R10E11.1c:(cbp-1)	miR: 3' aaGTCTGAAAGCT-TCCCGTAAt 5' |||:| || || ||||||| EST: 5' agCAGGCATT-GACTGGGCATTg 3'
bxy-miR-1822	CJ987490:(133,153)	159	F54E7.2:(rps-12)	miR: 3' agCCGGAAAGAAACCGTCGAa 5' ||:||| | ||||||| EST: 5' gtGGTCTTCATGAGGCAGCTa 3'
bxy-miR-277	CJ987666:(388,411)	159	F55A3.3	miR: 3' agCATG---GTCTAACCACGTAAAc 5' |||| ||| ||||||||| EST: 5' gtGTACAAAAAGA-CGGTGCATTTt 3'
bxy-novel-22	CJ988063:(166,188)	159	T10F2.3:(ulp-1)	miR: 3' aacgAACAATATAGAGGGCCACt 5' ||| | | :|||||||| EST: 5' aaagTTGATCTTGTTCCCGGTGt 3'
bxy-novel-03	CJ988117:(70,93)	159	F53F1.2	miR: 3' catttTGAGATGTACCAGTGCCCaa 5' || ||||| ||||||||| EST: 5' tcggcAC-CTACAAGGTCACGGGga 3'
bxy-miR-72	CJ988139:(103,124)	159	K12F2.1:(myo-3 myosin heavy chain)	miR: 3' tcGATACGGT-TGTAGAACGGa 5' | ||||:: |:||||||| EST: 5' gcCGATGCTGCCCGTCTTGCCg 3'
bxy-novel-24	CJ988366:(129,148)	159	T01B11.4:(ant-1.4 ADP\/ATP translocase)	miR: 3' ttCTTTGTAACCG-CACGGAAt 5' |:||| |||: ||||||| EST: 5' gtGGAAC--TGGTGGTGCCTTg 3'
bxy-novel-24	CJ988376:(129,148)	159	T01B11.4:(ant-1.4 ADP\/ATP translocase)	miR: 3' ttCTTTGTAACCG-CACGGAAt 5' |:||| |||: ||||||| EST: 5' gtGGAAC--TGGTGGTGCCTTg 3'
bxy-novel-01	CJ988474:(50,74)	159	F47D2.8:(srt-37 7TM chemoreceptor, srt family)	miR: 3' gtAAAACCT--GCTGGATTGTAAaa 5' ||||||| ||| ||||||| EST: 5' cgTTTTGGATTCGAGATAACATTag 3'
bxy-novel-15	CJ988523:(122,145)	159	ZK892.1b:(lec-3 galactoside-binding lectin)	miR: 3' gtGTGCCTACTTC---CACGGTAa 5' | | |:||:|| ||||||| EST: 5' gtCTCAGGTGGAGATCGTGCCATt 3'
bxy-novel-15	CJ988531:(120,143)	159	ZK892.1b:(lec-3 galactoside-binding lectin)	miR: 3' gtGTGCCTACTTC---CACGGTAa 5' | | |:||:|| ||||||| EST: 5' gtCTCAGGTGGAGATCGTGCCATt 3'
bxy-novel-24	CJ988631:(91,110)	159	T01B11.4:(ant-1.4 ADP\/ATP translocase)	miR: 3' ttCTTTGTAACCG-CACGGAAt 5' |:||| |||: ||||||| EST: 5' gtGGAAC--TGGTGGTGCCTTg 3'
bxy-miR-234*	CJ988696:(354,386)	159	F22D6.4:(nduf-6 NADH_ubiquinone oxidoreductase subunit)	miR: 3' acagGTAACG---GTCTC-------TTATGGGt 5' :||||| ||||| ||||||| EST: 5' tggaTATTGCGGACAGAGATTCTACAATACCCa 3'
bxy-novel-15	CJ989061:(122,145)	159	ZK892.1b:(lec-3 galactoside-binding lectin)	miR: 3' gtGTGCCTACTTC---CACGGTAa 5' | | |:||:|| ||||||| EST: 5' gtCTCAGGTGGAGATCGTGCCATt 3'
bxy-novel-17	CJ989505:(172,193)	159	MTCE.26	miR: 3' agcGGGTTATTTAGGGGCCACt 5' |:| ||| | ||||||| EST: 5' tttCTCTTTAATTACCCGGTGa 3'
bxy-novel-24	CJ989543:(104,123)	159	T01B11.4:(ant-1.4 ADP\/ATP translocase)	miR: 3' ttCTTTGTAACCG-CACGGAAt 5' |:||| |||: ||||||| EST: 5' gtGGAAC--TGGTGGTGCCTTg 3'
bxy-novel-15	CJ989559:(21,45)	159	R07A4.2	miR: 3' gtGTGCCT--ACTTC--CACGGTAa 5' | || | ||||| ||||||| EST: 5' ggCTCGCATCTGAAGGTGTGCCATa 3'
bxy-miR-184	CJ989699:(170,193)	159	K12H4.8:(dcr-1 dead box helicase)	miR: 3' cgAGGAA--TAGTCTGA-AGGCAGGt 5' |:||| ||: ||| ||||||| EST: 5' tgTTCTTGAATT--ACTCTCCGTCCt 3'
bxy-novel-24	CJ989728:(88,107)	159	T01B11.4:(ant-1.4 ADP\/ATP translocase)	miR: 3' ttCTTTGTAACCG-CACGGAAt 5' |:||| |||: ||||||| EST: 5' gtGGAAC--TGGTGGTGCCTTg 3'
bxy-novel-16	CJ989853:(197,217)	159	T28B4.3:(ttr-6)	miR: 3' ttCGTTAGTTCCCACGTATTAt 5' ||||||:|| | ||:|||| EST: 5' atGCAATCGAGCG-GCGTAATa 3'
bxy-novel-14	CJ989877:(381,406)	159	T01B11.2a	miR: 3' agTGAGAAGT-GA--GCAACTCTAAc 5' :|| | | || |||||||||| EST: 5' aaGCTAATGATCTGGCGTTGAGATTg 3'
bxy-novel-14	CJ989934:(351,376)	159	T01B11.2b	miR: 3' agTGAGAAGT-GA--GCAACTCTAAc 5' :|| | | || |||||||||| EST: 5' aaGCTAATGATCTGGCGTTGAGATTg 3'
bxy-novel-15	CJ989940:(120,143)	159	ZK892.1b:(lec-3 galactoside-binding lectin)	miR: 3' gtGTGCCTACTTC---CACGGTAa 5' | | |:||:|| ||||||| EST: 5' gtCTCAGGTGGAGATCGTGCCATt 3'
bxy-novel-24	CJ990105:(110,129)	159	T01B11.4:(ant-1.4 ADP\/ATP translocase)	miR: 3' ttCTTTGTAACCG-CACGGAAt 5' |:||| |||: ||||||| EST: 5' gtGGAAC--TGGTGGTGCCTTg 3'
bxy-novel-09	CJ990108:(60,88)	159	F18H3.3a:(pab-2 poly-adenylate binding protein)	miR: 3' ttTCCGGACTTTT------GTCAGCGTTt 5' | |:: |:||| ||||||||| EST: 5' ctATGTTCGGAAACATCCTCAGTCGCAAg 3'
bxy-novel-03	CJ990188:(25,54)	159	ZK1010.1:(ubq-2 UBQ-2 ubiquitin\; 60S Ribosomal protein L40)	miR: 3' catTTTGAGATGTAC------CAGTGCCCAa 5' |||:|:| |:|| |||||||| EST: 5' tgcAAATTTT-CGTGAAAACCCTCACGGGTa 3'
bxy-novel-24	CJ990466:(280,299)	159	T01B11.4:(ant-1.4 ADP\/ATP translocase)	miR: 3' ttCTTTGTAACCG-CACGGAAt 5' |:||| |||: ||||||| EST: 5' gtGGAAC--TGGTGGTGCCTTg 3'
bxy-novel-08	CJ990658:(134,158)	159	Y51H4A.3:(rho-1 p21 ras-related rho (RhoA))	miR: 3' tttgcTA-AAGTATGCAGCTCACGa 5' || | | ||: |||||||| EST: 5' ggtgcATATGCTTATCTCGAGTGCt 3'
bxy-miR-234*	CJ990685:(354,386)	159	F22D6.4:(nduf-6 NADH_ubiquinone oxidoreductase subunit)	miR: 3' acagGTAACG---GTCTC-------TTATGGGt 5' :||||| ||||| ||||||| EST: 5' tggaTATTGCGGACAGAGATTCTACAATACCCa 3'
bxy-miR-786	CJ990833:(126,147)	159	Y47D3B.2b:(nlp-21)	miR: 3' aagTCTGAAAGCTTCCCGTAAt 5' ||: | |||||||||| EST: 5' aagAGGAGGTGGAAGGGCATTc 3'
bxy-miR-29	CJ990875:(211,231)	159	C26D10.1:(ran-3 regulator of chromosome condensation)	miR: 3' tcTCGTCGAAGTGTACCACGAt 5' ||:| | ||| ||||||| EST: 5' ggAGTA-CAGCACCTGGTGCTg 3'
bxy-novel-24	CJ991139:(57,76)	159	T01B11.4:(ant-1.4 ADP\/ATP translocase)	miR: 3' ttCTTTGTAACCG-CACGGAAt 5' |:||| |||: ||||||| EST: 5' gtGGAAC--TGGTGGTGCCTTg 3'
bxy-novel-17	CJ991170:(351,375)	159	Y105E8A.9:(apg-1)	miR: 3' agcGGGT---TATTTAGGGGCCACt 5' |||| || ||||||:|||| EST: 5' tgtCCCAAGCATCAATCCCTGGTGg 3'
bxy-novel-03	CJ991284:(27,56)	159	ZK1010.1:(ubq-2 UBQ-2 ubiquitin\; 60S Ribosomal protein L40)	miR: 3' catTTTGAGATGTAC------CAGTGCCCAa 5' |||:|:| |:|| |||||||| EST: 5' tgcAAATTTT-CGTGAAAACCCTCACGGGTa 3'
bxy-miR-1822	CJ991293:(329,349)	159	B0464.9	miR: 3' agCCGGAAAGAAACCGTCGAa 5' ||:||| ||| |||||:| EST: 5' gtGGTCTTACTTGGGCAGTTt 3'
bxy-novel-15	CJ991416:(122,145)	159	ZK892.1b:(lec-3 galactoside-binding lectin)	miR: 3' gtGTGCCTACTTC---CACGGTAa 5' | | |:||:|| ||||||| EST: 5' gtCTCAGGTGGAGATCGTGCCATt 3'
bxy-novel-24	CJ991480:(207,226)	159	T01B11.4:(ant-1.4 ADP\/ATP translocase)	miR: 3' ttCTTTGTAACCG-CACGGAAt 5' |:||| |||: ||||||| EST: 5' gtGGAAC--TGGTGGTGCCTTg 3'
bxy-miR-40	CJ991569:(356,376)	159	B0228.7	miR: 3' agTCGCTTACATTTGGGCCACt 5' |||| || |||:||:|||| EST: 5' ggAGCGTAT-TAAGCCTGGTGa 3'
bxy-novel-19	CJ991613:(134,165)	159	Y37A1B.1b:(lst-3)	miR: 3' ttGCT--TTCATGGCC-------GTGAAAATg 5' ||| :|||| :|| |||||||| EST: 5' ggCGATCGAGTAATGGTCGACGCCACTTTTAa 3'
bxy-novel-22	CJ991783:(11,43)	159	Y48A6B.5:(exos-1)	miR: 3' aaCGAACA-AT------ATA---GAGGGCCACt 5' |:|||| || ||| :|||||||| EST: 5' ggGTTTGTCTAACAATTTATGCGTTCCCGGTGa 3'
bxy-miR-786	CJ991892:(250,273)	159	C07H6.2	miR: 3' aaGTCTGAAAGCTT---CCCGTAAt 5' |:|| || |||: ||||||| EST: 5' ttCGGA-TTGCGAGACCGGGCATTg 3'
bxy-novel-14	EL740211:(49,73)	159	R13A5.6:(ttr-8)	miR: 3' agTGAGAAGTGAG--CAACTCTAAc 5' :||:|||:||| |||:|||| EST: 5' ttGCTTTTCGCTCTTTTTGGGATTt 3'
bxy-miR-72	CJ979061:(431,452)	158	F33H1.2:(gpd-4 glyceraldehyde 3-phosphate dehydrogenase 4)	miR: 3' tcgatacGGTTG-TAGAACGGa 5' ||||| :||||||| EST: 5' tgcaccaCCAACTGTCTTGCCc 3'
bxy-novel-27	CJ979108:(59,82)	158	Y46G5A.2	miR: 3' gttGGTC---GATTGGTGTGACGGt 5' |:|| || ||::||||||| EST: 5' tgtCTAGAATCT-ACTGCACTGCCa 3'
bxy-novel-31	CJ979137:(287,311)	158	W10C8.5	miR: 3' cgTCTTTTGGAACCGC-TCATGTTt 5' ||:| ::||||| | |||:||| EST: 5' caAGGACGTCTTGGAGCAGTGCAAa 3'
bxy-novel-31	CJ979217:(287,311)	158	W10C8.5	miR: 3' cgTCTTTTGGAACCGC-TCATGTTt 5' ||:| ::||||| | |||:||| EST: 5' caAGGACGTCTTGGAGCAGTGCAAa 3'
bxy-miR-184	CJ988845:(197,225)	160	F43D9.4:(sip-1 Heat shock hsp20 proteins)	miR: 3' cgaGGA----ATAG--TCTGAAGGCAGGt 5' ||| |:|| ||: |||||||| EST: 5' acaCCTGCAATGTCCAAGGATTCCGTCCc 3'
bxy-miR-2	CJ979261:(5,24)	158	F38E11.5	miR: 3' atGTAGTTTCGACCGACACTAt 5' :| ||:| | ||||||||| EST: 5' agTACCAGA-C-GGCTGTGATg 3'
bxy-miR-1822	CJ979377:(470,489)	158	F57B1.4:(col-160 collagen)	miR: 3' agCCGGAAAGAAACCGTCGAa 5' |||| | ||||||||| EST: 5' tcGGCC-AACGTTGGCAGCTa 3'
bxy-miR-184	CJ989170:(200,228)	160	F43D9.4:(sip-1 Heat shock hsp20 proteins)	miR: 3' cgaGGA----ATAG--TCTGAAGGCAGGt 5' ||| |:|| ||: |||||||| EST: 5' acaCCTGCAATGTCCAAGGATTCCGTCCc 3'
bxy-novel-17	CJ979745:(403,422)	158	Y24D9A.4a:(rpl-7A)	miR: 3' agcgGGTTATTTAGGGGCCACt 5' |||| |:| ||||||| EST: 5' gtcaCCAAGAGA--CCCGGTGg 3'
bxy-miR-72	CJ979866:(416,437)	158	F33H1.2:(gpd-4 glyceraldehyde 3-phosphate dehydrogenase 4)	miR: 3' tcgatacGGTTG-TAGAACGGa 5' ||||| :||||||| EST: 5' tgcaccaCCAACTGTCTTGCCc 3'
bxy-novel-10	CJ980085:(46,66)	158	Y69E1A.1	miR: 3' tccgcaGTAG-AGCTTGACCt 5' :||| ||||||||| EST: 5' tggaccTATCGTCGAACTGGg 3'
bxy-miR-29	CJ980247:(470,497)	158	K08H10.2b	miR: 3' tcTCGTCGAAGTGT------ACCACGAt 5' || |||||| | ||||||| EST: 5' gaAGGTGCTTCAAATGCTGCTGGTGCTg 3'
bxy-novel-10	CJ980260:(28,48)	158	Y69E1A.1	miR: 3' tccgcaGTAG-AGCTTGACCt 5' :||| ||||||||| EST: 5' tggaccTATCGTCGAACTGGg 3'
bxy-miR-72	CJ980269:(418,439)	158	F33H1.2:(gpd-4 glyceraldehyde 3-phosphate dehydrogenase 4)	miR: 3' tcgatacGGTTG-TAGAACGGa 5' ||||| :||||||| EST: 5' tgcaccaCCAACTGTCTTGCCc 3'
bxy-miR-1822	CJ980473:(394,413)	158	F57B1.4:(col-160 collagen)	miR: 3' agCCGGAAAGAAACCGTCGAa 5' |||| | ||||||||| EST: 5' tcGGCC-AACGTTGGCAGCTa 3'
bxy-novel-26	CJ980525:(26,50)	158	R05D7.1	miR: 3' aacGGC--GTTTGTAAGGGGCCACt 5' :|| :| || | |||||||| EST: 5' ccaTCGACTACACCTACCCCGGTGt 3'
bxy-novel-31	CJ980543:(278,302)	158	W10C8.5	miR: 3' cgTCTTTTGGAACCGC-TCATGTTt 5' ||:| ::||||| | |||:||| EST: 5' caAGGACGTCTTGGAGCAGTGCAAa 3'
bxy-miR-1822	CJ980661:(404,423)	158	F57B1.4:(col-160 collagen)	miR: 3' agCCGGAAAGAAACCGTCGAa 5' |||| | ||||||||| EST: 5' tcGGCC-AACGTTGGCAGCTa 3'
bxy-novel-13	CJ980822:(416,437)	158	F10D11.6	miR: 3' tctaCTCAGATCAGACTAGAGt 5' ||| | | |||||||| EST: 5' ggtgGAGGATTGGCTGATCTCg 3'
bxy-novel-08	CJ980823:(405,428)	158	ZC155.5a:(cutl-19)	miR: 3' ttTGCTAAAGTATGC-A-GCTCACGa 5' | || ||||::| | ||||||| EST: 5' agAAGA--TCATGTGATGCGAGTGCa 3'
bxy-novel-27	CJ980964:(64,84)	158	F53A2.7	miR: 3' gttGGTCGATTGGTGTGACGGt 5' |||| || | ||||||| EST: 5' atcCCAGGGAAAC-CACTGCCg 3'
bxy-novel-10	CJ981051:(63,83)	158	Y69E1A.1	miR: 3' tccgcaGTAG-AGCTTGACCt 5' :||| ||||||||| EST: 5' tggaccTATCGTCGAACTGGg 3'
bxy-miR-86	CJ981229:(242,269)	158	Y45G12B.1c:(nuo-5)	miR: 3' tcTGA---CACCGTTTC-ATAAGTGAAt 5' ||| |||| :||| |:|||:||| EST: 5' gtACTTACGTGGAGAAGTTGTTCGCTTc 3'
bxy-miR-786	CJ981372:(210,231)	158	F34D10.5:(lin-48 Zinc finger, C2H2 type (3 domains))	miR: 3' aagTC-TGAAAGCTTCCCGTAAt 5' || |:|||:| ||||||| EST: 5' gcgAGTATTTTTG-TGGGCATTg 3'
bxy-novel-17	CJ981457:(402,421)	158	Y24D9A.4a:(rpl-7A)	miR: 3' agcgGGTTATTTAGGGGCCACt 5' |||| |:| ||||||| EST: 5' gtcaCCAAGAGA--CCCGGTGg 3'
bxy-miR-1822	CJ981490:(382,401)	158	F57B1.4:(col-160 collagen)	miR: 3' agCCGGAAAGAAACCGTCGAa 5' |||| | ||||||||| EST: 5' tcGGCC-AACGTTGGCAGCTa 3'
bxy-novel-12	CJ981534:(365,384)	158	F31D4.3:(fkb-6 FKBP-type peptidyl-prolyl cis-trans isomerases)	miR: 3' gcTCAGGGCTTCCAAGTGAAt 5' || ||| ||||||||| EST: 5' aaAGGACCG-CGGTTCACTTa 3'
bxy-novel-31	CJ981561:(282,306)	158	W10C8.5	miR: 3' cgTCTTTTGGAACCGC-TCATGTTt 5' ||:| ::||||| | |||:||| EST: 5' caAGGACGTCTTGGAGCAGTGCAAa 3'
bxy-miR-1822	CJ981609:(371,390)	158	F57B1.4:(col-160 collagen)	miR: 3' agCCGGAAAGAAACCGTCGAa 5' |||| | ||||||||| EST: 5' tcGGCC-AACGTTGGCAGCTa 3'
bxy-novel-33-5p	CJ981750:(408,432)	158	T23F11.3b:(cdka-1)	miR: 3' ctatTCGAGT---TAAGATGTCCCc 5' || ||| || :||||||| EST: 5' cgacAGATCACTTATGTTACAGGGg 3'
bxy-novel-17	CJ981792:(408,427)	158	Y24D9A.4a:(rpl-7A)	miR: 3' agcgGGTTATTTAGGGGCCACt 5' |||| |:| ||||||| EST: 5' gtcaCCAAGAGA--CCCGGTGg 3'
bxy-novel-31	CJ981801:(315,336)	158	D2063.1	miR: 3' cgTCTTTTGGAACCGCTCATGTTt 5' || |:||: | |||||||| EST: 5' gtAGCAGACTCCG--GAGTACAAg 3'
bxy-miR-72	CJ982039:(365,386)	158	K10B3.8:(gpd-2)	miR: 3' tcgatacGGTTG-TAGAACGGa 5' ||||| :||||||| EST: 5' tgcaccaCCAACTGTCTTGCCc 3'
bxy-miR-72	CJ982053:(473,494)	158	K10B3.7:(gpd-3)	miR: 3' tcgatacGGTTG-TAGAACGGa 5' ||||| :||||||| EST: 5' tgcaccaCCAACTGTCTTGCCc 3'
bxy-miR-72	CJ982096:(406,425)	158	R11G11.14	miR: 3' tcgataCGGTTGTAGAACGGa 5' ||||: |||||||| EST: 5' cagttgGCCAG-ATCTTGCCc 3'
bxy-miR-184	CJ989372:(197,225)	160	F43D9.4:(sip-1 Heat shock hsp20 proteins)	miR: 3' cgaGGA----ATAG--TCTGAAGGCAGGt 5' ||| |:|| ||: |||||||| EST: 5' acaCCTGCAATGTCCAAGGATTCCGTCCc 3'
bxy-miR-1822	CJ982160:(404,423)	158	F57B1.4:(col-160 collagen)	miR: 3' agCCGGAAAGAAACCGTCGAa 5' |||| | ||||||||| EST: 5' tcGGCC-AACGTTGGCAGCTa 3'
bxy-miR-124	CJ982399:(251,272)	158	T23G7.2a	miR: 3' accGAAAGTGGC-GCACGGAAt 5' |||||||:| :||||:|| EST: 5' ttaCTTTCACTGTTGTGCTTTg 3'
bxy-miR-1822	CJ982614:(387,406)	158	F57B1.4:(col-160 collagen)	miR: 3' agCCGGAAAGAAACCGTCGAa 5' |||| | ||||||||| EST: 5' tcGGCC-AACGTTGGCAGCTa 3'
bxy-miR-29	CJ982620:(199,220)	158	T01D3.5	miR: 3' tctcGTCGAAGTGTACCACGAt 5' |:|| ||: ||||||| EST: 5' ctttCGGCCCCATTTGGTGCTt 3'
bxy-novel-20	CJ982773:(33,53)	158	R01B10.4	miR: 3' tcgtcGGTTGTTGCGTGTATAGt 5' :|::| |||||||||| EST: 5' ttgttTCGGC--CGCACATATCg 3'
bxy-miR-184	CJ989949:(197,225)	160	F43D9.4:(sip-1 Heat shock hsp20 proteins)	miR: 3' cgaGGA----ATAG--TCTGAAGGCAGGt 5' ||| |:|| ||: |||||||| EST: 5' acaCCTGCAATGTCCAAGGATTCCGTCCc 3'
bxy-miR-124	CJ982850:(314,333)	158	M163.3:(his-24 histone H1)	miR: 3' acCGAAAGTGGCGCACGGAAt 5' |:| |||:| ||||||| EST: 5' gaGTTACCACTG-GTGCCTTg 3'
bxy-miR-1822	CJ982876:(390,409)	158	F57B1.4:(col-160 collagen)	miR: 3' agCCGGAAAGAAACCGTCGAa 5' |||| | ||||||||| EST: 5' tcGGCC-AACGTTGGCAGCTa 3'
bxy-novel-14	CJ983031:(350,375)	158	T01G9.2b	miR: 3' agTGAGA----AGTGAGCAACTCTAAc 5' |:||| |: ||: |||||||| EST: 5' ttATTCTCGCGTTTCTT-TTGAGATTg 3'
bxy-miR-72	CJ983113:(382,403)	158	K10B3.8:(gpd-2)	miR: 3' tcgatacGGTTG-TAGAACGGa 5' ||||| :||||||| EST: 5' tgcaccaCCAACTGTCTTGCCc 3'
bxy-novel-10	CJ983226:(470,489)	158	F52B10.1:(nmy-1 myosin)	miR: 3' tcCGCAGTAGAGCTTGACCt 5' || ||| ||||||:||| EST: 5' atGCTTCAACTCGAATTGGa 3'
bxy-novel-22	CJ983388:(301,325)	158	T09B9.2	miR: 3' aaCGA--ACAA-TATAGAGGGCCACt 5' ||| | || | | ||||||||| EST: 5' ttGCTGGTCTTCACA-CTCCCGGTGt 3'
bxy-miR-86	CJ983787:(251,278)	158	Y45G12B.1c:(nuo-5)	miR: 3' tcTGA---CACCGTTTC-ATAAGTGAAt 5' ||| |||| :||| |:|||:||| EST: 5' gtACTTACGTGGAGAAGTTGTTCGCTTc 3'
bxy-miR-242	CJ983849:(45,64)	158	W06D4.5:(snx-3 PhoX homologous domain, present in p47phox and p40phox.)	miR: 3' agcataGTTTACGGATGCGTt 5' |:|| ||||||||| EST: 5' gttggaCGAA-GCCTACGCAc 3'
bxy-novel-03*	CJ983860:(230,249)	158	F28H1.2:(cpn-3 calponin)	miR: 3' ccATGGGCAGGTCATCTCAAa 5' |||:|||:| ||:||||| EST: 5' taTACTCGTTC-GTGGAGTTc 3'
bxy-miR-2	CJ983983:(60,79)	158	F38E11.5	miR: 3' atGTAGTTTCGACCGACACTAt 5' :| ||:| | ||||||||| EST: 5' agTACCAGA-C-GGCTGTGATg 3'
bxy-miR-184	CJ984052:(230,256)	158	B0365.1	miR: 3' cgaGGAATAGTCTGA----AGGCAGGt 5' |:| :||| :|| ||||||| EST: 5' tggCTTGGTCAAGCTGGGATCCGTCCc 3'
bxy-miR-72	CJ984088:(314,334)	158	K02F2.2:(ahcy-1 S-adenosylhomocysteine hydrolase)	miR: 3' tcgATACGGTTGTAGAACGGa 5' ||||||:|: |:||||| EST: 5' gagTATGCCGATCTTTTGCCa 3'
bxy-novel-10	CJ984186:(38,58)	158	W03D8.9	miR: 3' tccgcaGTAG-AGCTTGACCt 5' :||| ||||||||| EST: 5' tggaccTATCGTCGAACTGGg 3'
bxy-novel-10	CJ984238:(318,341)	158	K07A9.2:(cmk-1 ser\/thr protein kinase)	miR: 3' tccgCAGTA----GAGCTTGACCt 5' ||:|| ||:||||||| EST: 5' tatgGTTATGGTGCTTGAACTGGc 3'
bxy-novel-10	CJ984277:(27,47)	158	Y69E1A.1	miR: 3' tccgcaGTAG-AGCTTGACCt 5' :||| ||||||||| EST: 5' tggaccTATCGTCGAACTGGg 3'
bxy-novel-31	CJ984319:(262,286)	158	W10C8.5	miR: 3' cgTCTTTTGGAACCGC-TCATGTTt 5' ||:| ::||||| | |||:||| EST: 5' caAGGACGTCTTGGAGCAGTGCAAa 3'
bxy-novel-24	CJ984373:(235,259)	158	F25H5.4:(eft-2 Elongation factor Tu family (contains ATP\/GTP binding P-loop))	miR: 3' ttcTTTGT--AACC--GCACGGAAt 5' :|||| ||| |||||||| EST: 5' catGAACAAGATGGACCGTGCCTTg 3'
bxy-novel-24	CJ984504:(127,146)	158	C07A12.3b:(nhr-35)	miR: 3' ttCTTTGTAACCGCACGGAat 5' ||||| ||||:|||||| EST: 5' tgGAAAC-TTGGTGTGCCTcg 3'
bxy-novel-10	CJ984548:(23,43)	158	Y69E1A.1	miR: 3' tccgcaGTAG-AGCTTGACCt 5' :||| ||||||||| EST: 5' tggaccTATCGTCGAACTGGg 3'
bxy-novel-27	CJ984579:(111,131)	158	B0336.10:(rpl-23)	miR: 3' gttGGTCGATTGGTGTGACGGt 5' ||:| |:|: :||||||| EST: 5' ggtCCGG-TGATAGCACTGCCc 3'
bxy-miR-72	CJ984596:(249,270)	158	K10B3.8:(gpd-2)	miR: 3' tcgatacGGTTG-TAGAACGGa 5' ||||| :||||||| EST: 5' tgcaccaCCAACTGTCTTGCCc 3'
bxy-novel-10	CJ984659:(38,58)	158	Y69E1A.1	miR: 3' tccgcaGTAG-AGCTTGACCt 5' :||| ||||||||| EST: 5' tggaccTATCGTCGAACTGGg 3'
bxy-miR-1822	CJ984757:(371,390)	158	F57B1.4:(col-160 collagen)	miR: 3' agCCGGAAAGAAACCGTCGAa 5' |||| | ||||||||| EST: 5' tcGGCC-AACGTTGGCAGCTa 3'
bxy-novel-10	CJ985014:(49,69)	158	W03D8.9	miR: 3' tccgcaGTAG-AGCTTGACCt 5' :||| ||||||||| EST: 5' tggaccTATCGTCGAACTGGg 3'
bxy-novel-17	CJ985163:(1,16)	158	F52H2.4	miR: 3' agcgGGTTATTTAGGGGCCACt 5' ||: :|||:||||||| EST: 5' ----CCG--GAATTCCCGGTGa 3'
bxy-novel-10	CJ985330:(37,57)	158	Y69E1A.1	miR: 3' tccgcaGTAG-AGCTTGACCt 5' :||| ||||||||| EST: 5' tggaccTATCGTCGAACTGGg 3'
bxy-miR-50	CJ985338:(353,377)	158	R09E10.5	miR: 3' ttGGGTTCTTA-TGATCTGTATAGt 5' :||: |:|| ||| |||:|||| EST: 5' gaTCCGTGGATGACTCGACGTATCc 3'
bxy-miR-1822	CJ985365:(370,389)	158	F57B1.4:(col-160 collagen)	miR: 3' agCCGGAAAGAAACCGTCGAa 5' |||| | ||||||||| EST: 5' tcGGCC-AACGTTGGCAGCTa 3'
bxy-miR-72	CJ985416:(302,323)	158	K10B3.8:(gpd-2)	miR: 3' tcgatacGGTTG-TAGAACGGa 5' ||||| :||||||| EST: 5' tgcaccaCCAACTGTCTTGCCc 3'
bxy-miR-72	CJ985431:(462,483)	158	F33H1.2:(gpd-4 glyceraldehyde 3-phosphate dehydrogenase 4)	miR: 3' tcgatacGGTTG-TAGAACGGa 5' ||||| :||||||| EST: 5' tgcaccaCCAACTGTCTTGCCc 3'
bxy-novel-17	CJ985497:(405,424)	158	Y24D9A.4a:(rpl-7A)	miR: 3' agcgGGTTATTTAGGGGCCACt 5' |||| |:| ||||||| EST: 5' gtcaCCAAGAGA--CCCGGTGg 3'
bxy-miR-1822	CJ985797:(409,428)	158	F57B1.4:(col-160 collagen)	miR: 3' agCCGGAAAGAAACCGTCGAa 5' |||| | ||||||||| EST: 5' tcGGCC-AACGTTGGCAGCTa 3'
bxy-novel-17	CJ985843:(406,425)	158	Y24D9A.4a:(rpl-7A)	miR: 3' agcgGGTTATTTAGGGGCCACt 5' |||| |:| ||||||| EST: 5' gtcaCCAAGAGA--CCCGGTGg 3'
bxy-novel-17	CJ985903:(402,421)	158	Y24D9A.4a:(rpl-7A)	miR: 3' agcgGGTTATTTAGGGGCCACt 5' |||| |:| ||||||| EST: 5' gtcaCCAAGAGA--CCCGGTGg 3'
bxy-novel-17	CJ985919:(429,448)	158	Y24D9A.4a:(rpl-7A)	miR: 3' agcgGGTTATTTAGGGGCCACt 5' |||| |:| ||||||| EST: 5' gtcaCCAAGAGA--CCCGGTGg 3'
bxy-novel-17	CJ985980:(393,412)	158	Y24D9A.4a:(rpl-7A)	miR: 3' agcgGGTTATTTAGGGGCCACt 5' |||| |:| ||||||| EST: 5' gtcaCCAAGAGA--CCCGGTGg 3'
bxy-novel-24	CJ986024:(145,169)	158	F25H5.4:(eft-2 Elongation factor Tu family (contains ATP\/GTP binding P-loop))	miR: 3' ttcTTTGT--AACC--GCACGGAAt 5' :|||| ||| |||||||| EST: 5' catGAACAAGATGGACCGTGCCTTg 3'
bxy-miR-72	CJ986049:(235,255)	158	F53G12.1:(rab-11.1 RAS-related protein)	miR: 3' tcGATACGGTTGT-AGAACGGa 5' || || :|||: ||||||| EST: 5' ggCTCTG-TAACGCTCTTGCCc 3'
bxy-novel-13	CJ986076:(178,206)	158	C07A9.6:(ugt-60 UDP-glucuronosyltransferase)	miR: 3' tctaCTCAGATC-------AGACTAGAGt 5' ||||||:| | ||||||| EST: 5' gttcGAGTCTGGAACGACTTATGATCTCt 3'
bxy-miR-1822	CJ986133:(104,123)	158	M195.1:(col-77 cuticle collagen)	miR: 3' agCCGGAAAGAAACCGTCGAa 5' |||| | ||||||||| EST: 5' tcGGCC-AACGTTGGCAGCTa 3'
bxy-miR-234*	CJ986162:(64,83)	158	C14F11.2	miR: 3' acAGGTAACGGTCTCTTATGGGt 5' |:||||| ||||||||:| EST: 5' aaTTCATTG---GAGAATACTCc 3'
bxy-miR-184	CJ979146:(177,205)	160	T27E4.8:(hsp-16.1 heat shock protein HSP16-1)	miR: 3' cgaGGA----ATAG--TCTGAAGGCAGGt 5' ||| |:|| ||: |||||||| EST: 5' acaCCTGCAATGTCCAAGGATTCCGTCCc 3'
bxy-novel-13	CJ986416:(411,434)	158	Y47D3A.27:(teg-1)	miR: 3' tctactCAG--ATCAGACTAGAGt 5' ||| |:| |||||||| EST: 5' ggagctGTCGATGGCCTGATCTCa 3'
bxy-novel-10	CJ986636:(28,48)	158	Y69E1A.1	miR: 3' tccgcaGTAG-AGCTTGACCt 5' :||| ||||||||| EST: 5' tggaccTATCGTCGAACTGGg 3'
bxy-novel-13	CJ986667:(24,45)	158	M18.7a:(aly-3 RNA recognition motif. (aka RRM, RBD, or RNP domain))	miR: 3' tctaCTCAGATCAGACTAGAGt 5' ||| || |||||||||: EST: 5' tccaGAGACTTGTCTGATCTTt 3'
bxy-miR-1822	CJ986691:(378,397)	158	F57B1.4:(col-160 collagen)	miR: 3' agCCGGAAAGAAACCGTCGAa 5' |||| | ||||||||| EST: 5' tcGGCC-AACGTTGGCAGCTa 3'
bxy-miR-124	CJ986709:(437,457)	158	F11G11.10:(col-17 collagen)	miR: 3' accGAAAGTGGCGCACGGAAt 5' || ::::||||||||| EST: 5' gacCTGATGTTGCGTGCCTTa 3'
bxy-miR-1822	CJ986714:(22,41)	158	M195.1:(col-77 cuticle collagen)	miR: 3' agCCGGAAAGAAACCGTCGAa 5' |||| | ||||||||| EST: 5' tcGGCC-AACGTTGGCAGCTa 3'
bxy-miR-50	CJ986769:(48,80)	158	R08E3.4b:(ztf-16)	miR: 3' ttGGGTTCTT------ATGAT--C-TGTATAGt 5' |::|:||| ||||: | ||||||| EST: 5' aaCTTAGGAATCATCTTACTGATGAACATATCa 3'
bxy-miR-72	CJ986881:(248,269)	158	K10B3.8:(gpd-2)	miR: 3' tcgatacGGTTG-TAGAACGGa 5' ||||| :||||||| EST: 5' tgcaccaCCAACTGTCTTGCCc 3'
bxy-novel-10	CJ986959:(23,43)	158	Y69E1A.1	miR: 3' tccgcaGTAG-AGCTTGACCt 5' :||| ||||||||| EST: 5' tggaccTATCGTCGAACTGGg 3'
bxy-novel-10	CJ987025:(29,49)	158	Y69E1A.1	miR: 3' tccgcaGTAG-AGCTTGACCt 5' :||| ||||||||| EST: 5' tggaccTATCGTCGAACTGGg 3'
bxy-miR-72	CJ987258:(351,372)	158	K10B3.8:(gpd-2)	miR: 3' tcgatacGGTTG-TAGAACGGa 5' ||||| :||||||| EST: 5' tgcaccaCCAACTGTCTTGCCc 3'
bxy-miR-40	CJ987390:(430,449)	158	T04B2.5	miR: 3' agtcGCTTACATTTGGGCCACt 5' |||| || :||||||| EST: 5' cttcCGAA--TATGCCCGGTGg 3'
bxy-miR-124	CJ987437:(99,118)	158	M163.3:(his-24 histone H1)	miR: 3' acCGAAAGTGGCGCACGGAAt 5' |:| |||:| ||||||| EST: 5' gaGTTACCACTG-GTGCCTTg 3'
bxy-miR-1822	CJ987597:(396,415)	158	F57B1.4:(col-160 collagen)	miR: 3' agCCGGAAAGAAACCGTCGAa 5' |||| | ||||||||| EST: 5' tcGGCC-AACGTTGGCAGCTa 3'
bxy-novel-17	CJ987823:(402,421)	158	Y24D9A.4a:(rpl-7A)	miR: 3' agcgGGTTATTTAGGGGCCACt 5' |||| |:| ||||||| EST: 5' gtcaCCAAGAGA--CCCGGTGg 3'
bxy-novel-10	CJ987877:(47,67)	158	W03D8.9	miR: 3' tccgcaGTAG-AGCTTGACCt 5' :||| ||||||||| EST: 5' tggaccTATCGTCGAACTGGg 3'
bxy-novel-10	CJ987943:(1,19)	158	W03D8.9	miR: 3' tccgcaGTAG-AGCTTGACCt 5' :||| ||||||||| EST: 5' --gaccTATCGTCGAACTGGg 3'
bxy-novel-27	CJ988001:(37,61)	158	F10G7.2:(tsn-1 human 100 kDa activator protein)	miR: 3' gttgGTCGATTGGT---GTGACGGt 5' || ||: ||| ||||||| EST: 5' ttggCAACTGTCCACTTCACTGCCg 3'
bxy-miR-234*	CJ988285:(124,146)	158	F59A7.9	miR: 3' acaggTAACGGTCTCTTATGGGt 5' | ||| |||||||:||| EST: 5' ggaagAATGCGAGAGAATGCCCa 3'
bxy-novel-05	CJ988337:(208,233)	158	C46F4.2:(acs-17 long-chain-fatty-acid coA ligase)	miR: 3' agtTTA-CT--TCTTTTTCTTAGAGt 5' ||| || :|||:|||:||||| EST: 5' agtAATCGATCGGAAGAAGGATCTCa 3'
bxy-novel-13	CJ988371:(361,385)	158	C33A11.1	miR: 3' tcTA-CTCAGATCAG--ACTAGAGt 5' || ||||| | | ||||||| EST: 5' gtATGGAGTCGACCCCATGATCTCa 3'
bxy-miR-234*	CJ988769:(205,229)	158	F08F8.2	miR: 3' acaGGTAACGGTCT--CTTATGGGt 5' |:|||| |:|| ||||:||| EST: 5' ttaCTATTGGCGGATGGAATGCCCa 3'
bxy-novel-27	CJ989063:(114,138)	158	F10G7.2:(tsn-1 human 100 kDa activator protein)	miR: 3' gttgGTCGATTGGT---GTGACGGt 5' || ||: ||| ||||||| EST: 5' ttggCAACTGTCCACTTCACTGCCg 3'
bxy-miR-40	CJ989273:(137,163)	158	F54A3.3:(cct-3)	miR: 3' agtcGCTTACATTT-----GGGCCACt 5' |||:|| |:| ||||||| EST: 5' ctgcCGAGTGGAGAAGATCCCCGGTGg 3'
bxy-miR-184	CJ980662:(179,207)	160	T27E4.8:(hsp-16.1 heat shock protein HSP16-1)	miR: 3' cgaGGA----ATAG--TCTGAAGGCAGGt 5' ||| |:|| ||: |||||||| EST: 5' acaCCTGCAATGTCCAAGGATTCCGTCCc 3'
bxy-novel-19	CJ989686:(231,260)	158	Y22D7AL.10	miR: 3' ttGCTTTCATGGCCG--------TGAAAATg 5' | |||| :||||| ||||||| EST: 5' cgCTAAAG-GCCGGCGACAAAGTACTTTTAc 3'
bxy-novel-31	CJ990114:(357,378)	158	ZK121.1a:(glrx-21)	miR: 3' cgTCTTTTGGAACCGCTCATGTTt 5' :| ||||:||| ||||||:| EST: 5' caGGCAAACTTTG--GAGTACGAt 3'
bxy-novel-31	CJ990243:(171,192)	158	ZK121.1b:(glrx-21)	miR: 3' cgTCTTTTGGAACCGCTCATGTTt 5' :| ||||:||| ||||||:| EST: 5' caGGCAAACTTTG--GAGTACGAt 3'
bxy-novel-31	CJ990244:(172,193)	158	ZK121.1b:(glrx-21)	miR: 3' cgTCTTTTGGAACCGCTCATGTTt 5' :| ||||:||| ||||||:| EST: 5' caGGCAAACTTTG--GAGTACGAt 3'
bxy-novel-31	CJ990397:(250,274)	158	R11A8.4:(sir-2.1 Yeast regulatory protein SIR2 like)	miR: 3' cgTCTTTTGGAACC-GCTCATGTTt 5' | |: | :|||| : ||||||| EST: 5' gtACAGTAATTTGGATAAGTACAAg 3'
bxy-novel-21	CJ990536:(21,40)	158	ZK637.1	miR: 3' acAGCTAGGATAAAGCGGGGg 5' |:|| :|| |||||||| EST: 5' ggTTGACGTTA-TTCGCCCCg 3'
bxy-novel-21	CJ990602:(113,134)	158	Y54G11A.9	miR: 3' acaGCTAGGAT-AAAGCGGGGg 5' ||: :||| |||||||| EST: 5' ctgCGGGTCTAGCTTCGCCCCa 3'
bxy-novel-31	CJ990787:(194,218)	158	R11A8.4:(sir-2.1 Yeast regulatory protein SIR2 like)	miR: 3' cgTCTTTTGGAACC-GCTCATGTTt 5' | |: | :|||| : ||||||| EST: 5' gtACAGTAATTTGGATAAGTACAAg 3'
bxy-novel-29	CJ991002:(157,186)	158	F40E10.6	miR: 3' aaAAGGGCTGC--------CTGACTATGAa 5' |||::|| | |:|||||||| EST: 5' tgTTCTTGAGGTAAGACTCGGCTGATACTa 3'
bxy-miR-252	CJ991047:(26,53)	158	Y111B2A.20:(hut-1)	miR: 3' aatggACGCCGTGAT-----GATGAATc 5' | |||:|:|| ||||||| EST: 5' ttagaTTCGGTATTATATACCTACTTAg 3'
bxy-miR-184	CJ981091:(195,223)	160	T27E4.8:(hsp-16.1 heat shock protein HSP16-1)	miR: 3' cgaGGA----ATAG--TCTGAAGGCAGGt 5' ||| |:|| ||: |||||||| EST: 5' acaCCTGCAATGTCCAAGGATTCCGTCCc 3'
bxy-novel-03	CJ991344:(202,225)	158	F36A4.8:(ttr-20)	miR: 3' caTTTTGAGATGTACCAGTGCCCAa 5' ::|:: :| ||| |||||||| EST: 5' atGGAGTCTTCCAT-CTCACGGGTt 3'
bxy-novel-10	CJ991594:(56,76)	158	W03D8.9	miR: 3' tccgcaGTAG-AGCTTGACCt 5' :||| ||||||||| EST: 5' tggaccTATCGTCGAACTGGg 3'
bxy-novel-31	CJ991611:(316,340)	158	W10C8.5	miR: 3' cgTCTTTTGGAACCGC-TCATGTTt 5' ||:| ::||||| | |||:||| EST: 5' caAGGACGTCTTGGAGCAGTGCAAa 3'
bxy-novel-10	CJ991618:(56,76)	158	W03D8.9	miR: 3' tccgcaGTAG-AGCTTGACCt 5' :||| ||||||||| EST: 5' tggaccTATCGTCGAACTGGg 3'
bxy-novel-10	CJ991702:(56,76)	158	Y69E1A.1	miR: 3' tccgcaGTAG-AGCTTGACCt 5' :||| ||||||||| EST: 5' tggaccTATCGTCGAACTGGg 3'
bxy-miR-72	CJ991745:(319,340)	158	K10B3.8:(gpd-2)	miR: 3' tcgatacGGTTG-TAGAACGGa 5' ||||| :||||||| EST: 5' tgcaccaCCAACTGTCTTGCCc 3'
bxy-miR-72	CJ991771:(345,365)	158	K02F2.2:(ahcy-1 S-adenosylhomocysteine hydrolase)	miR: 3' tcgATACGGTTGTAGAACGGa 5' ||||||:|: |:||||| EST: 5' gagTATGCCGATCTTTTGCCa 3'
bxy-novel-10	CJ991822:(56,76)	158	W03D8.9	miR: 3' tccgcaGTAG-AGCTTGACCt 5' :||| ||||||||| EST: 5' tggaccTATCGTCGAACTGGg 3'
bxy-novel-10	CJ992026:(157,174)	158	Y57A10A.13	miR: 3' tcCGCAGTAGAGCTTGACCt 5' ||||:| | ||||||| EST: 5' aaGCGTTA--TGGAACTGGc 3'
bxy-novel-10	CJ992075:(56,76)	158	W03D8.9	miR: 3' tccgcaGTAG-AGCTTGACCt 5' :||| ||||||||| EST: 5' tggaccTATCGTCGAACTGGg 3'
bxy-novel-12	CJ978998:(255,275)	157	F10G8.3:(npp-17 polyA RNA export protein)	miR: 3' gctcAGGGCTTCCAAGTGAAt 5' |||:|:: ||||||| EST: 5' tggaTCCTGGGATTTCACTTg 3'
bxy-miR-100	CJ979035:(100,124)	157	F22D6.2	miR: 3' tgTGTTC-AAGCC-TAGATGCCCAa 5' :|::| | :|| ||||||||| EST: 5' gcGCGGGCTGTGGCTTCTACGGGTc 3'
bxy-novel-20	CJ979132:(363,396)	157	C43H8.2	miR: 3' tcGTCG--GTTGTTG---C------GTGTATAGt 5' |||: ||||:|| | |||||||| EST: 5' ctCAGTTACAACGACTATGACTTTTCACATATCa 3'
bxy-novel-10	CJ979171:(184,202)	157	C47E8.7:(unc-112 mitogen inducible MIG-2 protein like)	miR: 3' tcCGCAGTAGAGCTTGACCt 5' |:| ||| | ||||||| EST: 5' aaGTGGCATGT-GAACTGGg 3'
bxy-novel-10	CJ979399:(346,370)	157	F13B10.2c:(rpl-3)	miR: 3' tccGCAGTAGAG-----CTTGACCt 5' ||||:|:|: ||||||| EST: 5' aaaCGTCGTTTTTACAAGAACTGGt 3'
bxy-miR-29	CJ979403:(268,290)	157	C05E4.9b:(gei-7)	miR: 3' tcTCGTCG--AAGTGTACCACGAt 5' | |||| ||| :||||||| EST: 5' caAACAGCCAATCA-GTGGTGCTc 3'
bxy-novel-02	CJ979426:(176,198)	157	Y43F8C.7	miR: 3' ttGCTTTCATTTAAGATGCCCAa 5' ||:||| |||||: |||||| EST: 5' ttCGGAAGGAAATTTCACGGGTt 3'
bxy-miR-786	CJ979606:(386,409)	157	Y71G12B.8	miR: 3' aagTCT--GAAAGCTTCCCGTAAt 5' ||| | :|||||||||| EST: 5' gagAGAAGCGAGTGAAGGGCATTa 3'
bxy-novel-14	CJ979613:(387,411)	157	C26E6.4:(rpb-2 DNA-directed RNA polymerase II)	miR: 3' agTGAGAAG-TG-AGCAACTCTAac 5' ||||||| || |: ||||||| EST: 5' agACTCTTCGACTTTCTTGAGATcc 3'
bxy-miR-9*	CJ979815:(150,181)	157	B0207.12a:(avr-14)	miR: 3' agaaAACCAGTAG-----------GTCGAAAt 5' ||||||||| ||||||| EST: 5' tgcaTTGGTCATCGTGTCGTGGGTCAGCTTTt 3'
bxy-novel-18	CJ980209:(109,131)	157	W02B9.1b:(hmr-1 cadherin)	miR: 3' taTGGGATTTTGGAAACTAGAGt 5' |:|:| |::|| |||||:|| EST: 5' ccATCTTCAGGCCCTTGATTTCg 3'
bxy-miR-72	CJ980214:(369,391)	157	F47G3.4	miR: 3' tcGATAC--GGTTGTAGAACGGa 5' ||:|| || | ||||||| EST: 5' cgCTGTGGCCCTCCTTCTTGCCg 3'
bxy-novel-04	CJ980416:(462,490)	157	C16C10.7:(rnf-5 Zinc finger, C3HC4 type (RING finger))	miR: 3' ttGACAGTTGTCC-----A-CCGAGAGAa 5' || |:|| :|| | |||||||| EST: 5' ggCTATTAAGGGGCGAGCTAGGCTCTCTt 3'
bxy-novel-10	CJ980459:(352,376)	157	F13B10.2c:(rpl-3)	miR: 3' tccGCAGTAGAG-----CTTGACCt 5' ||||:|:|: ||||||| EST: 5' aaaCGTCGTTTTTACAAGAACTGGt 3'
bxy-novel-12	CJ980495:(292,312)	157	F10G8.3:(npp-17 polyA RNA export protein)	miR: 3' gctcAGGGCTTCCAAGTGAAt 5' |||:|:: ||||||| EST: 5' tggaTCCTGGGATTTCACTTg 3'
bxy-novel-04	CJ980631:(6,29)	157	Y53H1C.2a:(ego-2)	miR: 3' ttGAC-AGTTGTCCACCGAGAGaa 5' ||| ||:| || |||||||| EST: 5' tgCTGATCGAGAGCTGGCTCTCat 3'
bxy-novel-08	CJ980697:(69,110)	157	Y62F5A.1b:(mdt-8)	miR: 3' tttGCTAAAGTA----TGC--------------AGCTCACGa 5' ||||||||| ||| |||||||| EST: 5' cgtCGATTTCATCGCGACGTTGGAGATGCAGGATCGAGTGCc 3'
bxy-miR-184	CJ980721:(268,288)	157	C54C6.2:(ben-1 tubulin)	miR: 3' cgAGGAATAGTCTGAAGGCAGGt 5' |:| ||| ||||||||| EST: 5' taTTCCAATC--TCTTCCGTCCc 3'
bxy-novel-11	CJ980726:(225,248)	157	CC4.3:(smu-1 WD domain, G-beta repeats (2 domains))	miR: 3' taTCTGTACTACT-GTTATGGAgt 5' || | |||||: |||||||| EST: 5' ttAGTCCTGATGGTCAATACCTgg 3'
bxy-novel-14	CJ980801:(452,475)	157	F53A2.4:(nud-1)	miR: 3' agTGAGAAGTG-AGCAACTCTAAc 5' |||:| |: ||||||||| EST: 5' aaACTTTGGATGAAGTTGAGATTg 3'
bxy-miR-100	CJ980944:(87,111)	157	F22D6.2	miR: 3' tgTGTTC-AAGCC-TAGATGCCCAa 5' :|::| | :|| ||||||||| EST: 5' gcGCGGGCTGTGGCTTCTACGGGTc 3'
bxy-novel-24	CJ980965:(21,40)	157	B0336.8:(lgg-3)	miR: 3' ttcTTTGTAACCGCACGGAAt 5' ||:|||||| |||:||| EST: 5' ccaAAGCATTGG-GTGTCTTc 3'
bxy-novel-18	CJ981031:(195,220)	157	W09C2.3c:(mca-1 calcium ATPase, isoform c)	miR: 3' taTGGGATTTTG---GAAACTAGAGt 5' ||:|| || || ||||||| EST: 5' ccACTCTTCCACCCACTGTGATCTCg 3'
bxy-novel-10	CJ981370:(347,371)	157	F13B10.2c:(rpl-3)	miR: 3' tccGCAGTAGAG-----CTTGACCt 5' ||||:|:|: ||||||| EST: 5' aaaCGTCGTTTTTACAAGAACTGGt 3'
bxy-novel-19	CJ981459:(101,125)	157	K07E1.1	miR: 3' ttGC-TTTCATGGCCGTGAAA-ATg 5' || |||| ||||||||||| || EST: 5' gaCGAAAAGAACCGGCACTTTGTAc 3'
bxy-novel-10	CJ981593:(352,376)	157	F13B10.2c:(rpl-3)	miR: 3' tccGCAGTAGAG-----CTTGACCt 5' ||||:|:|: ||||||| EST: 5' aaaCGTCGTTTTTACAAGAACTGGt 3'
bxy-novel-24	CJ981599:(403,430)	157	F33A8.5:(sdhd-1)	miR: 3' ttctTTGTAACC-------GCACGGAAt 5' :||:|||| |||||||| EST: 5' caacGACGTTGGAATCACCCGTGCCTTc 3'
bxy-miR-184	CJ981611:(136,159)	157	F01F1.9	miR: 3' cgAGGAATAG-TCTGAAGGCAGGt 5' ||| |:|| :| ||||||| EST: 5' agTCCCTGTCTCCGCGTCCGTCCt 3'
bxy-novel-10	CJ981653:(278,298)	157	R53.4	miR: 3' tccGC-AGTAGAGCTTGACCt 5' || |:|| |||||||| EST: 5' cgcCGCTTATAACGAACTGGt 3'
bxy-miR-9	CJ981728:(191,213)	157	F59C6.8	miR: 3' taTGTTGATCTA--TTGGTTTCt 5' ||:|:||||| ::|||||| EST: 5' atACGATTAGATCCGGCCAAAGa 3'
bxy-novel-10	CJ981735:(350,374)	157	F13B10.2c:(rpl-3)	miR: 3' tccGCAGTAGAG-----CTTGACCt 5' ||||:|:|: ||||||| EST: 5' aaaCGTCGTTTTTACAAGAACTGGt 3'
bxy-miR-184	CJ982076:(434,452)	157	R07E3.1b	miR: 3' cgagGAATAGTCTGAAGGCAGGt 5' :|||||| ||||||| EST: 5' ggagTTTATCA----TCCGTCCg 3'
bxy-novel-10	CJ982080:(403,422)	157	R05F9.6	miR: 3' tcCGCAGTAGAG-CTTGACCt 5' | ||| |:|| ||||||| EST: 5' aaGAGTC-TTTCGGAACTGGa 3'
bxy-novel-07	CJ982434:(126,148)	157	F11D5.3a:(ddr-2 tyrosine kinase)	miR: 3' catgggattTAGAT-ACTAGAGt 5' ||||| ||||||| EST: 5' taacgtgccATCTACTGATCTCa 3'
bxy-miR-236	CJ982440:(80,101)	157	C04F6.5:(dhs-27 alcohol\/ribitol dehydrogenase)	miR: 3' aaGTAGCAATGGAC-TGTCATAAt 5' ||||||| :|| |||||:|| EST: 5' taCATCGTT--TTGTACAGTGTTt 3'
bxy-novel-10	CJ982584:(336,360)	157	F13B10.2c:(rpl-3)	miR: 3' tccGCAGTAGAG-----CTTGACCt 5' ||||:|:|: ||||||| EST: 5' aaaCGTCGTTTTTACAAGAACTGGt 3'
bxy-novel-18	CJ982635:(247,272)	157	W09C2.3c:(mca-1 calcium ATPase, isoform c)	miR: 3' taTGGGATTTTG---GAAACTAGAGt 5' ||:|| || || ||||||| EST: 5' ccACTCTTCCACCCACTGTGATCTCg 3'
bxy-novel-14	CJ982650:(121,153)	157	T25D3.2	miR: 3' agTGAGAAGTG------AGCA----ACTCTAAc 5' ::|:||||| |:|| ||||||| EST: 5' acGTTTTTCACGGATGTTTGTATTCTGAGATTc 3'
bxy-novel-14	CJ982900:(419,451)	157	T25D3.2	miR: 3' agTGAGAAGTG------AGCA----ACTCTAAc 5' ::|:||||| |:|| ||||||| EST: 5' acGTTTTTCACGGATGTTTGTATTCTGAGATTc 3'
bxy-novel-22	CJ982903:(1,21)	157	ZK1098.1	miR: 3' aacgaaCAATA-TAG---AGGGCCACt 5' ||||| ||| ||||||| EST: 5' ------GTTATCATCACAACCCGGTGa 3'
bxy-miR-29	CJ982918:(403,425)	157	M60.4b	miR: 3' tctcgtcgaAGT-GTACCACGAt 5' ||| ||||||||| EST: 5' tcattctggTCATCATGGTGCTa 3'
bxy-miR-234*	CJ982933:(319,344)	157	K08F9.2:(aipl-1 beta-transducin like protein)	miR: 3' acagGTAACGG-TCT--CTTATGGGt 5' :||| :| ||: |||||||| EST: 5' agcaTATTCTCAAGGCCGAATACCCa 3'
bxy-miR-100	CJ982971:(78,102)	157	F22D6.2	miR: 3' tgTGTTC-AAGCC-TAGATGCCCAa 5' :|::| | :|| ||||||||| EST: 5' gcGCGGGCTGTGGCTTCTACGGGTc 3'
bxy-miR-40	CJ983202:(377,399)	157	Y45G12B.1c:(nuo-5)	miR: 3' agtcgCT-TACATTTGGGCCACt 5' || ||| |: ||||||| EST: 5' tccaaGATATGAAGCCCCGGTGt 3'
bxy-miR-234*	CJ983220:(232,256)	157	Y49F6B.1:(cyh-1)	miR: 3' acagGTAA--CGGTCTCTTATGGGt 5' |||| |||| :||||||:| EST: 5' gagaCATTCGGCCATGGAATACTCt 3'
bxy-miR-184	CJ983251:(106,133)	157	F30B5.4	miR: 3' cgAGG-AATAGT--CTG--AAGGCAGGt 5' ||| |||||: ||| ||:||||| EST: 5' gcTCCGTTATCGGCGACCATTTCGTCCg 3'
bxy-novel-07	CJ983279:(132,154)	157	F11D5.3a:(ddr-2 tyrosine kinase)	miR: 3' catgggattTAGAT-ACTAGAGt 5' ||||| ||||||| EST: 5' taacgtgccATCTACTGATCTCa 3'
bxy-novel-10	CJ983476:(336,360)	157	F13B10.2c:(rpl-3)	miR: 3' tccGCAGTAGAG-----CTTGACCt 5' ||||:|:|: ||||||| EST: 5' aaaCGTCGTTTTTACAAGAACTGGt 3'
bxy-novel-05	CJ983671:(192,214)	157	Y71G12B.15:(ubc-3)	miR: 3' agTTTACTTCTTTTTCTTAGAGt 5' ||:||:| :|| |||||||| EST: 5' gcAAGTGGACGAACAGAATCTCt 3'
bxy-miR-184	CJ983677:(452,478)	157	Y48G1A.5:(xpo-2 importin beta, nuclear transport factor)	miR: 3' cgAGGAA--TAGTCTGA--AGGCAGGt 5' |::|| | ||| :| ||||||| EST: 5' gaTTTTTACAACAGTTTTGTCCGTCCa 3'
bxy-novel-10	CJ983872:(339,363)	157	F13B10.2c:(rpl-3)	miR: 3' tccGCAGTAGAG-----CTTGACCt 5' ||||:|:|: ||||||| EST: 5' aaaCGTCGTTTTTACAAGAACTGGt 3'
bxy-novel-19	CJ984069:(160,182)	157	Y46G5A.1b:(tbc-17)	miR: 3' ttGCTTTCATGGCCGTGAAAAtg 5' ||:|:|| |: |||||||| EST: 5' ccCGGAGGTCCTTGCACTTTTcg 3'
bxy-novel-10	CJ984072:(184,207)	157	Y54G11A.5:(ctl-2 Catalase)	miR: 3' tccGCAG-TAGAG---CTTGACCt 5' |||| |||| ||||||| EST: 5' tgcCGTCTTTCTCGATGAACTGGc 3'
bxy-miR-29	CJ984166:(145,167)	157	C05E4.9b:(gei-7)	miR: 3' tcTCGTCG--AAGTGTACCACGAt 5' | |||| ||| :||||||| EST: 5' caAACAGCCAATCA-GTGGTGCTc 3'
bxy-novel-20	CJ984229:(19,39)	157	R13H4.2a	miR: 3' tcGTCGGTTGTTGCGTGTATAGt 5' ::|||: ||| ||||||| EST: 5' agTGGCCG--AACTGACATATCg 3'
bxy-novel-22	CJ984281:(400,422)	157	B0250.9:(dhcr-7 sterol reductase)	miR: 3' aacgaacaatATAGAGGGCCACt 5' | |||||||||| EST: 5' tctcaacgccTTTCTCCCGGTGt 3'
bxy-miR-124	CJ984628:(227,249)	157	Y39A1A.9	miR: 3' acCGAAAGTGG--CGCACGGAAt 5' || ||| | |:||||||| EST: 5' gaGCCGTCAACTGGTGTGCCTTg 3'
bxy-novel-31	CJ984690:(57,79)	157	T21C9.12:(scpl-4 REV protein (anti-repression transactivator protein))	miR: 3' cgTCTTTTGGAACCGCTCATGTTt 5' |||::| ||||| ||||||: EST: 5' aaAGAGGAACTTGG-AAGTACAGt 3'
bxy-miR-72	CJ984761:(200,228)	157	Y76A2B.6	miR: 3' tcGATACG----G--TTG--TAGAACGGa 5' :||||| | ||| |||||||| EST: 5' ttTTATGCGGCGCAGAACGAATCTTGCCt 3'
bxy-miR-234*	CJ984926:(256,279)	157	F33H2.3	miR: 3' acAGGTAACGGTCTC-TTATGGGt 5' |||:||| : ||| |||:||| EST: 5' tcTCCGTTGGTTGAGAAATGCCCg 3'
bxy-miR-184	CJ985083:(247,267)	157	ZK154.3:(mec-7 beta tubulin)	miR: 3' cgAGGAATAGTCTGAAGGCAGGt 5' |:| ||| ||||||||| EST: 5' taTTCCAATC--TCTTCCGTCCc 3'
bxy-novel-22	CJ985248:(103,129)	157	F40E10.6	miR: 3' aaCGA--ACAATA--TAGAGGGCCACt 5' |:| |||||| || ||:||||| EST: 5' gaGTTTATGTTATGAATATCTCGGTGg 3'
bxy-novel-20	CJ985258:(175,198)	157	R02D3.2:(cogc-8)	miR: 3' tcGTCGGT-TGTTGCGTGTATAGt 5' ||| | |: ||:||||||| EST: 5' atCAGGAAGATCCCGTACATATCa 3'
bxy-miR-184	CJ985399:(235,255)	157	C54C6.2:(ben-1 tubulin)	miR: 3' cgAGGAATAGTCTGAAGGCAGGt 5' |:| ||| ||||||||| EST: 5' taTTCCAATC--TCTTCCGTCCc 3'
bxy-miR-45	CJ985455:(20,44)	157	T23G11.3:(gld-1 female germline-specific tumor suppressor)	miR: 3' tcgaCT-CATACC---TAGATCAGt 5' || | |||| |||||||| EST: 5' aaggGAGGAATGGAGTATCTAGTCg 3'
bxy-miR-184	CJ985541:(236,257)	157	H12C20.2a:(pms-2 DNA mismatch repair protein (PMS2))	miR: 3' cgAGGAATAGTCTGAAGGCAGGt 5' ||| |:|:|| | ||||||| EST: 5' agTCC-TGTTAG-CCTCCGTCCc 3'
bxy-miR-29	CJ985605:(238,260)	157	M60.4b	miR: 3' tctcgtcgaAGT-GTACCACGAt 5' ||| ||||||||| EST: 5' tcattctggTCATCATGGTGCTa 3'
bxy-miR-29	CJ985861:(370,392)	157	M60.4b	miR: 3' tctcgtcgaAGT-GTACCACGAt 5' ||| ||||||||| EST: 5' tcattctggTCATCATGGTGCTa 3'
bxy-miR-45	CJ985886:(69,93)	157	T23G11.3:(gld-1 female germline-specific tumor suppressor)	miR: 3' tcgaCT-CATACC---TAGATCAGt 5' || | |||| |||||||| EST: 5' aaggGAGGAATGGAGTATCTAGTCg 3'
bxy-novel-20	CJ985937:(329,353)	157	DY3.7:(sup-17 Zinc-binding metalloprotease domain)	miR: 3' tcgtCGGTTGTTGCG--TGTATAGt 5' |||:||||:|: ||:|||| EST: 5' ctgcGCCGACAATGTGGACGTATCc 3'
bxy-novel-20	CJ986174:(368,401)	157	C43H8.2	miR: 3' tcGTCG--GTTGTTG---C------GTGTATAGt 5' |||: ||||:|| | |||||||| EST: 5' ctCAGTTACAACGACTATGACTTTTCACATATCa 3'
bxy-novel-18	CJ986592:(311,332)	157	F46F11.1b	miR: 3' taTGGGAT-TTTGGAAACTAGAGt 5' | |||| |:|| ||||||| EST: 5' tcAACCTATAGAC--ATGATCTCa 3'
bxy-novel-27	CJ986699:(161,182)	157	F20D1.2:(tbc-1)	miR: 3' gttggTCGATTGGTGTGACGGt 5' ||||| : ||||||| EST: 5' aaggaAGCTATTACCACTGCCg 3'
bxy-novel-10	CJ986727:(232,256)	157	F13B10.2a:(rpl-3 60S ribosomal protein L3)	miR: 3' tccGCAGTAGAG-----CTTGACCt 5' ||||:|:|: ||||||| EST: 5' aaaCGTCGTTTTTACAAGAACTGGt 3'
bxy-miR-86	CJ986754:(390,413)	157	R05D3.2	miR: 3' tctGACACCGTTTCATAAGTGAAt 5' ||||| : |||:||||:|| EST: 5' tgtCTGTGTTTTAGTGTTCATTTt 3'
bxy-miR-45	CJ986785:(77,101)	157	T23G11.3:(gld-1 female germline-specific tumor suppressor)	miR: 3' tcgaCT-CATACC---TAGATCAGt 5' || | |||| |||||||| EST: 5' aaggGAGGAATGGAGTATCTAGTCg 3'
bxy-miR-72	CJ986814:(5,27)	157	W03D8.6:(itx-1)	miR: 3' tcgataCGG--TTGTAGAACGGa 5' ||| || |||||||| EST: 5' attttcGCCAAAAAATCTTGCCc 3'
bxy-novel-12	CJ986911:(339,363)	157	Y55B1BM.1c:(stim-1)	miR: 3' gcTCAGG-GCT-TC--CAAGTGAAt 5' |||:| ||| || ||||||| EST: 5' ggAGTTCACGACAGCACTTCACTTa 3'
bxy-miR-100	CJ986941:(3,26)	157	ZK20.3:(rad-23 RAD23 protein homolog2 like)	miR: 3' tgTGTTC-AAGCCTAGATGCCCAa 5' | ||| ||:||| :||:|||| EST: 5' acAAAAGATTTGGAATTATGGGTg 3'
bxy-miR-184	CJ987053:(234,254)	157	C54C6.2:(ben-1 tubulin)	miR: 3' cgAGGAATAGTCTGAAGGCAGGt 5' |:| ||| ||||||||| EST: 5' taTTCCAATC--TCTTCCGTCCc 3'
bxy-miR-184	CJ987252:(245,265)	157	C54C6.2:(ben-1 tubulin)	miR: 3' cgAGGAATAGTCTGAAGGCAGGt 5' |:| ||| ||||||||| EST: 5' taTTCCAATC--TCTTCCGTCCc 3'
bxy-novel-26	CJ987419:(105,130)	157	K02A4.1:(bcat-1 twt1 like protein)	miR: 3' aaCGG---CGTTTGTAAGGGGCCAct 5' ||| || |||||| |||||| EST: 5' aaGCCCGAGCCAACATTACCCGGTtc 3'
bxy-novel-11	CJ987435:(383,405)	157	C44B12.2:(ost-1 osteonectin)	miR: 3' taTCTGTACTACTGTTATGGAGt 5' ||: |||: || |||:|||| EST: 5' caAGGAATGGGGAAAATGCCTCg 3'
bxy-novel-24	CJ987525:(100,127)	157	F33A8.5:(sdhd-1)	miR: 3' ttctTTGTAACC-------GCACGGAAt 5' :||:|||| |||||||| EST: 5' caacGACGTTGGAATCACCCGTGCCTTc 3'
bxy-novel-26	CJ987528:(255,276)	157	F26H9.2	miR: 3' aacggCGTTTGTAAGGGGCCACt 5' |||: || | ||||||| EST: 5' tccgaGCAGCCAGT-CCCGGTGt 3'
bxy-novel-08	CJ987700:(1,23)	157	ZK858.4:(mel-26 kruppel-like zinc-finger protein)	miR: 3' tttGCTAAAGTATGCAGCTCACGa 5' :|: | | |||||||||| EST: 5' -gtTGGATGGAACCGTCGAGTGCg 3'
bxy-novel-12	CJ987702:(77,97)	157	F10G8.3:(npp-17 polyA RNA export protein)	miR: 3' gctcAGGGCTTCCAAGTGAAt 5' |||:|:: ||||||| EST: 5' tggaTCCTGGGATTTCACTTg 3'
bxy-novel-25	CJ987965:(355,377)	157	Y69E1A.7:(aqp-3 Major intrinsic protein)	miR: 3' ttAGGTCATATGAGAAATAACAt 5' |||:| | :|||||:|||| EST: 5' aaTCCGGCCTTTTCTTTGTTGTt 3'
bxy-let-7	CJ988089:(178,201)	157	F11A3.1:(acs-14 4-coumarate-CoA ligase)	miR: 3' ttgATA--TGTTGGATGATGGAgt 5' ||| ||| |||||||||| EST: 5' acaTATTCACATCCTACTACCTat 3'
bxy-miR-2	CJ988142:(391,416)	157	C36E8.5:(tbb-2 beta tubulin)	miR: 3' atgTAG----TTTCGACCGACACTat 5' ||| ||||:||||||||| EST: 5' ctgATCTCCGAAAGTTGGCTGTGAac 3'
bxy-miR-72	CJ988163:(320,342)	157	K08F11.3:(cif-1)	miR: 3' tcGATACGGTTG--TAGAACGGa 5' |||| ||||| :|:||||| EST: 5' gcCTATTCCAACGAGTTTTGCCt 3'
bxy-novel-14	CJ988166:(27,59)	157	T25D3.2	miR: 3' agTGAGAAGTG------AGCA----ACTCTAAc 5' ::|:||||| |:|| ||||||| EST: 5' acGTTTTTCACGGATGTTTGTATTCTGAGATTc 3'
bxy-miR-234*	CJ988171:(363,384)	157	F56A6.2:(hum-7 myosin)	miR: 3' acaggTAACGGTCTCTTATGGGt 5' || | :|||||||||| EST: 5' actagATCG-GGGAGAATACCCt 3'
bxy-novel-07	CJ988220:(231,251)	157	T16G1.11:(eif-3.K)	miR: 3' catgGGATTTAGATACTAGAGt 5' :|| : |||:||||||| EST: 5' tatgTCT-GCTCTGTGATCTCg 3'
bxy-miR-9*	CJ988278:(335,357)	157	Y54G11A.17	miR: 3' agAAAA--CCAGTAGGTCGAAat 5' |||| |||||||||||| EST: 5' caTTTTAATGTCATCCAGCTTcc 3'
bxy-miR-29	CJ988660:(143,165)	157	M60.4b	miR: 3' tctcgtcgaAGT-GTACCACGAt 5' ||| ||||||||| EST: 5' tcattctggTCATCATGGTGCTa 3'
bxy-novel-03	CJ988913:(69,91)	157	B0272.3	miR: 3' cattTTGAGATGTACCAGTGCCCAa 5' ::| :||| || ||||||| EST: 5' gaccGGCCTTAC--GGGCACGGGTa 3'
bxy-miR-29	CJ988985:(143,165)	157	M60.4b	miR: 3' tctcgtcgaAGT-GTACCACGAt 5' ||| ||||||||| EST: 5' tcattctggTCATCATGGTGCTa 3'
bxy-novel-01	CJ989039:(39,63)	157	R151.9:(pfd-5)	miR: 3' gtAAAAC-CTGCTGG-ATTGTAAAa 5' ||||| ||| || |:|||||| EST: 5' taTTTTGTGACTTCCTTGACATTTt 3'
bxy-novel-10	CJ989749:(59,79)	157	R53.4	miR: 3' tccGC-AGTAGAGCTTGACCt 5' || |:|| |||||||| EST: 5' cgcCGCTTATAACGAACTGGt 3'
bxy-novel-22	CJ989939:(124,145)	157	F28D1.7:(rps-23 ribosomal protein S23)	miR: 3' aacgaacaaTATAGAGGGCCACt 5' |||| |||||||| EST: 5' ccgtcggagATAT-TCCCGGTGt 3'
bxy-novel-10	CJ990166:(90,109)	157	H21P03.1:(mbf-1 Helix-turn-helix)	miR: 3' tccgcagTAGAGCTTGACCt 5' :|||:||||||| EST: 5' cgtagagGTCTTGAACTGGa 3'
bxy-miR-29	CJ990373:(383,405)	157	M60.4b	miR: 3' tctcgtcgaAGT-GTACCACGAt 5' ||| ||||||||| EST: 5' tcattctggTCATCATGGTGCTa 3'
bxy-miR-184	CJ990613:(94,116)	157	T05H4.12:(atp-4)	miR: 3' cgaggaatagTCTGAAGGCAGGt 5' ||| |||||||| EST: 5' gccaaggtggAGAGTTCCGTCCa 3'
bxy-novel-33-5p	CJ990627:(321,348)	157	K08H2.8:(nhr-32 Zinc finger, C4 type (two domains))	miR: 3' ctaTTCGAGTTA------AGATGTCCCc 5' ||| |:| | ||||||||| EST: 5' ctgAAGATTACTCGGCCATCTACAGGGt 3'
bxy-novel-03	CJ990731:(223,247)	157	D1054.8	miR: 3' cattTTGAGATGTACCAGTGCCCAa 5' ||:|: ||| ||||:|||| EST: 5' gagcAATTTCACAAAGTCATGGGTa 3'
bxy-miR-45	CJ991367:(86,110)	157	T23G11.3:(gld-1 female germline-specific tumor suppressor)	miR: 3' tcgaCT-CATACC---TAGATCAGt 5' || | |||| |||||||| EST: 5' aaggGAGGAATGGAGTATCTAGTCg 3'
bxy-novel-19	CJ991428:(345,368)	157	F32B6.8b:(tbc-3 Yeast ORF YOR070C protein like)	miR: 3' ttGCT-TTCATGGCCGTGAAAAtg 5' ||: | ||||||||||||| EST: 5' ccCGGTACATACCGGCACTTTTtg 3'
bxy-novel-26	CJ991493:(141,166)	157	K02A4.1:(bcat-1 twt1 like protein)	miR: 3' aaCGG---CGTTTGTAAGGGGCCAct 5' ||| || |||||| |||||| EST: 5' aaGCCCGAGCCAACATTACCCGGTtc 3'
bxy-novel-18	CJ991802:(197,220)	157	F53G2.6:(tsr-1)	miR: 3' taTGGGATTTTGG-AAACTAGAgt 5' | |||||||:| ||||||| EST: 5' gaAACCTAAAATCGCTTGATCTag 3'
bxy-novel-11	CJ991849:(306,329)	157	CC4.3:(smu-1 WD domain, G-beta repeats (2 domains))	miR: 3' taTCTGTACTACT-GTTATGGAgt 5' || | |||||: |||||||| EST: 5' ttAGTCCTGATGGTCAATACCTgg 3'
bxy-novel-18	CJ991999:(372,395)	157	W02H5.8	miR: 3' taTGGGATTTTGG---AAACTAGAGt 5' |:|:| ::|| ||||||||| EST: 5' gcATCTT--GGCCTGATTTGATCTCg 3'
bxy-novel-26	CJ992173:(63,85)	157	B0432.5a:(cat-2 aromatic amino acid hydroxlase)	miR: 3' aaCGGCGTTTGTAAGGGGCCACt 5' | ||: :| ||||||:|||| EST: 5' cgGACGTCGAGATTCCCTGGTGa 3'
bxy-miR-234*	EL740212:(71,97)	157	C26H9A.2	miR: 3' acAGGTAACGGT---CTC-TTATGGGt 5' || | || :| ||| ||||||| EST: 5' agTCGAATGATATTCGAGAAATACCCg 3'
bxy-miR-40	CJ978962:(270,291)	156	H24K24.3a	miR: 3' agTCGCTTACATTTGGGCCACt 5' | :|||| | ||||||| EST: 5' tcACTGAATTCACTCCCGGTGa 3'
bxy-miR-86	CJ978968:(69,100)	156	Y48G8AL.8a:(rpl-17)	miR: 3' tcTGA-CACCGT--TT-----CATAAGTGAAt 5' :|| | |||| :| ||:||||||| EST: 5' agGCTCGCGGCACCGACCTCCGTGTTCACTTc 3'
bxy-novel-05	CJ979013:(312,334)	156	F25H5.4:(eft-2 Elongation factor Tu family (contains ATP\/GTP binding P-loop))	miR: 3' agtttacTTCTTTTTCTTAGAGt 5' |||||::||:||||| EST: 5' gccaggcAAGAAGGAGGATCTCt 3'
bxy-novel-10	CJ979061:(31,51)	156	F33H1.2:(gpd-4 glyceraldehyde 3-phosphate dehydrogenase 4)	miR: 3' tccgCAGTAG-AGCTTGACCt 5' | || | ||||||||| EST: 5' gaagGACACCGTCGAACTGGt 3'
bxy-miR-40	CJ979065:(86,110)	156	C34F6.8:(idh-2 Isocitrate and isopropylmalate dehydrogenases)	miR: 3' agtcgcTTACA---TTTGGGCCACt 5' || || :||||||||| EST: 5' aagatcAAGGTCAAGAACCCGGTGg 3'
bxy-novel-05	CJ979150:(143,165)	156	F25H5.4:(eft-2 Elongation factor Tu family (contains ATP\/GTP binding P-loop))	miR: 3' agtttacTTCTTTTTCTTAGAGt 5' |||||::||:||||| EST: 5' gccaggcAAGAAGGAGGATCTCt 3'
bxy-novel-13	CJ979180:(162,188)	156	C32D5.9:(lgg-1)	miR: 3' tcTACTCAGATC-----AGACTAGAGt 5' | | |||:| ||||||||| EST: 5' agAAGTATCTGGTTCCCTCTGATCTCa 3'
bxy-novel-10	CJ979214:(109,129)	156	K10B3.7:(gpd-3)	miR: 3' tccgCAGTAG-AGCTTGACCt 5' | || | ||||||||| EST: 5' gaagGACACCGTCGAACTGGt 3'
bxy-novel-27	CJ979227:(117,137)	156	F26E4.12	miR: 3' gtTGGTCG-ATTGGTGTGACGGt 5' |:|| | |:| |||||||| EST: 5' taATCATCGTGA--ACACTGCCa 3'
bxy-novel-15	CJ979341:(225,248)	156	W08G11.4:(pptr-1 RTS1 PROTEIN (SCS1 PROTEIN))	miR: 3' gtgTGCC--TACTT-CCACGGTAa 5' || | | ||| |||||||| EST: 5' ataACAGCAACGAAGGGTGCCATt 3'
bxy-miR-184	CJ979421:(79,96)	156	T01B11.4:(ant-1.4 ADP\/ATP translocase)	miR: 3' cgAGGAATAGTCTGAAGGCAGGt 5' ||:||:| |||||||| EST: 5' ttTCTTTGT-----TTCCGTCCa 3'
bxy-miR-234	CJ979563:(425,447)	156	F52H2.2:(aat-3 amino acid permease)	miR: 3' ttaAACATA--AGAGCTCGTTATt 5' |||| | |||||||||||: EST: 5' tacTTGT-TCCTCTCGAGCAATGt 3'
bxy-miR-86	CJ979591:(64,95)	156	Y48G8AL.8a:(rpl-17)	miR: 3' tcTGA-CACCGT--TT-----CATAAGTGAAt 5' :|| | |||| :| ||:||||||| EST: 5' agGCTCGCGGCACCGACCTCCGTGTTCACTTc 3'
bxy-novel-27	CJ979601:(311,332)	156	Y66D12A.9	miR: 3' gttggtCGATTGGTGTGACGGt 5' || || | ||||||| EST: 5' tcaaacGCCAAGCTCACTGCCa 3'
bxy-miR-1822	CJ979657:(384,403)	156	Y105C5B.3	miR: 3' agccGGAAAGAAACCGTCGAa 5' |||||| ||||||| EST: 5' tttcCCTTTC-AAGGCAGCTg 3'
bxy-novel-10	CJ979748:(105,125)	156	K10B3.7:(gpd-3)	miR: 3' tccgCAGTAG-AGCTTGACCt 5' | || | ||||||||| EST: 5' gaagGACACCGTCGAACTGGt 3'
bxy-novel-10	CJ979763:(118,138)	156	K10B3.7:(gpd-3)	miR: 3' tccgCAGTAG-AGCTTGACCt 5' | || | ||||||||| EST: 5' gaagGACACCGTCGAACTGGt 3'
bxy-novel-27	CJ979801:(314,342)	156	Y53H1B.2	miR: 3' gtTGGTC--GATTG--G---TGTGACGGt 5' ||||| |:|| | |||||||| EST: 5' tcACCAGAAATGACATCAGAACACTGCCt 3'
bxy-novel-10	CJ979866:(16,36)	156	F33H1.2:(gpd-4 glyceraldehyde 3-phosphate dehydrogenase 4)	miR: 3' tccgCAGTAG-AGCTTGACCt 5' | || | ||||||||| EST: 5' gaagGACACCGTCGAACTGGt 3'
bxy-novel-13	CJ979918:(457,479)	156	C54C6.2:(ben-1 tubulin)	miR: 3' tcTACTC-AGATCAGACTAGAGt 5' |||:| | ||||||||| EST: 5' gaATGGGAACCCTTCTGATCTCg 3'
bxy-novel-29	CJ980037:(330,355)	156	K06A4.3:(gsnl-1 gelsolin)	miR: 3' aaAAGGGCT---GCCTG-ACTATGAa 5' |||:||| :|||| |||||:| EST: 5' caTTCTCGATTCTGGACTTGATATTt 3'
bxy-novel-05	CJ980162:(206,228)	156	F25H5.4:(eft-2 Elongation factor Tu family (contains ATP\/GTP binding P-loop))	miR: 3' agtttacTTCTTTTTCTTAGAGt 5' |||||::||:||||| EST: 5' gccaggcAAGAAGGAGGATCTCt 3'
bxy-novel-10	CJ980199:(152,177)	156	ZK688.6b:(pcp-5)	miR: 3' tcCGCAGTA------GAGCTTGACCt 5' ||| ||| || ||||||| EST: 5' tgGCGCCATGGACGGCTGGAACTGGc 3'
bxy-novel-10	CJ980269:(18,38)	156	F33H1.2:(gpd-4 glyceraldehyde 3-phosphate dehydrogenase 4)	miR: 3' tccgCAGTAG-AGCTTGACCt 5' | || | ||||||||| EST: 5' gaagGACACCGTCGAACTGGt 3'
bxy-novel-29	CJ980310:(332,355)	156	R11F4.1	miR: 3' aaaaGGGCTGC--CTGACTATGAa 5' || |:| |:|||||||| EST: 5' ttaaCCAAATGCAGGCTGATACTc 3'
bxy-novel-27	CJ980576:(413,435)	156	Y75B7AL.4b:(rga-4)	miR: 3' gtTGGTCGATTGGT---GTGACGGt 5' ||| ||||: | ||||||| EST: 5' tcACC--CTAATAAAAGCACTGCCt 3'
bxy-miR-124	CJ980578:(222,250)	156	K02G10.3	miR: 3' accGAAAG--TGG-CG-----CACGGAAt 5' ||||| ||| || ||||||| EST: 5' ggcCTTTCTGACCAGCAATATGTGCCTTt 3'
bxy-novel-10	CJ980582:(62,82)	156	F33H1.2:(gpd-4 glyceraldehyde 3-phosphate dehydrogenase 4)	miR: 3' tccgCAGTAG-AGCTTGACCt 5' | || | ||||||||| EST: 5' gaagGACACCGTCGAACTGGt 3'
bxy-novel-15	CJ980700:(372,395)	156	W08G11.4:(pptr-1 RTS1 PROTEIN (SCS1 PROTEIN))	miR: 3' gtgTGCC--TACTT-CCACGGTAa 5' || | | ||| |||||||| EST: 5' ataACAGCAACGAAGGGTGCCATt 3'
bxy-novel-30	CJ980875:(120,141)	156	F58G11.1b:(letm-1)	miR: 3' gaAAACTAAAACTGCTGGTCaa 5' ||||:| |||: |||||| EST: 5' ctTTTGGTATTGGAGACCAGgt 3'
bxy-miR-40	CJ981015:(250,271)	156	H24K24.3a	miR: 3' agTCGCTTACATTTGGGCCACt 5' | :|||| | ||||||| EST: 5' tcACTGAATTCACTCCCGGTGa 3'
bxy-miR-40	CJ981024:(168,190)	156	Y48C3A.16	miR: 3' agTCGCTTACATTT-GGGCCAct 5' |||||| |||| |||||| EST: 5' acAGCGAAGATAAAGCCCGGTcc 3'
bxy-novel-07	CJ981031:(203,220)	156	W09C2.3c:(mca-1 calcium ATPase, isoform c)	miR: 3' caTGGGATTTAGATACTAGAGt 5' |||| | ||:||||||| EST: 5' ccACCC---A-CTGTGATCTCg 3'
bxy-novel-10	CJ981104:(125,145)	156	K10B3.7:(gpd-3)	miR: 3' tccgCAGTAG-AGCTTGACCt 5' | || | ||||||||| EST: 5' gaagGACACCGTCGAACTGGt 3'
bxy-miR-29	CJ981128:(451,474)	156	F11E6.5:(elo-2 GNS1\/SUR4 family)	miR: 3' tcTC-GT-CGAAGTGTACCACGAt 5' || || ||| : | ||||||| EST: 5' ggAGACACGCTGTTCTTGGTGCTc 3'
bxy-miR-786	CJ981264:(324,346)	156	F54C9.5:(rpl-5 60S ribosomal protein L5)	miR: 3' aaGTCTGA-AAGCTTCCCGTAat 5' | |||| ||:|:||||||| EST: 5' gcCCGACTCTTTGGAGGGCATct 3'
bxy-novel-10	CJ981328:(108,128)	156	K10B3.7:(gpd-3)	miR: 3' tccgCAGTAG-AGCTTGACCt 5' | || | ||||||||| EST: 5' gaagGACACCGTCGAACTGGt 3'
bxy-novel-17	CJ981429:(256,274)	156	R09E12.3:(sti-1)	miR: 3' agcGGGTTATTTAGGGGCCACt 5' || :|||| ||||||| EST: 5' aatCCGGATAA---CCCGGTGc 3'
bxy-novel-08	CJ981450:(320,346)	156	F59F5.5	miR: 3' tttGCTA--AAGTATGCA--GCTCACGa 5' | || |||| ::|| ||||||| EST: 5' tgcCCATCGTTCA-GTGTTGCGAGTGCt 3'
bxy-novel-10	CJ981596:(105,125)	156	K10B3.7:(gpd-3)	miR: 3' tccgCAGTAG-AGCTTGACCt 5' | || | ||||||||| EST: 5' gaagGACACCGTCGAACTGGt 3'
bxy-miR-40	CJ981631:(240,261)	156	H24K24.3a	miR: 3' agTCGCTTACATTTGGGCCACt 5' | :|||| | ||||||| EST: 5' tcACTGAATTCACTCCCGGTGa 3'
bxy-novel-27	CJ981671:(117,137)	156	F26E4.12	miR: 3' gtTGGTCG-ATTGGTGTGACGGt 5' |:|| | |:| |||||||| EST: 5' taATCATCGTGA--ACACTGCCa 3'
bxy-novel-10	CJ981755:(93,113)	156	K10B3.7:(gpd-3)	miR: 3' tccgCAGTAG-AGCTTGACCt 5' | || | ||||||||| EST: 5' gaagGACACCGTCGAACTGGt 3'
bxy-miR-29	CJ981860:(388,409)	156	ZK40.1:(acl-9)	miR: 3' tcTCGTCGAAGTGTACCACGAt 5' :||:|| :| ||||||| EST: 5' caGGCGGCGATAGTTGGTGCTt 3'
bxy-miR-40	CJ981881:(86,107)	156	K12G11.3:(sodh-1 alcohol dehydrogenase)	miR: 3' agTCGCTTACATTTGGGCCACt 5' :|:| : | || ||||||| EST: 5' gaGGTGCGCGAAATCCCGGTGc 3'
bxy-miR-40	CJ981903:(74,98)	156	C34F6.8:(idh-2 Isocitrate and isopropylmalate dehydrogenases)	miR: 3' agtcgcTTACA---TTTGGGCCACt 5' || || :||||||||| EST: 5' aagatcAAGGTCAAGAACCCGGTGg 3'
bxy-miR-40	CJ982026:(92,113)	156	K12G11.4:(sodh-2 alcohol dehydrogenase)	miR: 3' agTCGCTTACATTTGGGCCACt 5' :|:| : | || ||||||| EST: 5' gaGGTGCGCGAAATCCCGGTGc 3'
bxy-novel-10	CJ982053:(73,93)	156	K10B3.7:(gpd-3)	miR: 3' tccgCAGTAG-AGCTTGACCt 5' | || | ||||||||| EST: 5' gaagGACACCGTCGAACTGGt 3'
bxy-novel-10	CJ982119:(119,139)	156	K10B3.7:(gpd-3)	miR: 3' tccgCAGTAG-AGCTTGACCt 5' | || | ||||||||| EST: 5' gaagGACACCGTCGAACTGGt 3'
bxy-miR-40	CJ982149:(292,313)	156	H24K24.3a	miR: 3' agTCGCTTACATTTGGGCCACt 5' | :|||| | ||||||| EST: 5' tcACTGAATTCACTCCCGGTGa 3'
bxy-novel-17	CJ982289:(404,425)	156	C33A11.1	miR: 3' agCGGGTTATTTAGGGGCCACt 5' |:: :: | ||:||||||| EST: 5' ttGTTGGGGACATTCCCGGTGa 3'
bxy-novel-14	CJ982594:(120,143)	156	B0410.2b:(vang-1)	miR: 3' agtGAG-AAGTGAGCAACTCTAac 5' ||| | ||||| ||||||| EST: 5' ctcCTCGTCCACTCCTTGAGATgc 3'
bxy-miR-100	CJ982622:(71,93)	156	Y53F4B.22:(arp-1 actin-like protein)	miR: 3' tgtGTTCAAGCCTAGATGCCCAa 5' |||| ||| |:|:||||| EST: 5' aatCAAGGCCGGCTTTGCGGGTg 3'
bxy-novel-07	CJ982635:(255,272)	156	W09C2.3c:(mca-1 calcium ATPase, isoform c)	miR: 3' caTGGGATTTAGATACTAGAGt 5' |||| | ||:||||||| EST: 5' ccACCC---A-CTGTGATCTCg 3'
bxy-miR-2	CJ982834:(167,195)	156	Y71F9AM.4a:(cogc-3)	miR: 3' atGTAGTTTCG-------ACCGACACTAt 5' |:||: ||| || ||||||| EST: 5' gaCGTCGCAGCTCCACAATGCCTGTGATc 3'
bxy-novel-10	CJ982856:(109,129)	156	K10B3.7:(gpd-3)	miR: 3' tccgCAGTAG-AGCTTGACCt 5' | || | ||||||||| EST: 5' gaagGACACCGTCGAACTGGt 3'
bxy-miR-2	CJ982986:(320,341)	156	C54C6.2:(ben-1 tubulin)	miR: 3' atGTAGTTTCGACCGACACTAt 5' ||| | :|||| :|||||| EST: 5' aaCATGATGGCTGCTTGTGATc 3'
bxy-novel-27	CJ982992:(202,230)	156	Y53H1B.2	miR: 3' gtTGGTC--GATTG--G---TGTGACGGt 5' ||||| |:|| | |||||||| EST: 5' tcACCAGAAATGACATCAGAACACTGCCt 3'
bxy-novel-03	CJ983031:(139,158)	156	T01G9.2b	miR: 3' caTTTTGAGATGTACCAGTGCCCAa 5' ::|:||| | ||||||||| EST: 5' taGGAGCTC--C---GTCACGGGTa 3'
bxy-novel-13	CJ983055:(152,178)	156	C32D5.9:(lgg-1)	miR: 3' tcTACTCAGATC-----AGACTAGAGt 5' | | |||:| ||||||||| EST: 5' agAAGTATCTGGTTCCCTCTGATCTCa 3'
bxy-novel-05	CJ983057:(199,221)	156	F25H5.4:(eft-2 Elongation factor Tu family (contains ATP\/GTP binding P-loop))	miR: 3' agtttacTTCTTTTTCTTAGAGt 5' |||||::||:||||| EST: 5' gccaggcAAGAAGGAGGATCTCt 3'
bxy-novel-30	CJ983107:(153,174)	156	C33H5.7:(swd-2.2)	miR: 3' gaaaactaaaACTGCTGGTCAa 5' |||:||||||| EST: 5' ctgcgggggaTGATGACCAGTt 3'
bxy-novel-10	CJ983156:(125,152)	156	ZK637.1	miR: 3' tcCGCAGTAG--------AGCTTGACCt 5' |: ||||| ||||||||| EST: 5' aaGTATCATCAAGCAGCTTCGAACTGGt 3'
bxy-novel-13	CJ983177:(146,172)	156	C32D5.9:(lgg-1)	miR: 3' tcTACTCAGATC-----AGACTAGAGt 5' | | |||:| ||||||||| EST: 5' agAAGTATCTGGTTCCCTCTGATCTCa 3'
bxy-novel-22	CJ983261:(82,103)	156	ZK858.6b	miR: 3' aaCGAACAATATAGAGGGCCACt 5' | || ||||:| |||:|||| EST: 5' aaGGTTTTTATGT-TCCTGGTGt 3'
bxy-miR-2	CJ983265:(434,455)	156	C54C6.2:(ben-1 tubulin)	miR: 3' atGTAGTTTCGACCGACACTAt 5' ||| | :|||| :|||||| EST: 5' aaCATGATGGCTGCTTGTGATc 3'
bxy-novel-14	CJ983294:(385,407)	156	ZK1127.9e	miR: 3' agTGAGAAGTGA-GCAACTCTAAc 5' || | |:|| || ||||||| EST: 5' agAC-CCGCGCTACGATGAGATTg 3'
bxy-novel-01	CJ983373:(73,106)	156	T07C12.9	miR: 3' gtaAAACCTG-CTG--GA--------TTGTAAAa 5' ||||||: ||| || ||||||| EST: 5' aaaTTTGGATGGACTGCTCAACAGAGAACATTTc 3'
bxy-novel-10	CJ983745:(100,120)	156	K10B3.7:(gpd-3)	miR: 3' tccgCAGTAG-AGCTTGACCt 5' | || | ||||||||| EST: 5' gaagGACACCGTCGAACTGGt 3'
bxy-novel-30	CJ983796:(146,167)	156	C33H5.7:(swd-2.2)	miR: 3' gaaaactaaaACTGCTGGTCAa 5' |||:||||||| EST: 5' ctgcgggggaTGATGACCAGTt 3'
bxy-novel-29	CJ983883:(277,300)	156	R11F4.1	miR: 3' aaaaGGGCTGC--CTGACTATGAa 5' || |:| |:|||||||| EST: 5' ttaaCCAAATGCAGGCTGATACTc 3'
bxy-novel-14	CJ983997:(246,267)	156	Y49E10.6:(his-72 Core histone H2A\/H2B\/H3\/H4)	miR: 3' agTGAGAAGTGAGCA--ACTCTAAc 5' || | ||:||| | ||||||| EST: 5' gtAC-CGTCGCTCTTCGTGAGATTc 3'
bxy-novel-31	CJ984052:(29,53)	156	B0365.1	miR: 3' cgtcTTTTGGAAC-CGCTCATGTtt 5' |||:|| || |:||||||| EST: 5' ggccAAAGCCCTGAGTGAGTACAcc 3'
bxy-novel-05	CJ984054:(255,277)	156	F25H5.4:(eft-2 Elongation factor Tu family (contains ATP\/GTP binding P-loop))	miR: 3' agtttacTTCTTTTTCTTAGAGt 5' |||||::||:||||| EST: 5' gccaggcAAGAAGGAGGATCTCt 3'
bxy-novel-07	CJ984059:(158,180)	156	H14A12.2a:(fum-1 fumarase)	miR: 3' caTGG-GATTTAGATACTAGAGt 5' :|| ||:| |:||||||| EST: 5' aaGCCGCTGATGATGTGATCTCt 3'
bxy-novel-22	CJ984084:(183,205)	156	Y55B1AR.1:(lec-6)	miR: 3' aaCGAA-CAATATAGAGGGCCACt 5' |:|| || :|: |||||||| EST: 5' gcGTTTGGTCGTG-GTCCCGGTGa 3'
bxy-novel-22	CJ984096:(61,84)	156	C56A3.2:(ttr-44 Transthyretin-like family)	miR: 3' aacGAACAATATAG-AGGGCCACt 5' |||| ||: | ||||||| EST: 5' tgaCTTGCGATGGCAACCCGGTGg 3'
bxy-novel-22	CJ984100:(178,200)	156	Y55B1AR.1:(lec-6)	miR: 3' aaCGAA-CAATATAGAGGGCCACt 5' |:|| || :|: |||||||| EST: 5' gcGTTTGGTCGTG-GTCCCGGTGa 3'
bxy-novel-07	CJ984223:(228,250)	156	H14A12.2a:(fum-1 fumarase)	miR: 3' caTGG-GATTTAGATACTAGAGt 5' :|| ||:| |:||||||| EST: 5' aaGCCGCTGATGATGTGATCTCt 3'
bxy-novel-14	CJ984291:(32,53)	156	F45E1.6:(his-71 Histone H3)	miR: 3' agTGAGAAGTGAGCAACTCTAAc 5' || : | ::||| ||||||| EST: 5' caACGTCTGGTTCG-TGAGATTg 3'
bxy-novel-05	CJ984294:(314,336)	156	F25H5.4:(eft-2 Elongation factor Tu family (contains ATP\/GTP binding P-loop))	miR: 3' agtttacTTCTTTTTCTTAGAGt 5' |||||::||:||||| EST: 5' gccaggcAAGAAGGAGGATCTCt 3'
bxy-novel-10	CJ984340:(102,122)	156	K10B3.7:(gpd-3)	miR: 3' tccgCAGTAG-AGCTTGACCt 5' | || | ||||||||| EST: 5' gaagGACACCGTCGAACTGGt 3'
bxy-novel-27	CJ984362:(209,231)	156	2RSSE.1	miR: 3' gtTGGTCGATTGGT---GTGACGGt 5' ||| ||||: | ||||||| EST: 5' tcACC--CTAATAAAAGCACTGCCt 3'
bxy-novel-10	CJ984533:(19,34)	156	K04F10.4f:(bli-4)	miR: 3' tcCGCAGTAGAGCTTGACCt 5' ||||| |||||||| EST: 5' ggGCGTC----CGAACTGGt 3'
bxy-novel-14	CJ984563:(201,222)	156	F45E1.6:(his-71 Histone H3)	miR: 3' agTGAGAAGTGAGCA--ACTCTAAc 5' || | ||:||| | ||||||| EST: 5' gtAC-CGTCGCTCTTCGTGAGATTc 3'
bxy-miR-124	CJ984577:(192,214)	156	C02F5.9:(pbs-6 Proteasome component C5)	miR: 3' accgaaaGTGGCG--CACGGAAt 5' :||||| ||||||| EST: 5' agggaggTACCGCATGTGCCTTg 3'
bxy-miR-2	CJ984611:(257,282)	156	W09C3.6:(gsp-3 serine\/threonine protein phosphatase PP1)	miR: 3' atGTAGTT--TCGAC--CGACACTAt 5' |||||: ||:|| ||||||:| EST: 5' gaCATCAGACAGTTGCTGCTGTGGTt 3'
bxy-novel-11	CJ984721:(317,338)	156	Y110A7A.6b	miR: 3' taTCTGTACTACTGTTATGGAGt 5' |||||||: ||||:||:||| EST: 5' gaAGACATGG-GACAGTATCTCg 3'
bxy-novel-01	CJ984792:(73,106)	156	T07C12.9	miR: 3' gtaAAACCTG-CTG--GA--------TTGTAAAa 5' ||||||: ||| || ||||||| EST: 5' aaaTTTGGATGGACTGCTCAACAGAGAACATTTc 3'
bxy-novel-10	CJ984828:(100,120)	156	K10B3.7:(gpd-3)	miR: 3' tccgCAGTAG-AGCTTGACCt 5' | || | ||||||||| EST: 5' gaagGACACCGTCGAACTGGt 3'
bxy-miR-234	CJ984852:(356,378)	156	F27C8.1:(aat-1 integral membrane protein E16 like)	miR: 3' ttaAACATA--AGAGCTCGTTATt 5' |||| | |||||||||||: EST: 5' tacTTGT-TCCTCTCGAGCAATGt 3'
bxy-miR-40	CJ985109:(275,296)	156	H24K24.3a	miR: 3' agTCGCTTACATTTGGGCCACt 5' | :|||| | ||||||| EST: 5' tcACTGAATTCACTCCCGGTGa 3'
bxy-miR-786	CJ985123:(191,212)	156	T03F7.7b	miR: 3' aaGTCTGAAAGCTTCCCGTAAt 5' ::|| |||: ||||||| EST: 5' gtTGGAACATCGGCGGGCATTg 3'
bxy-miR-184	CJ985168:(58,75)	156	T01B11.4:(ant-1.4 ADP\/ATP translocase)	miR: 3' cgAGGAATAGTCTGAAGGCAGGt 5' ||:||:| |||||||| EST: 5' ttTCTTTGT-----TTCCGTCCa 3'
bxy-miR-50	CJ985195:(65,92)	156	R07H5.2b:(cpt-2)	miR: 3' ttGGGTTCTTATG----ATCTGTATAGt 5' :||||| || | |:|||||:|| EST: 5' ttTCCAAGCATTCCCCTTGGACATGTCc 3'
bxy-miR-40	CJ985203:(93,114)	156	K12G11.4:(sodh-2 alcohol dehydrogenase)	miR: 3' agTCGCTTACATTTGGGCCACt 5' :|:| : | || ||||||| EST: 5' gaGGTGCGCGAAATCCCGGTGc 3'
bxy-miR-40	CJ985220:(75,99)	156	C34F6.8:(idh-2 Isocitrate and isopropylmalate dehydrogenases)	miR: 3' agtcgcTTACA---TTTGGGCCACt 5' || || :||||||||| EST: 5' accatcAAGGTCAAGAACCCGGTGg 3'
bxy-miR-1	CJ985309:(439,460)	156	ZK1321.3:(aqp-10)	miR: 3' gaTGTATGAAGAAATGTAAGGt 5' ||||:|| |||:||||| EST: 5' gaACATGCTCAATTATATTCCa 3'
bxy-novel-18	CJ985335:(256,278)	156	W03F8.5:(lam-1 laminin)	miR: 3' tatGGGATTTTGGAAACTAGAgt 5' |||| || ||||||||| EST: 5' tgcCCCTCAACACTTTGATCTgg 3'
bxy-novel-10	CJ985431:(62,82)	156	F33H1.2:(gpd-4 glyceraldehyde 3-phosphate dehydrogenase 4)	miR: 3' tccgCAGTAG-AGCTTGACCt 5' | || | ||||||||| EST: 5' gaagGACACCGTCGAACTGGt 3'
bxy-miR-9*	CJ985444:(13,34)	156	F25D7.3b:(blmp-1)	miR: 3' agaaaACCAGTAG-GTCGAAAt 5' |||||||| |:||||| EST: 5' ttgcgTGGTCATCGCGGCTTTa 3'
bxy-novel-07	CJ985452:(313,335)	156	H14A12.2a:(fum-1 fumarase)	miR: 3' caTGG-GATTTAGATACTAGAGt 5' :|| ||:| |:||||||| EST: 5' aaGCCGCTGATGATGTGATCTCt 3'
bxy-miR-124	CJ985581:(171,193)	156	C02F5.9:(pbs-6 Proteasome component C5)	miR: 3' accgaaaGTGGCG--CACGGAAt 5' :||||| ||||||| EST: 5' agggaggTACCGCATGTGCCTTg 3'
bxy-miR-184	CJ985662:(361,378)	156	T01B11.4:(ant-1.4 ADP\/ATP translocase)	miR: 3' cgAGGAATAGTCTGAAGGCAGGt 5' ||:||:| |||||||| EST: 5' ttTCTTTGT-----TTCCGTCCa 3'
bxy-miR-50	CJ985673:(284,320)	156	W08D2.4:(fat-3)	miR: 3' ttGGGTTCT----TATGAT---------CTGTATAGt 5' :|||:|| || ||| |||||||| EST: 5' taTCCAGGAGAAGATCCTACCTTGAAAGGACATATCc 3'
bxy-novel-10	CJ985707:(105,125)	156	K10B3.7:(gpd-3)	miR: 3' tccgCAGTAG-AGCTTGACCt 5' | || | ||||||||| EST: 5' gaagGACACCGTCGAACTGGt 3'
bxy-novel-20	CJ985766:(56,75)	156	C05E4.9b:(gei-7)	miR: 3' tcGTCGGTTGTTGCGTGTATAGt 5' || ||||||| ||:||||| EST: 5' caCA-CCAACAA--CATATATCg 3'
bxy-miR-786	CJ985862:(1,18)	156	Y48B6A.12	miR: 3' aaGTCTGAAAGCTTCCCGTAAt 5' |:||| || :||||||| EST: 5' --CGGAC--GCGTGGGGCATTt 3'
bxy-miR-40	CJ985897:(82,106)	156	C34F6.8:(idh-2 Isocitrate and isopropylmalate dehydrogenases)	miR: 3' agtcgcTTACA---TTTGGGCCACt 5' || || :||||||||| EST: 5' aagatcAAGGTCAAGAACCCGGTGg 3'
bxy-novel-14	CJ985944:(246,276)	156	C47B2.2b	miR: 3' agtGAGAAG-----TG---AGCAACTCTAAc 5' ||:||| || |:| ||||||| EST: 5' cgtCTTTTCGGCCGACCGTTTGATGAGATTg 3'
bxy-miR-40	CJ985974:(283,304)	156	H24K24.3a	miR: 3' agTCGCTTACATTTGGGCCACt 5' | :|||| | ||||||| EST: 5' tcACTGAATTCACTCCCGGTGa 3'
bxy-novel-14	CJ986168:(116,138)	156	F47G9.1	miR: 3' agTGAGAAGTGAGC-AACTCTAAc 5' ||| || |||:| |||:|||| EST: 5' gcACT-TTGACTTGCTTGGGATTg 3'
bxy-novel-10	CJ986286:(116,136)	156	K10B3.7:(gpd-3)	miR: 3' tccgCAGTAG-AGCTTGACCt 5' | || | ||||||||| EST: 5' gaagGACACCGTCGAACTGGt 3'
bxy-novel-11	CJ986307:(21,43)	156	W02A2.1:(fat-2 Fatty acid desaturase)	miR: 3' tatCTGTACTACTGTTATGGAGt 5' |||: ||| || :|||||| EST: 5' ggcGACGAGATTACTGTACCTCa 3'
bxy-novel-10	CJ986313:(51,70)	156	C31C9.1b:(tag-10)	miR: 3' tccGCAGTAGAG-CTTGACCt 5' | ||| ||| ||||||| EST: 5' tcaCATCA-CTCAGAACTGGa 3'
bxy-miR-234*	CJ986316:(172,206)	156	K04D7.3:(gta-1 4-aminobutyrate aminotransferase)	miR: 3' acaGGTAACGGTCT-------C-----TTATGGGt 5' ||||||||| | | ||||||| EST: 5' ggcCCATTGCCAAATTCCCCCGCTACAAATACCCg 3'
bxy-miR-40	CJ986319:(274,295)	156	H24K24.3a	miR: 3' agTCGCTTACATTTGGGCCACt 5' | :|||| | ||||||| EST: 5' tcACTGAATTCACTCCCGGTGa 3'
bxy-miR-40	CJ986385:(69,86)	156	F41E6.6:(tag-196 cysteine protease and a protease inhibitor)	miR: 3' agTCGCTTACATTTGGGCCACt 5' ||| || ||:||||||| EST: 5' aaAGC---TG-AAGCCCGGTGa 3'
bxy-novel-14	CJ986399:(152,180)	156	R173.3	miR: 3' agtgaGAAGTG------AGCAACTCTAAc 5' :|||:| ||| ||||||| EST: 5' gacaaTTTCGCGGGGAATCGGTGAGATTg 3'
bxy-novel-18	CJ986470:(10,32)	156	F52D10.3b:(ftt-2)	miR: 3' tatGGGATTTTGGAAACTAGAGt 5' :|||::|| ||||||| EST: 5' tccTCCTGGAAAGAGTGATCTCg 3'
bxy-miR-2	CJ986506:(443,464)	156	T21E12.4:(dhc-1 dynein heavy chain)	miR: 3' atGTAGTTTCGACCGACACTAt 5' | |||::|:|| :|||||| EST: 5' gaCCTCAGGGTTGCTTGTGATa 3'
bxy-novel-14	CJ986526:(231,252)	156	F45E1.6:(his-71 Histone H3)	miR: 3' agTGAGAAGTGAGCA--ACTCTAAc 5' || | ||:||| | ||||||| EST: 5' gtAC-CGTCGCTCTTCGTGAGATTc 3'
bxy-miR-40	CJ986599:(313,334)	156	F07D10.1:(rpl-11.2 ribosomal protein)	miR: 3' agTCGCTTACATTTGGGCCACt 5' | ||:: || :||||||| EST: 5' aaAACGGGAGTTTGCCCGGTGa 3'
bxy-miR-184	CJ986601:(373,394)	156	B0546.1:(mai-2 ATPase inhibitor)	miR: 3' cgAGGAATAGTCTGAAGGCAGGt 5' |:|||:|:|| | ||:|||| EST: 5' cgTTCTTGTTAGTC-TCTGTCCt 3'
bxy-let-7	CJ986704:(53,73)	156	F45D3.4b	miR: 3' ttGATATGTTGGA-TGATGGAGt 5' |||| | |:| :||||||| EST: 5' cgCTATTC--CTTCGCTACCTCa 3'
bxy-let-7	CJ986872:(1,20)	156	F45D3.4b	miR: 3' ttGATATGTTGGA-TGATGGAGt 5' |||| | |:| :||||||| EST: 5' -gCTATTC--CTTCGCTACCTCa 3'
bxy-miR-40	CJ986883:(69,86)	156	F41E6.6:(tag-196 cysteine protease and a protease inhibitor)	miR: 3' agTCGCTTACATTTGGGCCACt 5' ||| || ||:||||||| EST: 5' aaAGC---TG-AAGCCCGGTGa 3'
bxy-miR-50	CJ986981:(276,312)	156	W08D2.4:(fat-3)	miR: 3' ttGGGTTCT----TATGAT---------CTGTATAGt 5' :|||:|| || ||| |||||||| EST: 5' taTCCAGGAGAAGATCCTACCTTGAAAGGACATATCc 3'
bxy-novel-11	CJ987159:(58,80)	156	W02A2.1:(fat-2 Fatty acid desaturase)	miR: 3' tatCTGTACTACTGTTATGGAGt 5' |||: ||| || :|||||| EST: 5' ggcGACGAGATTACTGTACCTCa 3'
bxy-novel-26	CJ987183:(246,268)	156	H34C03.2	miR: 3' aacggcgTTTGTAAGGGGCCACt 5' ||||| ||||:|||| EST: 5' ccgattaAAACAGTCCCTGGTGg 3'
bxy-miR-2	CJ987302:(323,351)	156	Y71F9AM.4a:(cogc-3)	miR: 3' atGTAGTTTCG-------ACCGACACTAt 5' |:||: ||| || ||||||| EST: 5' gaCGTCGCAGCTCCACAATGCCTGTGATc 3'
bxy-novel-14	CJ987310:(241,262)	156	F45E1.6:(his-71 Histone H3)	miR: 3' agTGAGAAGTGAGCA--ACTCTAAc 5' || | ||:||| | ||||||| EST: 5' gtAC-CGTCGCTCTTCGTGAGATTc 3'
bxy-miR-184	CJ987323:(192,215)	156	T14G10.1:(pps-1 sulphate adenyltransferase)	miR: 3' cgaggaaTAGTCTG-AAGGCAGGt 5' ||||| | ||||||| EST: 5' cgaacccATCAGTCAGTCCGTCCc 3'
bxy-miR-40	CJ987341:(68,92)	156	C34F6.8:(idh-2 Isocitrate and isopropylmalate dehydrogenases)	miR: 3' agtcgcTTACA---TTTGGGCCACt 5' || || :||||||||| EST: 5' aagatcAAGGTCAAGAACCCGGTGg 3'
bxy-novel-10	CJ987380:(186,211)	156	ZK688.6b:(pcp-5)	miR: 3' tcCGCAGTA------GAGCTTGACCt 5' ||| ||| || ||||||| EST: 5' tgGCGCCATGGACGGCTGGAACTGGc 3'
bxy-novel-26	CJ987481:(214,238)	156	H24K24.3a	miR: 3' aaCGGCGTTTGTAAG---GGGCCACt 5' |:| | :| |||| ||||||| EST: 5' ggGTCACTGA-ATTCACTCCCGGTGa 3'
bxy-miR-40	CJ987481:(217,238)	156	H24K24.3a	miR: 3' agTCGCTTACATTTGGGCCACt 5' | :|||| | ||||||| EST: 5' tcACTGAATTCACTCCCGGTGa 3'
bxy-miR-86	CJ987539:(78,109)	156	Y48G8AL.8a:(rpl-17)	miR: 3' tcTGA-CACCGT--TT-----CATAAGTGAAt 5' :|| | |||| :| ||:||||||| EST: 5' agGCTCGCGGCACCGACCTCCGTGTTCACTTc 3'
bxy-novel-07	CJ987614:(11,33)	156	H14A12.2a:(fum-1 fumarase)	miR: 3' caTGG-GATTTAGATACTAGAGt 5' :|| ||:| |:||||||| EST: 5' aaGCCGCTGATGATGTGATCTCt 3'
bxy-miR-86	CJ987641:(49,80)	156	Y48G8AL.8a:(rpl-17)	miR: 3' tcTGA-CACCGT--TT-----CATAAGTGAAt 5' :|| | |||| :| ||:||||||| EST: 5' agGCTCGCGGCACCGACCTCCGTGTTCACTTc 3'
bxy-novel-22	CJ987876:(184,206)	156	Y55B1AR.1:(lec-6)	miR: 3' aaCGAA-CAATATAGAGGGCCACt 5' |:|| || :|: |||||||| EST: 5' gcGTTTGGTCGTG-GTCCCGGTGa 3'
bxy-novel-07	CJ987907:(311,333)	156	H14A12.2a:(fum-1 fumarase)	miR: 3' caTGG-GATTTAGATACTAGAGt 5' :|| ||:| |:||||||| EST: 5' aaGCCGCTGATGATGTGATCTCt 3'
bxy-novel-10	CJ988107:(109,129)	156	K10B3.7:(gpd-3)	miR: 3' tccgCAGTAG-AGCTTGACCt 5' | || | ||||||||| EST: 5' gaagGACACCGTCGAACTGGt 3'
bxy-let-7	CJ988119:(57,79)	156	BE10.2	miR: 3' ttGATATGT-TGGATGATGGAGt 5' ||: ||: | | :||||||| EST: 5' taCTGAACGCAACAGCTACCTCt 3'
bxy-miR-29	CJ988219:(325,346)	156	F27C1.2b	miR: 3' tcTCGTCGAAGTGTACCACGAt 5' ||:||: : | ||||||| EST: 5' tcAGTAGTGATTCTTGGTGCTg 3'
bxy-miR-29	CJ988230:(218,239)	156	K12G11.4:(sodh-2 alcohol dehydrogenase)	miR: 3' tcTCGTCGAAGTGTACCACGAt 5' ||:|| ::|||||||| EST: 5' gaAGTAGAGGAGTATGGTGCTt 3'
bxy-novel-15	CJ988243:(37,58)	156	T25F10.6b	miR: 3' gtGTGCCT--ACTTCCACGGTAa 5' |:: || || ||||||||| EST: 5' ctCGTCGACCTG-AGGTGCCATt 3'
bxy-novel-14	CJ988303:(10,32)	156	F54F3.4	miR: 3' agtGAGAAGTGAGCAACTCTAAc 5' ||:| |||||||||| ||| EST: 5' cacCTTTGCACTCGTTGACATTg 3'
bxy-miR-252	CJ988411:(368,391)	156	Y116A8C.28c	miR: 3' aatGGACGCCGTGAT-GATGAATc 5' |||| || |:|| ||||||: EST: 5' cttCCTGAGGGATTATCTACTTGa 3'
bxy-miR-184	CJ988438:(376,393)	156	T01B11.4:(ant-1.4 ADP\/ATP translocase)	miR: 3' cgAGGAATAGTCTGAAGGCAGGt 5' ||:||:| |||||||| EST: 5' ttTCTTTGT-----TTCCGTCCa 3'
bxy-miR-29	CJ988516:(60,83)	156	ZK524.2f:(unc-13)	miR: 3' tctcGTCGAAG--TGTACCACGAt 5' ||| | : |:|||||||| EST: 5' ggtcCAGATGTGGATATGGTGCTg 3'
bxy-novel-10	CJ988678:(182,208)	156	T05H4.6	miR: 3' tcCGCAG-TAG------AGCTTGACCt 5' || || ||| ||||||||| EST: 5' cgGCTTCAATCAAGCCATCGAACTGGc 3'
bxy-novel-22	CJ988726:(75,99)	156	C25H3.3	miR: 3' aacgaacaaTATAG--AGGGCCACt 5' ||:|| |||||||| EST: 5' atgacaaagATGTCCATCCCGGTGt 3'
bxy-novel-18	CJ988900:(112,140)	156	K08E7.8a	miR: 3' tatGGGATTT-----TGGAA-ACTAGAGt 5' |::|:|: ||:|| ||||||| EST: 5' tccCTTTGAGGCTGCACTTTGTGATCTCa 3'
bxy-miR-86	CJ988944:(50,81)	156	Y48G8AL.8a:(rpl-17)	miR: 3' tcTGA-CACCGT--TT-----CATAAGTGAAt 5' :|| | |||| :| ||:||||||| EST: 5' agGCTCGCGGCACCGACCTCCGTGTTCACTTc 3'
bxy-let-7	CJ989241:(384,406)	156	T22A3.4a:(set-18)	miR: 3' ttgataTGTTGG-ATGATGGAGt 5' ||| || |||||||| EST: 5' attgggACACCCAAACTACCTCa 3'
bxy-miR-40	CJ989383:(77,107)	156	C34F6.8:(idh-2 Isocitrate and isopropylmalate dehydrogenases)	miR: 3' agTCGCT--TA----CA---TTTGGGCCACt 5' :|||| || || :||||||||| EST: 5' caGGCGAAGATCAGGGTCAAGAACCCGGTGg 3'
bxy-novel-15	CJ989516:(130,152)	156	F43E2.7a	miR: 3' gtgTGCCTAC--TTCCACGGTAa 5' ||| ||| |||||||| EST: 5' gtgACGAATGTCCTGGTGCCATt 3'
bxy-novel-27	CJ989718:(34,54)	156	F26E4.12	miR: 3' gtTGGTCG-ATTGGTGTGACGGt 5' |:|| | |:| |||||||| EST: 5' taATCATCGTGA--ACACTGCCa 3'
bxy-novel-26	CJ989782:(150,171)	156	C08F11.8:(ugt-22 UDP-glucoronosyl and UDP-glucosyl transferases)	miR: 3' aacGGCG-TTTGTAAGGGGCCACt 5' ::|| ||||| ||||||| EST: 5' cacTTGCTCAACAT--CCCGGTGa 3'
bxy-miR-234*	CJ989895:(101,125)	156	E03G2.2:(mrp-3 multidrug resistance-associated protein)	miR: 3' acaggTAACG--GTCTCTTATGGGt 5' ||||| || ||||||:|| EST: 5' gcgtaATTGCCGCAAAGAATATCCa 3'
bxy-miR-72	CJ989937:(272,292)	156	F40A3.6	miR: 3' tcgatacggTTGTAGAACGGa 5' :|||||||||| EST: 5' ttcgaccgaGACATCTTGCCc 3'
bxy-miR-124	CJ990031:(139,161)	156	C02F5.9:(pbs-6 Proteasome component C5)	miR: 3' accgaaaGTGGCG--CACGGAAt 5' :||||| ||||||| EST: 5' agggaggTACCGCATGTGCCTTg 3'
bxy-novel-18	CJ990047:(166,194)	156	K08E7.8a	miR: 3' tatGGGATTT-----TGGAA-ACTAGAGt 5' |::|:|: ||:|| ||||||| EST: 5' tccCTTTGAGGCTGCACTTTGTGATCTCa 3'
bxy-miR-786	CJ990065:(342,364)	156	F54C9.5:(rpl-5 60S ribosomal protein L5)	miR: 3' aaGTCTGA-AAGCTTCCCGTAat 5' | |||| ||:|:||||||| EST: 5' gcCCGACTCTTTGGAGGGCATct 3'
bxy-novel-17	CJ990171:(54,76)	156	K01C8.9:(nst-1 GTP-binding protein)	miR: 3' agCGGGTTATTTAG-GGGCCACt 5' |:: | |:| || ||||||| EST: 5' agGTTAATTGACTCGCCCGGTGt 3'
bxy-novel-11	CJ990194:(50,72)	156	W02A2.1:(fat-2 Fatty acid desaturase)	miR: 3' tatCTGTACTACTGTTATGGAGt 5' |||: ||| || :|||||| EST: 5' ggcGACGAGATTACTGTACCTCa 3'
bxy-miR-124	CJ990325:(2,23)	156	F48B9.4:(nlp-37)	miR: 3' accgaAAGTGGCG-CACGGAAt 5' |||| || ||||||| EST: 5' tggacTTCAGAGCAGTGCCTTc 3'
bxy-novel-25	CJ990345:(189,211)	156	K03F8.2:(acr-5 ACHR)	miR: 3' ttaGGTCATATGAGAAATAACat 5' |||||: :||||||||| EST: 5' aagCCAGTGCCTTCTTTATTGcg 3'
bxy-miR-184	CJ990347:(357,374)	156	T01B11.4:(ant-1.4 ADP\/ATP translocase)	miR: 3' cgAGGAATAGTCTGAAGGCAGGt 5' ||:||:| |||||||| EST: 5' ttTCTTTGT-----TTCCGTCCa 3'
bxy-novel-10	CJ990536:(198,225)	156	ZK637.1	miR: 3' tcCGCAGTAG--------AGCTTGACCt 5' |: ||||| ||||||||| EST: 5' aaGTATCATCAAGCAGCTTCGAACTGGt 3'
bxy-novel-33-3p	CJ990551:(231,253)	156	T02G5.7	miR: 3' atATGG-ACGCTTAAACTCGAAt 5' ||:: ||||:||||:|||| EST: 5' gtTATTGAGCGAGTTTGGGCTTa 3'
bxy-novel-10	CJ990903:(87,106)	156	R01H2.6:(ubc-18)	miR: 3' tccgcagtAGAGCTTGACCt 5' |||:||||||| EST: 5' gcagaattTCTTGAACTGGa 3'
bxy-novel-22	CJ991071:(119,140)	156	ZK858.6b	miR: 3' aaCGAACAATATAGAGGGCCACt 5' | || ||||:| |||:|||| EST: 5' aaGGTTTTTATGT-TCCTGGTGt 3'
bxy-novel-05	CJ991128:(202,224)	156	F25H5.4:(eft-2 Elongation factor Tu family (contains ATP\/GTP binding P-loop))	miR: 3' agtttacTTCTTTTTCTTAGAGt 5' |||||::||:||||| EST: 5' gccaggcAAGAAGGAGGATCTCt 3'
bxy-miR-184	CJ991199:(93,115)	156	T07E3.6b:(pdf-1)	miR: 3' cgaGGAATAGTCTGAAGGCAGGt 5' |:| | | |||||:||||| EST: 5' ggaCTTGAACCGACTTTCGTCCa 3'
bxy-novel-14	CJ991224:(249,270)	156	Y49E10.6:(his-72 Core histone H2A\/H2B\/H3\/H4)	miR: 3' agTGAGAAGTGAGCA--ACTCTAAc 5' || | ||:||| | ||||||| EST: 5' gtAC-CGTCGCTCTTCGTGAGATTc 3'
bxy-miR-786	CJ991242:(335,357)	156	F54C9.5:(rpl-5 60S ribosomal protein L5)	miR: 3' aaGTCTGA-AAGCTTCCCGTAat 5' | |||| ||:|:||||||| EST: 5' gcCCGACTCTTTGGAGGGCATct 3'
bxy-miR-2	CJ991257:(36,57)	156	C54C6.2:(ben-1 tubulin)	miR: 3' atGTAGTTTCGACCGACACTAt 5' ||| | :|||| :|||||| EST: 5' aaCATGATGGCTGCTTGTGATc 3'
bxy-novel-02	CJ991285:(80,102)	156	F54D8.3b:(alh-1)	miR: 3' ttgCTTTCATTTAAGATGCCCaa 5' |||||| : ||:|||||| EST: 5' ccaGAAAGTCGCTTTTACGGGat 3'
bxy-miR-100	CJ991297:(383,409)	156	C01A2.5	miR: 3' tgtGTT-CA---AGCCTAGATGCCCAa 5' ||| || |:||||:|:||||| EST: 5' gttCAAGGTGAATTGGATTTGCGGGTg 3'
bxy-novel-11	CJ991326:(57,79)	156	W02A2.1:(fat-2 Fatty acid desaturase)	miR: 3' tatCTGTACTACTGTTATGGAGt 5' |||: ||| || :|||||| EST: 5' ggcGACGAGATTACTGTACCTCa 3'
bxy-miR-2	CJ991383:(220,241)	156	R13A5.10	miR: 3' atGTAGTTTCGACCGACACTat 5' |||::||| |||||||| EST: 5' gcCATTGAAGAGGGCTGTGAag 3'
bxy-miR-786	CJ991486:(86,108)	156	F54C9.5:(rpl-5 60S ribosomal protein L5)	miR: 3' aaGTCTGA-AAGCTTCCCGTAat 5' | |||| ||:|:||||||| EST: 5' gcCCGACTCTTTGGAGGGCATct 3'
bxy-miR-184	CJ991782:(386,403)	156	T01B11.4:(ant-1.4 ADP\/ATP translocase)	miR: 3' cgAGGAATAGTCTGAAGGCAGGt 5' ||:||:| |||||||| EST: 5' ttTCTTTGT-----TTCCGTCCa 3'
bxy-novel-32	CJ991934:(222,243)	156	T23D8.4:(eif-3.C)	miR: 3' atACTTATGTTTCCGTACTTTt 5' |||||:| ||||:|||:|| EST: 5' aaTGAATGCTAAGGTATGGAAc 3'
bxy-novel-10	CJ991953:(56,77)	156	Y69E1A.1	miR: 3' tccgcaGTAG--AGCTTGACCt 5' :||| ||||||||| EST: 5' tggaccTATCAGTCGAACTGGg 3'
bxy-novel-27	CJ992092:(246,266)	156	F26E4.12	miR: 3' gtTGGTCG-ATTGGTGTGACGGt 5' |:|| | |:| |||||||| EST: 5' taATCATCGTGA--ACACTGCCa 3'
bxy-novel-22	CJ992216:(101,123)	156	ZK892.1b:(lec-3 galactoside-binding lectin)	miR: 3' aaCGAA-CAATATAGAGGGCCACt 5' |:|| || :|: |||||||| EST: 5' gcGTTTGGTCGTG-GTCCCGGTGa 3'
bxy-miR-40	CJ979004:(294,322)	155	Y24D9A.4a:(rpl-7A)	miR: 3' agtCGCTTACA-------TTTGGGCCACt 5' | || ||| |:|||||||| EST: 5' cctGAGACTGTCACCAAGAGACCCGGTGg 3'
bxy-miR-29	CJ979063:(352,378)	155	F44E5.5	miR: 3' tcTCGTC----GA--AGTGTACCACGAt 5' || || || || ||||||||| EST: 5' ccAGAAGAAATCTCCTC-CATGGTGCTg 3'
bxy-miR-100	CJ979116:(1,23)	155	ZK20.3:(rad-23 RAD23 protein homolog2 like)	miR: 3' tgtgTTC-AAGCCTAGATGCCCAa 5' ||| ||:||| :||:|||| EST: 5' -gcaAAGATTTGGAATTATGGGTg 3'
bxy-novel-21	CJ979159:(370,394)	155	F58G6.5d:(nhr-34)	miR: 3' acAGCTA---GGATAA-AGCGGGGg 5' || || : |||| ||||||| EST: 5' taTCTATATATATATTCTCGCCCCc 3'
bxy-miR-29	CJ979204:(379,405)	155	F44E5.5	miR: 3' tcTCGTC----GA--AGTGTACCACGAt 5' || || || || ||||||||| EST: 5' ccAGAAGAAATCTCCTC-CATGGTGCTg 3'
bxy-miR-72	CJ979266:(79,100)	155	C06G8.1	miR: 3' tcGATACG-GTTGTAGAACGGa 5' || | | ||||||||||:| EST: 5' ctCTTTCCTCAACATCTTGTCg 3'
bxy-miR-2	CJ979302:(202,222)	155	T19A5.2d:(gck-1)	miR: 3' atGTAGTTTCGACCGACACTat 5' :|| |||| ||||||||| EST: 5' gaTATGAAAG-TGGCTGTGAag 3'
bxy-miR-72	CJ979360:(39,60)	155	C06G8.1	miR: 3' tcGATACG-GTTGTAGAACGGa 5' || | | ||||||||||:| EST: 5' ctCTTTCCTCAACATCTTGTCg 3'
bxy-novel-12	CJ979364:(11,32)	155	T01B11.4:(ant-1.4 ADP\/ATP translocase)	miR: 3' gcTCAGGGC-TTCCAAGTGAAt 5' || |||| |||||||| EST: 5' tgAGGCCCGCTCTGTTCACTTt 3'
bxy-miR-184	CJ981347:(169,197)	160	T27E4.8:(hsp-16.1 heat shock protein HSP16-1)	miR: 3' cgaGGA----ATAG--TCTGAAGGCAGGt 5' ||| |:|| ||: |||||||| EST: 5' acaCCTGCAATGTCCAAGGATTCCGTCCc 3'
bxy-novel-03	CJ979379:(44,69)	155	ZK721.4	miR: 3' cattttgagaTGTACCA-GTGCCCAa 5' ||:| || ||||||| EST: 5' gccattgcagACGTCGTGCACGGGTt 3'
bxy-miR-234	CJ979507:(232,252)	155	F26E4.8:(tba-1 TBA-2 tubulin alpha-2 chain)	miR: 3' ttAAACATAAGAGCTCGTTATt 5' | ||| | ||||||||:|| EST: 5' gcTATGT-TCCTCGAGCAGTAa 3'
bxy-miR-29	CJ979534:(401,427)	155	F44E5.5	miR: 3' tcTCGTC----GA--AGTGTACCACGAt 5' || || || || ||||||||| EST: 5' ccAGAAGAAATCTCCTC-CATGGTGCTg 3'
bxy-novel-12	CJ979554:(1,21)	155	T01B11.4:(ant-1.4 ADP\/ATP translocase)	miR: 3' gcTCAGGGC-TTCCAAGTGAAt 5' || |||| |||||||| EST: 5' -gAGGCCCGCTCTGTTCACTTt 3'
bxy-miR-40	CJ979745:(394,422)	155	Y24D9A.4a:(rpl-7A)	miR: 3' agtCGCTTACA-------TTTGGGCCACt 5' | || ||| |:|||||||| EST: 5' cctGAGACTGTCACCAAGAGACCCGGTGg 3'
bxy-novel-03*	CJ979871:(172,192)	155	F56E3.3c:(klp-4)	miR: 3' ccATGGGCAGGTCATCTCAAa 5' | ::| ||||||:||||| EST: 5' gcTCTTCATCCAGTGGAGTTg 3'
bxy-miR-184	CJ979970:(54,78)	155	C44B7.10	miR: 3' cgAGG--AATAGTCTGAAGGCAGGt 5' ||: | |||| |:||:||||| EST: 5' agTCTGGTGATCACATTTTCGTCCa 3'
bxy-novel-14	CJ979980:(363,387)	155	T09B4.1	miR: 3' agTGAGAAGTGA--GCAACTCTAAc 5' ::||||| | |||||||:|| EST: 5' ctGTTCTTCTATAACGTTGAGGTTg 3'
bxy-miR-40	CJ980000:(102,128)	155	F52E1.13d	miR: 3' agtcgCTTA--CATTT---GGGCCACt 5' |||| | ||| ||||||| EST: 5' ggatgGAATCCGCAAAGGTCCCGGTGt 3'
bxy-novel-12	CJ980052:(169,191)	155	Y116A8C.28c	miR: 3' gctcAGGGC--TTCCAAGTGAat 5' ||||| |||||||||| EST: 5' atccTCCCGGCAAGGTTCACTca 3'
bxy-miR-29	CJ980156:(385,411)	155	F44E5.5	miR: 3' tcTCGTC----GA--AGTGTACCACGAt 5' || || || || ||||||||| EST: 5' ccAGAAGAAATCTCCTC-CATGGTGCTg 3'
bxy-miR-72	CJ980196:(82,102)	155	K02C4.4:(ltd-1 LIM domain)	miR: 3' tcGATACGGTTGTAGAACGga 5' | |||||: |||||||| EST: 5' tcCAATGCCGCCATCTTGCag 3'
bxy-novel-09	CJ980214:(55,89)	155	F47G3.4	miR: 3' ttTCCGG---ACTTT---TGT------CAGCGTTt 5' :|||| ||||: ||| ||||||| EST: 5' gtGGGCCAGGTGAAGTCTACACGGCTTGTCGCAAa 3'
bxy-novel-28	CJ980235:(293,313)	155	F09B9.3:(erd-2 ER lumen protein retaining receptor)	miR: 3' taATGTGGACTGTCGGTAAAAt 5' |:: || ||||||:||||| EST: 5' ctTGTTCC-GACAGCTATTTTg 3'
bxy-miR-72	CJ980261:(152,173)	155	C06G8.1	miR: 3' tcGATACG-GTTGTAGAACGGa 5' || | | ||||||||||:| EST: 5' ctCTTTCCTCAACATCTTGTCg 3'
bxy-miR-9*	CJ980294:(185,206)	155	F20D1.1	miR: 3' agAAAACCAGTAG-GTCGAAAt 5' | |||||| || |||:||| EST: 5' ctTCTTGGTCTTCTCAGTTTTa 3'
bxy-miR-29	CJ980340:(169,190)	155	T11F9.2b:(tag-140 Human mRNA (KIAA0062) like)	miR: 3' tctcgtcgaagTGTACCACGAt 5' |||||||||| EST: 5' aattgtgggaaACATGGTGCTa 3'
bxy-miR-786	CJ980427:(108,127)	155	F25B5.4c:(ubq-1)	miR: 3' aagTCTGAAAGCTTCCCGTAAt 5' |||| |:|||||||| EST: 5' ccaAGAC--AAGGAGGGCATTc 3'
bxy-novel-15	CJ980678:(374,394)	155	Y116A8C.34:(cyn-13)	miR: 3' gtGTGCCTACTTCCACGGTaa 5' |: | |||||||||||| EST: 5' aaCGAGAATGAAGGTGCCAca 3'
bxy-miR-786	CJ980717:(103,122)	155	F25B5.4c:(ubq-1)	miR: 3' aagTCTGAAAGCTTCCCGTAAt 5' |||| |:|||||||| EST: 5' ccaAGAC--AAGGAGGGCATTc 3'
bxy-miR-184	CJ980730:(5,29)	155	C44B7.10	miR: 3' cgAGG--AATAGTCTGAAGGCAGGt 5' ||: | |||| |:||:||||| EST: 5' agTCTGGTGATCACATTTTCGTCCa 3'
bxy-miR-1822	CJ980773:(157,177)	155	Y38C1AA.11:(prdx-6)	miR: 3' agCCGGAAAGAAACCGTCGAa 5' || | || |||||||| EST: 5' ctGGAATGCCTCTGGCAGCTc 3'
bxy-miR-29	CJ980938:(385,411)	155	F44E5.5	miR: 3' tcTCGTC----GA--AGTGTACCACGAt 5' || || || || ||||||||| EST: 5' ccAGAAGAAATCTCCTC-CATGGTGCTg 3'
bxy-miR-1822	CJ980960:(93,116)	155	K08F4.9:(dhs-12 alcohol dehydrogenase)	miR: 3' agCCGGAAA---GAAACCGTCGAa 5' |||:| | | |||||||| EST: 5' caGGCTTATCGGCAGTGGCAGCTt 3'
bxy-miR-9*	CJ981129:(190,220)	155	F08G5.5:(ugt-65 UDP-glucuronyltransferase like)	miR: 3' agAAAACCA---------GTA-GGTCGAAAt 5' ||||||| | | |||||||| EST: 5' atTTTTGGTGGATCTTCCCCTCCCAGCTTTa 3'
bxy-miR-40	CJ981457:(393,421)	155	Y24D9A.4a:(rpl-7A)	miR: 3' agtCGCTTACA-------TTTGGGCCACt 5' | || ||| |:|||||||| EST: 5' cctGAGACTGTCACCAAGAGACCCGGTGg 3'
bxy-miR-184	CJ981576:(186,214)	160	T27E4.8:(hsp-16.1 heat shock protein HSP16-1)	miR: 3' cgaGGA----ATAG--TCTGAAGGCAGGt 5' ||| |:|| ||: |||||||| EST: 5' acaCCTGCAATGTCCAAGGATTCCGTCCc 3'
bxy-miR-234*	CJ981580:(25,47)	155	Y94H6A.9a:(ubxn-2)	miR: 3' acagGTAACGGTCTCTTATGGGt 5' || || || ||||||:|| EST: 5' ttgaCAATGGCAAAGAATATCCg 3'
bxy-novel-14	CJ981618:(213,236)	155	C26E6.4:(rpb-2 DNA-directed RNA polymerase II)	miR: 3' agtgAGAAG-TGAGCAACTCTAac 5' ||||| |:||| |||||| EST: 5' gaggTCTTCGATTCGGTGAGATgg 3'
bxy-miR-40	CJ981792:(399,427)	155	Y24D9A.4a:(rpl-7A)	miR: 3' agtCGCTTACA-------TTTGGGCCACt 5' | || ||| |:|||||||| EST: 5' cctGAGACTGTCACCAAGAGACCCGGTGg 3'
bxy-miR-234	CJ981831:(189,209)	155	F26E4.8:(tba-1 TBA-2 tubulin alpha-2 chain)	miR: 3' ttAAACATAAGAGCTCGTTATt 5' | ||| | ||||||||:|| EST: 5' gcTATGT-TCCTCGAGCAGTAa 3'
bxy-miR-29	CJ981850:(399,425)	155	F44E5.5	miR: 3' tcTCGTC----GA--AGTGTACCACGAt 5' || || || || ||||||||| EST: 5' ccAGAAGAAATCTCCTC-CATGGTGCTg 3'
bxy-miR-45	CJ981885:(318,344)	155	K04G2.8b:(apr-1)	miR: 3' tcGACTC-----ATAC-CTAGATCAGt 5' |||:| |:|| |||||||| EST: 5' ccCTGGGCGCACTGTGTCATCTAGTCg 3'
bxy-novel-10	CJ981908:(364,383)	155	F25B3.6	miR: 3' tccgcAGTAGAGCTTGACCt 5' | | ||:||||||| EST: 5' aaggaTGAGCTTGAACTGGc 3'
bxy-miR-234	CJ981911:(152,172)	155	F26E4.8:(tba-1 TBA-2 tubulin alpha-2 chain)	miR: 3' ttAAACATAAGAGCTCGTTATt 5' | ||| | ||||||||:|| EST: 5' gcTATGT-TCCTCGAGCAGTAa 3'
bxy-miR-45	CJ981946:(129,157)	155	C28H8.3	miR: 3' tcGACTCA-----TACCT---AGATCAGt 5' |||| | :|||| ||||||| EST: 5' gaCTGATTCCGACGTGGAAAGTCTAGTCg 3'
bxy-miR-124	CJ981971:(9,30)	155	T20D4.7	miR: 3' acCGAAAGTGGC-GCACGGAAt 5' || || ::| |||||||| EST: 5' gtGCCCTCCTTGCCGTGCCTTt 3'
bxy-novel-12	CJ982131:(5,26)	155	T01B11.4:(ant-1.4 ADP\/ATP translocase)	miR: 3' gcTCAGGGC-TTCCAAGTGAAt 5' || |||| |||||||| EST: 5' tgAGGCCCGCTCTGTTCACTTt 3'
bxy-novel-03	CJ982215:(219,242)	155	F55H2.5	miR: 3' catttTGAGATGTACCAGTGCCCAa 5' |||:| :|||| ||:|||| EST: 5' accctACTTT-TATGGCCATGGGTc 3'
bxy-miR-786	CJ982219:(111,130)	155	F25B5.4c:(ubq-1)	miR: 3' aagTCTGAAAGCTTCCCGTAAt 5' |||| |:|||||||| EST: 5' ccaAGAC--AAGGAGGGCATTc 3'
bxy-miR-786	CJ982243:(17,36)	155	F25B5.4c:(ubq-1)	miR: 3' aagTCTGAAAGCTTCCCGTAAt 5' |||| |:|||||||| EST: 5' ccaAGAC--AAGGAGGGCATTc 3'
bxy-novel-17	CJ982268:(144,168)	155	EEED8.10a	miR: 3' agcGGGTTATTTAG---GGGCCACt 5' ::||||||||: :|||||| EST: 5' ttcTTCAATAAATTTGGTCCGGTGt 3'
bxy-miR-184	CJ982277:(413,439)	155	Y71G12B.13	miR: 3' cgAG-GAAT--AGTCTGA-AGGCAGGt 5' || || | || || | ||||||| EST: 5' aaTCACTCAGTTCCGAGTCTCCGTCCc 3'
bxy-miR-2	CJ982304:(116,136)	155	C31E10.7	miR: 3' atGTAGTTTCGACCGACACTat 5' |||| |:| ||||||||| EST: 5' agCATCCAGG-TGGCTGTGAgg 3'
bxy-novel-12	CJ982339:(143,165)	155	Y116A8C.28c	miR: 3' gctcAGGGC--TTCCAAGTGAat 5' ||||| |||||||||| EST: 5' atccTCCCGGCAAGGTTCACTca 3'
bxy-miR-234*	CJ982420:(92,114)	155	K08D12.3a	miR: 3' acagGTAACGGTCTCTTATGGGt 5' | ||||| | ||||:||| EST: 5' gacaCTTTGCCCGCGAATGCCCc 3'
bxy-miR-72	CJ982426:(99,120)	155	C06G8.1	miR: 3' tcGATACG-GTTGTAGAACGGa 5' || | | ||||||||||:| EST: 5' ctCTTTCCTCAACATCTTGTCg 3'
bxy-novel-10	CJ982585:(421,443)	155	F16F9.4	miR: 3' tccGCAG-TAG--AGCTTGACCt 5' |||: ||| |||||||| EST: 5' tgtCGTTGATCCGCCGAACTGGa 3'
bxy-miR-234*	CJ982632:(13,35)	155	Y94H6A.9a:(ubxn-2)	miR: 3' acagGTAACGGTCTCTTATGGGt 5' || || || ||||||:|| EST: 5' ttgaCAATGGCAAAGAATATCCg 3'
bxy-novel-28	CJ982685:(299,321)	155	Y106G6H.2c:(pab-1)	miR: 3' taaTGTGGACT-GTCGGTAAAat 5' |:::|||| ||||||||| EST: 5' tcaATGTCTGAGCAGCCATTTcc 3'
bxy-novel-12	CJ982866:(166,188)	155	Y116A8C.28c	miR: 3' gctcAGGGC--TTCCAAGTGAat 5' ||||| |||||||||| EST: 5' atccTCCCGGCAAGGTTCACTca 3'
bxy-novel-11	CJ982868:(124,152)	155	T26C12.1	miR: 3' taTCTGTACTA------CTGTTATGGAGt 5' |||:||||| |:::|||:||| EST: 5' gtAGATATGATCCACTCGGTGATATCTCa 3'
bxy-miR-234	CJ983081:(217,237)	155	F26E4.8:(tba-1 TBA-2 tubulin alpha-2 chain)	miR: 3' ttAAACATAAGAGCTCGTTATt 5' | ||| | ||||||||:|| EST: 5' gcTATGT-TCCTCGAGCAGTAa 3'
bxy-novel-17	CJ983209:(103,122)	155	F42A8.2:(sdhb-1 succinate dehydrogenase (ubiquinone) iron sulphur protein)	miR: 3' agcGGGTTATTTAGGGGCCACt 5' |||:| || ||||||| EST: 5' aatCCCGACCAA--CCCGGTGc 3'
bxy-miR-786	CJ983267:(112,131)	155	F25B5.4c:(ubq-1)	miR: 3' aagTCTGAAAGCTTCCCGTAAt 5' |||| |:|||||||| EST: 5' ccaAGAC--AAGGAGGGCATTc 3'
bxy-novel-10	CJ983477:(421,443)	155	F16F9.4	miR: 3' tccGCAG-TAG--AGCTTGACCt 5' |||: ||| |||||||| EST: 5' tgtCGTTGATCCGCCGAACTGGa 3'
bxy-miR-234	CJ983544:(120,140)	155	F26E4.8:(tba-1 TBA-2 tubulin alpha-2 chain)	miR: 3' ttAAACATAAGAGCTCGTTATt 5' | ||| | ||||||||:|| EST: 5' gcTATGT-TCCTCGAGCAGTAa 3'
bxy-novel-18	CJ983666:(363,387)	155	F45H10.3	miR: 3' taTGGGAT--TTTGGAAACTAGAGt 5' ||| | ||| |||||:|||| EST: 5' ggACCGGAAGAAAACTTTGGTCTCa 3'
bxy-novel-26	CJ983699:(60,84)	155	R11A5.4d	miR: 3' aaCGGC--GTTTGTAAGGGGCCACt 5' ||:| :: :||| ||||||| EST: 5' gtGCTGATTGCGCATCGCCCGGTGg 3'
bxy-miR-40	CJ983742:(61,83)	155	F48E3.4	miR: 3' agtCGCT-TACATTTGGGCCACt 5' || | | | ::|||||||| EST: 5' tgtGCTAGACGGGGACCCGGTGg 3'
bxy-novel-15	CJ983880:(88,116)	155	F32A11.1	miR: 3' gtGTGC-CTAC-------TTCCACGGTAa 5' || | |||| :||||||||| EST: 5' acCAGGTGATGGCCCTCAGAGGTGCCATc 3'
bxy-novel-17	CJ983889:(104,123)	155	F42A8.2:(sdhb-1 succinate dehydrogenase (ubiquinone) iron sulphur protein)	miR: 3' agcGGGTTATTTAGGGGCCACt 5' |||:| || ||||||| EST: 5' aatCCCGACCAA--CCCGGTGc 3'
bxy-novel-15	CJ983965:(249,269)	155	T01C3.6:(rps-16 40S ribosomal protein S16)	miR: 3' gtGTGCCTACTTCCACGGTAa 5' || ||:||: ||||||:| EST: 5' gtCAAGGGTGGTGGTGCCGTc 3'
bxy-miR-786	CJ984101:(322,343)	155	T21G5.4	miR: 3' aagtctgaaagCTTCCCGTAAt 5' |||||||||| EST: 5' ggcgcgccgaaGAAGGGCATTa 3'
bxy-miR-40	CJ984160:(20,44)	155	F53B3.1:(tra-4)	miR: 3' agTCGCT-TA---CATTTGGGCCACt 5' ||||| || || :||||||| EST: 5' tgAGCGATATTCCGT-TGCCCGGTGa 3'
bxy-novel-33-3p	CJ984228:(238,258)	155	B0285.4	miR: 3' atATGGACGCTTAAACTCGAAt 5' |:||| |||: |||||:|| EST: 5' gcTGCCTTCGAG-TTGAGTTTg 3'
bxy-novel-18	CJ984322:(188,212)	155	T23F11.3b:(cdka-1)	miR: 3' taTGGG--ATTTTGGAAACTAGAGt 5' |:|| ||||:||||| ||||| EST: 5' ttATCCGTTAAAGCCTTTTATCTCg 3'
bxy-novel-14	CJ984356:(13,36)	155	C26E6.4:(rpb-2 DNA-directed RNA polymerase II)	miR: 3' agtgAGAAG-TGAGCAACTCTAac 5' ||||| |:||| |||||| EST: 5' gaggTCTTCGATTCGGTGAGATgg 3'
bxy-novel-15	CJ984417:(358,381)	155	D1022.4	miR: 3' gtGTGCCTACTT---CCACGGTAa 5' || ||: || |||||||| EST: 5' gaCAAGGGCAAAGTCGGTGCCATt 3'
bxy-novel-19	CJ984591:(177,199)	155	Y71H10A.2	miR: 3' ttgCTTT-CATGGCCGTGAAAATg 5' |||| ||:|:|| ||||||: EST: 5' caaGAAATGTGCTGG-ACTTTTGt 3'
bxy-miR-252	CJ984604:(177,197)	155	T14G10.5b	miR: 3' aaTGGACGCCGTGATGATGAATc 5' |||| |||| || |||:||| EST: 5' tgACCT-CGGCCCT-CTATTTAg 3'
bxy-novel-12	CJ984660:(178,200)	155	Y116A8C.28c	miR: 3' gctcAGGGC--TTCCAAGTGAat 5' ||||| |||||||||| EST: 5' atccTCCCGGCAAGGTTCACTca 3'
bxy-novel-12	CJ985008:(151,173)	155	Y116A8C.28c	miR: 3' gctcAGGGC--TTCCAAGTGAat 5' ||||| |||||||||| EST: 5' atccTCCCGGCAAGGTTCACTca 3'
bxy-miR-234*	CJ985062:(102,124)	155	K08D12.3a	miR: 3' acagGTAACGGTCTCTTATGGGt 5' | ||||| | ||||:||| EST: 5' gacaCTTTGCCCGCGAATGCCCc 3'
bxy-miR-786	CJ985074:(119,138)	155	F25B5.4c:(ubq-1)	miR: 3' aagTCTGAAAGCTTCCCGTAAt 5' |||| |:|||||||| EST: 5' ccaAGAC--AAGGAGGGCATTc 3'
bxy-miR-72	CJ985193:(120,141)	155	C06G8.1	miR: 3' tcGATACG-GTTGTAGAACGGa 5' || | | ||||||||||:| EST: 5' ctCTTTCCTCAACATCTTGTCg 3'
bxy-novel-17	CJ985203:(94,114)	155	K12G11.4:(sodh-2 alcohol dehydrogenase)	miR: 3' agCGGGTTATTTAGGGGCCACt 5' |: |: |||| ||||||| EST: 5' agGTGCGCGAAAT-CCCGGTGc 3'
bxy-novel-29	CJ985222:(241,263)	155	Y37E3.8b	miR: 3' aaaaGGGC--TGCCTGACTATGAa 5' |:|| |||| ||||||| EST: 5' gtcgCTCGTTTCGGA-TGATACTc 3'
bxy-novel-11	CJ985395:(287,307)	155	R13H4.2a	miR: 3' tatcTGTACTACTGTTATGGAGt 5' ||| :||||||||:||| EST: 5' tataACA--GTGACAATATCTCg 3'
bxy-miR-40	CJ985497:(396,424)	155	Y24D9A.4a:(rpl-7A)	miR: 3' agtCGCTTACA-------TTTGGGCCACt 5' | || ||| |:|||||||| EST: 5' cctGAGACTGTCACCAAGAGACCCGGTGg 3'
bxy-let-7	CJ985513:(423,445)	155	F18F11.4	miR: 3' ttgATATGTTGGAT-GATGGAGt 5' |:| ||:|||| |||:||| EST: 5' ttgTGTCCAGCCTATCTATCTCc 3'
bxy-miR-2	CJ985725:(378,399)	155	F45G2.3:(exo-1 XPG N-terminal domain, XPG I-region)	miR: 3' atGTAGT-TTCGACCGACACTAt 5' |||:| :|| |||:|||||| EST: 5' tgCATTATGAG-TGGTTGTGATt 3'
bxy-miR-786	CJ985746:(113,132)	155	F25B5.4a:(ubq-1)	miR: 3' aagTCTGAAAGCTTCCCGTAAt 5' |||| |:|||||||| EST: 5' ccaAGAC--AAGGAGGGCATTc 3'
bxy-miR-2	CJ985827:(367,388)	155	F45G2.3:(exo-1 XPG N-terminal domain, XPG I-region)	miR: 3' atGTAGT-TTCGACCGACACTAt 5' |||:| :|| |||:|||||| EST: 5' tgCATTATGAG-TGGTTGTGATt 3'
bxy-miR-40	CJ985843:(397,425)	155	Y24D9A.4a:(rpl-7A)	miR: 3' agtCGCTTACA-------TTTGGGCCACt 5' | || ||| |:|||||||| EST: 5' cctGAGACTGTCACCAAGAGACCCGGTGg 3'
bxy-miR-40	CJ985903:(393,421)	155	Y24D9A.4a:(rpl-7A)	miR: 3' agtCGCTTACA-------TTTGGGCCACt 5' | || ||| |:|||||||| EST: 5' cctGAGACTGTCACCAAGAGACCCGGTGg 3'
bxy-miR-40	CJ985919:(420,448)	155	Y24D9A.4a:(rpl-7A)	miR: 3' agtCGCTTACA-------TTTGGGCCACt 5' | || ||| |:|||||||| EST: 5' cctGAGACTGTCACCAAGAGACCCGGTGg 3'
bxy-miR-40	CJ985980:(384,412)	155	Y24D9A.4a:(rpl-7A)	miR: 3' agtCGCTTACA-------TTTGGGCCACt 5' | || ||| |:|||||||| EST: 5' cctGAGACTGTCACCAAGAGACCCGGTGg 3'
bxy-novel-03	CJ986006:(91,123)	155	F28F8.2:(acs-2 long-chain-fatty-acid-CoA ligase)	miR: 3' caTTTTGAGATGTA--CC------AGTGCCCAa 5' ::||: ||: || || |||||||| EST: 5' ttGGAATGCTGAATGCGGCCCATTTCACGGGTg 3'
bxy-miR-786	CJ986107:(120,139)	155	F25B5.4a:(ubq-1)	miR: 3' aagTCTGAAAGCTTCCCGTAAt 5' |||| |:|||||||| EST: 5' ccaAGAC--AAGGAGGGCATTc 3'
bxy-miR-40	CJ986118:(53,75)	155	F48E3.4	miR: 3' agtCGCT-TACATTTGGGCCACt 5' || | | | ::|||||||| EST: 5' tgtGCTAGACGGGGACCCGGTGg 3'
bxy-novel-17	CJ986123:(110,129)	155	F42A8.2:(sdhb-1 succinate dehydrogenase (ubiquinone) iron sulphur protein)	miR: 3' agcGGGTTATTTAGGGGCCACt 5' |||:| || ||||||| EST: 5' aatCCCGACCAA--CCCGGTGc 3'
bxy-miR-234	CJ986132:(225,245)	155	F26E4.8:(tba-1 TBA-2 tubulin alpha-2 chain)	miR: 3' ttAAACATAAGAGCTCGTTATt 5' | ||| | ||||||||:|| EST: 5' gcTATGT-TCCTCGAGCAGTAa 3'
bxy-miR-184	CJ986202:(62,86)	155	C44B7.10	miR: 3' cgAGG--AATAGTCTGAAGGCAGGt 5' ||: | |||| |:||:||||| EST: 5' agTCTGGTGATCACATTTTCGTCCa 3'
bxy-miR-234*	CJ986467:(89,111)	155	K08D12.3a	miR: 3' acagGTAACGGTCTCTTATGGGt 5' | ||||| | ||||:||| EST: 5' gacaCTTTGCCCGCGAATGCCCc 3'
bxy-miR-786	CJ986820:(109,128)	155	F25B5.4c:(ubq-1)	miR: 3' aagTCTGAAAGCTTCCCGTAAt 5' |||| |:|||||||| EST: 5' ccaAGAC--AAGGAGGGCATTc 3'
bxy-novel-22	CJ987198:(153,181)	155	F56B3.7:(ugt-52 ugt family)	miR: 3' aacgAACAAT--ATAGA----GGGCCACt 5' |||||: ||:| ||||||| EST: 5' actgTTGTTGGCCATTTGGAACCCGGTGg 3'
bxy-novel-17	CJ987234:(111,130)	155	F42A8.2:(sdhb-1 succinate dehydrogenase (ubiquinone) iron sulphur protein)	miR: 3' agcGGGTTATTTAGGGGCCACt 5' |||:| || ||||||| EST: 5' aatCCCGACCAA--CCCGGTGc 3'
bxy-novel-09	CJ987290:(40,75)	155	E04A4.8:(rpl-20 ribosomal protein)	miR: 3' ttTCCGGACTTT----TGT---------CAGCGTTt 5' || :|||||| ||| ||||||| EST: 5' gaAGTTCTGAAAGAATACATCATCGTCGGTCGCAAg 3'
bxy-miR-40	CJ987445:(251,277)	155	F52E1.13d	miR: 3' agtcgCTTA--CATTT---GGGCCACt 5' |||| | ||| ||||||| EST: 5' agatgGAATCCGCAAAGGTCCCGGTGt 3'
bxy-miR-29	CJ987493:(414,440)	155	F44E5.5	miR: 3' tcTCGTC----GA--AGTGTACCACGAt 5' || || || || ||||||||| EST: 5' ccAGAAGAAATCTCCTC-CATGGTGCTg 3'
bxy-miR-786	CJ987592:(108,127)	155	F25B5.4c:(ubq-1)	miR: 3' aagTCTGAAAGCTTCCCGTAAt 5' |||| |:|||||||| EST: 5' ccaAGAC--AAGGAGGGCATTc 3'
bxy-miR-184	CJ981809:(178,206)	160	T27E4.8:(hsp-16.1 heat shock protein HSP16-1)	miR: 3' cgaGGA----ATAG--TCTGAAGGCAGGt 5' ||| |:|| ||: |||||||| EST: 5' acaCCTGCAATGTCCAAGGATTCCGTCCc 3'
bxy-novel-06	CJ987702:(405,425)	155	F10G8.3:(npp-17 polyA RNA export protein)	miR: 3' gtGTGGTTGAAAAGTCTATaa 5' ||:|||||| |||||| EST: 5' acCATCAACTTGCCAGATAaa 3'
bxy-miR-234	CJ987720:(256,276)	155	F26E4.8:(tba-1 TBA-2 tubulin alpha-2 chain)	miR: 3' ttAAACATAAGAGCTCGTTATt 5' | ||| | ||||||||:|| EST: 5' gcTATGT-TCCTCGAGCAGTAa 3'
bxy-miR-786	CJ987757:(102,121)	155	F25B5.4c:(ubq-1)	miR: 3' aagTCTGAAAGCTTCCCGTAAt 5' |||| |:|||||||| EST: 5' ccaAGAC--AAGGAGGGCATTc 3'
bxy-miR-40	CJ987823:(393,421)	155	Y24D9A.4a:(rpl-7A)	miR: 3' agtCGCTTACA-------TTTGGGCCACt 5' | || ||| |:|||||||| EST: 5' cctGAGACTGTCACCAAGAGACCCGGTGg 3'
bxy-miR-234	CJ987863:(205,225)	155	F26E4.8:(tba-1 TBA-2 tubulin alpha-2 chain)	miR: 3' ttAAACATAAGAGCTCGTTATt 5' | ||| | ||||||||:|| EST: 5' gcTATGT-TCCTCGAGCAGTAa 3'
bxy-novel-04	CJ987879:(220,245)	155	T10C6.6b	miR: 3' ttGA-CAGTT--GTCCACCGAGAGAa 5' || |||:| |: ||||:||||| EST: 5' gcCTAGTCGATGCGTGTGGTTCTCTa 3'
bxy-miR-184	CJ988283:(222,247)	155	F56D12.1d:(alh-6)	miR: 3' cgAGGAATA--GTCTGA-AGGCAGGt 5' | |||:| ||||:| |:||||| EST: 5' agTGCTTGTTCCAGATTCTTCGTCCc 3'
bxy-miR-40	CJ988760:(18,46)	155	Y24D9A.4a:(rpl-7A)	miR: 3' agtCGCTTACA-------TTTGGGCCACt 5' | || ||| |:|||||||| EST: 5' cctGAGACTGTCACCAAGAGACCCGGTGg 3'
bxy-novel-28	CJ989232:(204,226)	155	Y106G6H.2c:(pab-1)	miR: 3' taaTGTGGACT-GTCGGTAAAat 5' |:::|||| ||||||||| EST: 5' tcaATGTCTGAGCAGCCATTTcc 3'
bxy-novel-09	CJ989237:(19,54)	155	E04A4.8:(rpl-20 ribosomal protein)	miR: 3' ttTCCGGACTTT----TGT---------CAGCGTTt 5' || :|||||| ||| ||||||| EST: 5' gaAGTTCTGAAAGAATACATCATCGTCGGTCGCAAg 3'
bxy-novel-03	CJ989563:(154,180)	155	F57C2.5	miR: 3' cattttGAGATGTAC-C-AGTGCCCAa 5' ||| | || | |||||||| EST: 5' ttccttCTCCTCCTGAGTTCACGGGTc 3'
bxy-miR-242	CJ989679:(171,192)	155	C36B1.3:(rpb-3 DNA directed RNA polymerase II)	miR: 3' agcataGT-TTACGGATGCGTt 5' || | ||:||||||| EST: 5' ttgcggCATACTGTCTACGCAa 3'
bxy-novel-03*	CJ989770:(311,331)	155	M03B6.2	miR: 3' ccATGGGCAGGTCATCTCAAa 5' |:|: ||||||:||||| EST: 5' gcTGCTAATCCAGTGGAGTTg 3'
bxy-miR-234	CJ990012:(252,272)	155	F26E4.8:(tba-1 TBA-2 tubulin alpha-2 chain)	miR: 3' ttAAACATAAGAGCTCGTTATt 5' | ||| | ||||||||:|| EST: 5' gcTATGT-TCCTCGAGCAGTAa 3'
bxy-novel-17	CJ990256:(40,69)	155	F41H10.6c	miR: 3' agcGGGT--TATT------TAGGGGCCACt 5' |||| ||:| | |||||||| EST: 5' gtcCCCATGATGATACGGTAGCCCCGGTGc 3'
bxy-novel-09	CJ990474:(268,290)	155	F25B5.4c:(ubq-1)	miR: 3' tttcCGGACTTTTGTCAGCGTtt 5' ||: |||:||:|||||| EST: 5' agcaGCTGGAAGACGGTCGCAcc 3'
bxy-miR-234	CJ990810:(259,279)	155	F26E4.8:(tba-1 TBA-2 tubulin alpha-2 chain)	miR: 3' ttAAACATAAGAGCTCGTTATt 5' | ||| | ||||||||:|| EST: 5' gcTATGT-TCCTCGAGCAGTAa 3'
bxy-miR-40	CJ991148:(114,142)	155	Y24D9A.4a:(rpl-7A)	miR: 3' agtCGCTTACA-------TTTGGGCCACt 5' | || ||| |:|||||||| EST: 5' cctGAGACTGTCACCAAGAGACCCGGTGg 3'
bxy-novel-02	CJ991262:(332,359)	155	F56C9.1:(gsp-2)	miR: 3' ttGCTT-TCATTTA----AGATGCCCAa 5' ||:: ||:||| | ||||||| EST: 5' ctCGGGCTGTGAATCGAATGTACGGGTt 3'
bxy-let-7	CJ991307:(139,159)	155	Y71H2AM.2	miR: 3' ttGATATGTTGGATGATGGAGt 5' || ||||||| ||||:|| EST: 5' ctCTCGACAACCT-CTACTTCa 3'
bxy-novel-28	CJ991408:(200,222)	155	Y106G6H.2c:(pab-1)	miR: 3' taaTGTGGACT-GTCGGTAAAat 5' |:::|||| ||||||||| EST: 5' tcaATGTCTGAGCAGCCATTTcc 3'
bxy-miR-124	CJ991439:(385,407)	155	Y39B6A.39	miR: 3' accgaaAGT-GGCG-CACGGAAt 5' ||| |||: ||||||| EST: 5' tttagaTCATCCGTGGTGCCTTt 3'
bxy-novel-19	CJ991645:(170,194)	155	Y37D8A.11b	miR: 3' ttGCTTTCATG--GCCGTGAAAAtg 5' :| |||||| ||||||||| EST: 5' tgTGCAAGTACGGAGGCACTTTTta 3'
bxy-miR-1822	CJ991667:(132,152)	155	F53F8.2:(srsx-35)	miR: 3' agCCGGAAAGAAACCGTCGAa 5' || ||| ||||||:||| EST: 5' ttGGGGTTTGTTTGGCGGCTt 3'
bxy-novel-28	CJ991707:(214,236)	155	Y106G6H.2c:(pab-1)	miR: 3' taaTGTGGACT-GTCGGTAAAat 5' |:::|||| ||||||||| EST: 5' tcaATGTCTGAGCAGCCATTTcc 3'
bxy-novel-28	CJ992091:(202,224)	155	Y106G6H.2c:(pab-1)	miR: 3' taaTGTGGACT-GTCGGTAAAat 5' |:::|||| ||||||||| EST: 5' tcaATGTCTGAGCAGCCATTTcc 3'
bxy-novel-15	CJ978985:(1,18)	154	C48A7.2	miR: 3' gtGTGCCTACTTCCACGGTAa 5' |||| :| |||||||| EST: 5' --CACGCGT-CCGGTGCCATt 3'
bxy-novel-03*	CJ979167:(28,50)	154	C23G10.3:(rps-3 Ribosomal protein S3)	miR: 3' ccatgGGCAGGTC--ATCTCAAa 5' |||||||| |:||||| EST: 5' gaaggCCGTCCAGGATGGAGTTt 3'
bxy-miR-184	CJ982036:(178,206)	160	T27E4.8:(hsp-16.1 heat shock protein HSP16-1)	miR: 3' cgaGGA----ATAG--TCTGAAGGCAGGt 5' ||| |:|| ||: |||||||| EST: 5' acaCCTGCAATGTCCAAGGATTCCGTCCc 3'
bxy-miR-786	CJ979564:(140,163)	154	Y73B6BL.3:(exos-2)	miR: 3' aaGTCTGAA--AGCTTCCCGTAat 5' ||||:|| || :||||||| EST: 5' tgCAGATTTGATCAGAGGGCATgg 3'
bxy-novel-22	CJ979671:(388,410)	154	K08F8.4:(pah-1 phenylalanine-4-hydroxylase (PH4H))	miR: 3' aacgaacaaTATAGAGGGCCACt 5' ||: :|||||||| EST: 5' atcagtcccATGGTTCCCGGTGa 3'
bxy-novel-27	CJ979693:(258,287)	154	T25G12.4:(rab-6.2 ras-related protein)	miR: 3' gtTGGTC-GA--TTGG-----TGTGACGGt 5' ::||| || |||: |||||||| EST: 5' ctGTCAGACTTCAACTGTGGGACACTGCCg 3'
bxy-miR-40	CJ979737:(167,187)	154	Y92H12A.1:(src-1)	miR: 3' agtCGCTTACATTTGGGCCAct 5' ||||| |||| |||||| EST: 5' aacGCGAA-GTAATCCCGGTag 3'
bxy-novel-10	CJ979822:(420,441)	154	K08H2.8:(nhr-32 Zinc finger, C4 type (two domains))	miR: 3' tccgCAGTAG--AGCTTGACCt 5' |||||| |||||:||| EST: 5' tcaaGTCATCCATCGAATTGGg 3'
bxy-novel-22	CJ979942:(353,374)	154	C44H4.4	miR: 3' aacgAACAATATAGAGGGCCACt 5' ||| |: ||||||:|||| EST: 5' cgaaTTGATG-ATCTCCTGGTGa 3'
bxy-let-7	CJ979988:(266,287)	154	Y76B12C.3	miR: 3' ttgaTATGTTGGATGATGGAGt 5' ||:||| :|::|||||| EST: 5' gcacATGCAAATTGTTACCTCa 3'
bxy-novel-30	CJ980121:(336,359)	154	C44H4.3:(sym-1 Drosophila chaoptin protein like)	miR: 3' gaaaACT-AA-AACTGCTGGTCaa 5' ||| || ||||||||||| EST: 5' gaccTGACTTCTTGACGACCAGaa 3'
bxy-novel-27	CJ980329:(50,70)	154	C52B9.7b:(paf-2)	miR: 3' gttGGTCGATTGGTGTGACGGt 5' ||| | || :||||||| EST: 5' cgtCCAAGT-ACGGCACTGCCt 3'
bxy-miR-786	CJ980340:(279,309)	154	T11F9.2b:(tag-140 Human mRNA (KIAA0062) like)	miR: 3' aaGT-CTGAAA--------GCTTCCCGTAAt 5' || |||||| || ||||||| EST: 5' tgCATGACTTTCCTTGTTGCGTTGGGCATTg 3'
bxy-miR-184	CJ982368:(178,206)	160	T27E4.8:(hsp-16.1 heat shock protein HSP16-1)	miR: 3' cgaGGA----ATAG--TCTGAAGGCAGGt 5' ||| |:|| ||: |||||||| EST: 5' acaCCTGCAATGTCCAAGGATTCCGTCCc 3'
bxy-novel-02	CJ980402:(334,356)	154	T22C1.3	miR: 3' ttgctTTCATTTAAGATGCCCAa 5' :|||| ||||:||||| EST: 5' cctacGAGTATTTTCTGCGGGTt 3'
bxy-novel-27	CJ980406:(197,221)	154	T09A5.11	miR: 3' gttggtCGATT--GGT-GTGACGGt 5' |||:| :|| ||||||| EST: 5' ggaaacGCTGAATTCATCACTGCCa 3'
bxy-miR-50	CJ980557:(383,406)	154	C02C6.3a	miR: 3' ttGGGTTCTTATGATCTGTATAGt 5' :|: |||:|:|| |:||||| EST: 5' gaTCTCAGAGTGCTTAATATATCc 3'
bxy-novel-17	CJ980608:(363,384)	154	F53G2.7:(mnat-1)	miR: 3' agcgGGTTATTTAGGGGCCACt 5' | || |:|||||:|||| EST: 5' tacaCAAACAGATCCCTGGTGa 3'
bxy-novel-04	CJ980620:(143,165)	154	Y59A8B.14:(par-4 serine-threonine protein kinase)	miR: 3' ttgacAGTTGTCCACCGAGAGAa 5' |||:| ||| |||||:| EST: 5' gaagaTCAGCCGGTTGCTCTTTt 3'
bxy-novel-13	CJ980689:(63,83)	154	K08F4.1	miR: 3' tctACTCAGATCAGACTAGAGt 5' | |||| |||:||:|||| EST: 5' atcTCAGTC-AGTTTGGTCTCa 3'
bxy-miR-184	CJ982430:(200,228)	160	T27E4.8:(hsp-16.1 heat shock protein HSP16-1)	miR: 3' cgaGGA----ATAG--TCTGAAGGCAGGt 5' ||| |:|| ||: |||||||| EST: 5' acaCCTGCAATGTCCAAGGATTCCGTCCc 3'
bxy-miR-184	CJ983306:(178,206)	160	T27E4.8:(hsp-16.1 heat shock protein HSP16-1)	miR: 3' cgaGGA----ATAG--TCTGAAGGCAGGt 5' ||| |:|| ||: |||||||| EST: 5' acaCCTGCAATGTCCAAGGATTCCGTCCc 3'
bxy-novel-31	CJ980987:(349,370)	154	C32E8.2a:(rpl-13 ribosomal protein L13)	miR: 3' cgTCTTTTGGAACCGCTCATGTTt 5' |||:| || |||||||| EST: 5' tcAGAGA--CTCAAAGAGTACAAa 3'
bxy-novel-12	CJ981084:(392,412)	154	M106.5:(cap-2 F-actin capping protein beta subunit)	miR: 3' gctCAGGGCTTCCAAGTGAAt 5' ||::|||: |||:|||| EST: 5' ggcGTTTCGAGTGTTTACTTc 3'
bxy-novel-13	CJ981282:(19,46)	154	C42C1.10a	miR: 3' tcTACTC-A---GATCA--GACTAGAGt 5' |||:| | ||: | |||||||| EST: 5' ggATGGGCTCGCCTGATCACTGATCTCc 3'
bxy-miR-184	CJ981282:(27,51)	154	C42C1.10a	miR: 3' cgaGGAATAGT--CTGAAGGCAGGt 5' ||| |||| ||: |||||:| EST: 5' tcgCCTGATCACTGATCTCCGTTCg 3'
bxy-let-7	CJ981306:(98,120)	154	H39E23.1d:(par-1)	miR: 3' ttgaTATGTTGGA-TGATGGAGt 5' ||:|| ||| |:|||||| EST: 5' tatgATGCATCCTCATTACCTCt 3'
bxy-novel-19	CJ981307:(166,185)	154	C17H12.3	miR: 3' ttGCTTTCATGGCCGTGAAAATg 5' |||:|||:| |||||||: EST: 5' ggCGAGAGTGC---CACTTTTGa 3'
bxy-novel-03	CJ981466:(332,361)	154	F59F4.2	miR: 3' catTTTGAGA-----TGTACCAGTGCCCAa 5' ||||||| |::| | |:||||| EST: 5' gtcAAACTCTTGGGGATGTTGCCGCGGGTa 3'
bxy-novel-03*	CJ981526:(32,54)	154	C23G10.3:(rps-3 Ribosomal protein S3)	miR: 3' ccatgGGCAGGTC--ATCTCAAa 5' |||||||| |:||||| EST: 5' gaaggCCGTCCAGGATGGAGTTt 3'
bxy-novel-22	CJ981590:(193,213)	154	MTCE.11	miR: 3' aacGAACAATATAGAGGGCCACt 5' :||||| ||| |||:|||| EST: 5' tttTTTGTT-TAT-TCCTGGTGt 3'
bxy-novel-03*	CJ981598:(56,75)	154	F21A3.2b	miR: 3' ccATGGGCAGGTCATCTCAAa 5' ||||: | ||||||:||| EST: 5' ttTACCT-TGCAGTAGGGTTg 3'
bxy-miR-1822	CJ981682:(303,327)	154	Y105E8B.4:(bath-40)	miR: 3' agcCGGA---AAG-AAACCGTCGAa 5' |||| || ||||||||| EST: 5' gatGCCTGACATCAGTTGGCAGCTg 3'
bxy-novel-24	CJ981729:(430,451)	154	T23F11.1	miR: 3' ttcTTTGTAACCG-CACGGAAt 5' ||: | ||| ||||||| EST: 5' aacAAGGAAAGGCAGTGCCTTt 3'
bxy-novel-07	CJ981794:(265,293)	154	C01H6.7b:(tag-298)	miR: 3' caTGGG---ATTT----AGATACTAGAGt 5' :||| | || |:|:||||||| EST: 5' taGCCCGTTTCAATTGTTTTGTGATCTCa 3'
bxy-miR-50	CJ981897:(377,400)	154	C02C6.3a	miR: 3' ttGGGTTCTTATGATCTGTATAGt 5' :|: |||:|:|| |:||||| EST: 5' gaTCTCAGAGTGCTTAATATATCc 3'
bxy-let-7	CJ981940:(95,117)	154	H39E23.1d:(par-1)	miR: 3' ttgaTATGTTGGA-TGATGGAGt 5' ||:|| ||| |:|||||| EST: 5' tatgATGCATCCTCATTACCTCt 3'
bxy-novel-19	CJ981979:(145,164)	154	C17H12.3	miR: 3' ttGCTTTCATGGCCGTGAAAATg 5' |||:|||:| |||||||: EST: 5' ggCGAGAGTGC---CACTTTTGa 3'
bxy-novel-31	CJ982109:(342,363)	154	C32E8.2a:(rpl-13 ribosomal protein L13)	miR: 3' cgTCTTTTGGAACCGCTCATGTTt 5' |||:| || |||||||| EST: 5' tcAGAGA--CTCAAAGAGTACAAa 3'
bxy-novel-27	CJ982251:(40,60)	154	C52B9.7b:(paf-2)	miR: 3' gttGGTCGATTGGTGTGACGGt 5' ||| | || :||||||| EST: 5' cgtCCAAGT-ACGGCACTGCCt 3'
bxy-novel-08	CJ982268:(167,191)	154	EEED8.10a	miR: 3' ttTGCTAA-AGTATGCAGCTCACga 5' || || |||||:| |||||| EST: 5' gtACTCTTGTCATATGCCGAGTGaa 3'
bxy-novel-18	CJ982354:(291,315)	154	Y60A3A.9	miR: 3' tatGGGA--TTTTGGAAACTAGAgt 5' |||| |:|:| |||||||| EST: 5' tacCCCTGGAGAGCATTTGATCTgc 3'
bxy-novel-03	CJ982354:(321,349)	154	Y60A3A.9	miR: 3' catTTTGAGAT---GTACC-AGTGCCCAa 5' :||||||| ||||| || ||||| EST: 5' ctcGAACTCTACCTCATGGTTCTCGGGTt 3'
bxy-novel-31	CJ982366:(365,388)	154	C56A3.2:(ttr-44 Transthyretin-like family)	miR: 3' cgTCTTTTGGAACCGCTCATGTTt 5' |||:||:: | |: |||:||| EST: 5' acAGAGAATTGTTGTAAGTGCAAg 3'
bxy-novel-30	CJ982490:(223,246)	154	cTel55X.1b	miR: 3' gaAAACTAAA--ACTGCTGGTCAa 5' |||||||| ||:| |||||| EST: 5' atTTTGATTTTGTGGCCACCAGTc 3'
bxy-novel-31	CJ982526:(216,241)	154	W06A7.3g:(ret-1)	miR: 3' cgtcTTTTGG--AACCGCTCATGTtt 5' |:|:|| ||| |||||||| EST: 5' atcaAGAGCCAATTGACGAGTACAtt 3'
bxy-novel-22	CJ982809:(160,180)	154	MTCE.11	miR: 3' aacGAACAATATAGAGGGCCACt 5' :||||| ||| |||:|||| EST: 5' tttTTTGTT-TAT-TCCTGGTGt 3'
bxy-novel-27	CJ982858:(216,245)	154	T25G12.4:(rab-6.2 ras-related protein)	miR: 3' gtTGGTC-GA--TTGG-----TGTGACGGt 5' ::||| || |||: |||||||| EST: 5' ctGTCAGACTTCAACTGTGGGACACTGCCg 3'
bxy-miR-1822	CJ982859:(318,342)	154	Y105E8B.4:(bath-40)	miR: 3' agcCGGA---AAG-AAACCGTCGAa 5' |||| || ||||||||| EST: 5' gatGCCTGACATCAGTTGGCAGCTg 3'
bxy-miR-234*	CJ982925:(354,376)	154	F56F3.4	miR: 3' acaggTAACGGTCTCTTATGGGt 5' |||| :|||||||:|| EST: 5' atggaATTGAAGGAGAATATCCt 3'
bxy-novel-31	CJ983423:(206,231)	154	W06A7.3g:(ret-1)	miR: 3' cgtcTTTTGG--AACCGCTCATGTtt 5' |:|:|| ||| |||||||| EST: 5' atcaAGAGCCAATTGACGAGTACAtt 3'
bxy-novel-24	CJ983729:(399,420)	154	T23F11.1	miR: 3' ttcTTTGTAACCG-CACGGAAt 5' ||: | ||| ||||||| EST: 5' aacAAGGAAAGGCAGTGCCTTt 3'
bxy-miR-2	CJ983889:(37,61)	154	F42A8.2:(sdhb-1 succinate dehydrogenase (ubiquinone) iron sulphur protein)	miR: 3' atGTAGTTT-CGAC--CGACACTat 5' ||||:|: |||| ||||||| EST: 5' tgCATCGAGCGCTGCCGCTGTGAag 3'
bxy-novel-10	CJ984093:(2,20)	154	F25H5.3e	miR: 3' tcCGCAGTAGAG-CTTGACCt 5' ||||| | | ||||||| EST: 5' acGCGTC--CGCAGAACTGGa 3'
bxy-novel-03*	CJ984144:(38,60)	154	C23G10.3:(rps-3 Ribosomal protein S3)	miR: 3' ccatgGGCAGGTC--ATCTCAAa 5' |||||||| |:||||| EST: 5' gaaggCCGTCCAGGATGGAGTTt 3'
bxy-novel-26	CJ984160:(18,44)	154	F53B3.1:(tra-4)	miR: 3' aacggCGTT-T---GTAAGGGGCCACt 5' ||:| | |:|| ||||||| EST: 5' tctgaGCGATATTCCGTTGCCCGGTGa 3'
bxy-novel-08	CJ984347:(133,157)	154	F57B9.2:(let-711)	miR: 3' ttTGCTAAAGTATG-CAGCTCACGa 5' |||||||| || ||||| ||| EST: 5' atACGATTTCCAACGGTCGACTGCt 3'
bxy-novel-27	CJ984425:(187,216)	154	T25G12.4:(rab-6.2 ras-related protein)	miR: 3' gtTGGTC-GA--TTGG-----TGTGACGGt 5' ::||| || |||: |||||||| EST: 5' ctGTCAGACTTCAACTGTGGGACACTGCCg 3'
bxy-novel-06	CJ984462:(259,281)	154	F25H5.4:(eft-2 Elongation factor Tu family (contains ATP\/GTP binding P-loop))	miR: 3' gtgTGGTTG-A-AAAGTCTATAa 5' |||:|| | ||||:||||| EST: 5' ataACCGACATGTTTCGGATATt 3'
bxy-novel-21	CJ984584:(269,289)	154	F56C9.1:(gsp-2)	miR: 3' acAG-CTAGGATAAAGCGGGGg 5' || |:||| | ||||||| EST: 5' ctTCGGGTCCCA-ATCGCCCCa 3'
bxy-novel-17	CJ984694:(390,413)	154	D2013.2:(wdfy-2 beta-transducin)	miR: 3' agCGG--GTTATTTAGGGGCCACt 5' ||| |:|||| | |:||||| EST: 5' tgGCCGACGATAATTACTCGGTGt 3'
bxy-miR-184	CJ984778:(152,170)	154	K08F8.4:(pah-1 phenylalanine-4-hydroxylase (PH4H))	miR: 3' cgaggaATAGTCTG----AAGGCAGGt 5' |||:|||| |||||||| EST: 5' tcaataTATTAGACATCATTCCGTCCc 3'
bxy-novel-04	CJ984916:(126,148)	154	Y59A8B.14:(par-4 serine-threonine protein kinase)	miR: 3' ttgacAGTTGTCCACCGAGAGAa 5' |||:| ||| |||||:| EST: 5' gaagaTCAGCCGGTTGCTCTTTt 3'
bxy-novel-20	CJ985101:(149,173)	154	B0244.2:(ida-1 protein tyrosine phosphatase)	miR: 3' tcgTCGGTTG--TTGCGTGTATAGt 5' | ||||: |:||::|||||| EST: 5' tcaACCCAATGAAGCGTGCATATCg 3'
bxy-miR-40	CJ985287:(72,96)	154	H27A22.1b	miR: 3' agTCGCTTACATT-T--GGGCCACt 5' :|: ||||:| | ||||||| EST: 5' ccGGTTCATGTGATATTCCCGGTGc 3'
bxy-novel-26	CJ985338:(450,469)	154	R09E10.5	miR: 3' aaCGGCGTTTGTAAGGGGCCACt 5' || ||:||: ||||||| EST: 5' ccGCGCCAGACG---CCCGGTGg 3'
bxy-miR-29	CJ985354:(219,240)	154	T09F3.3:(gpd-1 glyceraldehyde 3-phosphate dehydrogenase 1)	miR: 3' tctcGTCGAAGTGTACCACGat 5' |||||||| |||||| EST: 5' atccCAGCTTCAACTGGTGCcg 3'
bxy-miR-184	CJ985355:(89,115)	154	F07A5.7a:(unc-15 paramyosin)	miR: 3' cgAGGAATAGTC-TGA----AGGCAGGt 5' ||| ||::| ||| ||||||| EST: 5' agTCC-AATTGGAACTTGACTCCGTCCg 3'
bxy-novel-31	CJ985388:(351,372)	154	C32E8.2a:(rpl-13 ribosomal protein L13)	miR: 3' cgTCTTTTGGAACCGCTCATGTTt 5' |||:| || |||||||| EST: 5' tcAGAGA--CTCAAAGAGTACAAa 3'
bxy-novel-11	CJ985414:(7,28)	154	ZK455.6:(nhr-33 Zinc finger, C4 type (two domains))	miR: 3' tatcTGTACTACTGTTATGGAGt 5' |:||| ||:|:||:|||| EST: 5' gtcaATATG-TGGCGATGCCTCg 3'
bxy-novel-31	CJ985428:(204,231)	154	F09F7.2a:(mlc-3)	miR: 3' cgTCTTTTG--GAACCG--CTCATGTTt 5' :|||::| | | | |||||||| EST: 5' ctGGAAGGCCGCCAGCCAAGAGTACAAg 3'
bxy-novel-24	CJ985476:(85,106)	154	T23F11.1	miR: 3' ttcTTTGTAACCG-CACGGAAt 5' ||: | ||| ||||||| EST: 5' aacAAGGAAAGGCAGTGCCTTt 3'
bxy-novel-18	CJ985479:(182,201)	154	C51E3.7a:(egl-3 prohormone convertase 2)	miR: 3' taTGGGATTTTGGAAACTAGAGt 5' ||||| | | ||||||| EST: 5' caACCCTCTA---TCTGATCTCg 3'
bxy-miR-50	CJ985602:(376,399)	154	C02C6.3a	miR: 3' ttGGGTTCTTATGATCTGTATAGt 5' :|: |||:|:|| |:||||| EST: 5' gaTCTCAGAGTGCTTAATATATCc 3'
bxy-miR-29	CJ985773:(431,455)	154	F10G7.5b	miR: 3' tcTCGTC--GAAGTGT-ACCACGAt 5' :|| | :|| :|| ||||||| EST: 5' acGGCTGGATTTGGCAGTGGTGCTt 3'
bxy-miR-236	CJ985833:(292,317)	154	R74.1:(lrs-1 leucyl-tRNA synthetase)	miR: 3' aaGTAGCAATGGAC----TGTCATAAt 5' ||| | |||||| ||:||||| EST: 5' tcCAT-GGTACCTGGACTACGGTATTg 3'
bxy-novel-03*	CJ985876:(44,66)	154	C23G10.3:(rps-3 Ribosomal protein S3)	miR: 3' ccatgGGCAGGTC--ATCTCAAa 5' |||||||| |:||||| EST: 5' gaaggCCGTCCAGGATGGAGTTt 3'
bxy-miR-9	CJ985971:(316,336)	154	E02A10.1:(mrps-5 mitochondrial 40S ribosomal protein S5)	miR: 3' taTG-TTGATCTATTGGTTTCt 5' || ||||:|| |:|||||| EST: 5' tgACAAACTGGA-AGCCAAAGg 3'
bxy-miR-29	CJ985983:(423,449)	154	D1007.6:(rps-10 40S ribosomal protein S10)	miR: 3' tcTCGTCGAAGT--G---TACCACGAt 5' :|::|:|||: | :||||||| EST: 5' gcGGTGGTTTCGGCCGTGGTGGTGCTc 3'
bxy-novel-03*	CJ986044:(48,70)	154	C23G10.3:(rps-3 Ribosomal protein S3)	miR: 3' ccatgGGCAGGTC--ATCTCAAa 5' |||||||| |:||||| EST: 5' gaaggCCGTCCAGGATGGAGTTt 3'
bxy-miR-184	CJ986380:(178,206)	160	T27E4.8:(hsp-16.1 heat shock protein HSP16-1)	miR: 3' cgaGGA----ATAG--TCTGAAGGCAGGt 5' ||| |:|| ||: |||||||| EST: 5' acaCCTGCAATGTCCAAGGATTCCGTCCc 3'
bxy-miR-234*	CJ986116:(210,237)	154	C05A2.1:(pph-1 serine\/threonine protein phosphatase)	miR: 3' acaGGTA--ACGGTCT---CTTATGGGt 5' |||| ||::||| ||||:||| EST: 5' aacCCATGATGTTAGAGTTGAATGCCCc 3'
bxy-miR-2	CJ986123:(43,67)	154	F42A8.2:(sdhb-1 succinate dehydrogenase (ubiquinone) iron sulphur protein)	miR: 3' atGTAGTTT-CGAC--CGACACTat 5' ||||:|: |||| ||||||| EST: 5' tgCATCGAGCGCTGCCGCTGTGAag 3'
bxy-novel-24	CJ986250:(430,451)	154	T23F11.1	miR: 3' ttcTTTGTAACCG-CACGGAAt 5' ||: | ||| ||||||| EST: 5' aacAAGGAAAGGCAGTGCCTTt 3'
bxy-novel-24	CJ986420:(447,467)	154	Y71H10A.2	miR: 3' ttcTTTGTAACCGCACGGAAt 5' ||| ||||:|||:||| EST: 5' tgcAAAATTTGGTGTGTCTTg 3'
bxy-novel-29	CJ986453:(307,337)	154	C02E7.1:(catp-2 sodium\/potassium-transporting ATPase alpha-2 chain)	miR: 3' aaAAGGGCT----GC-----CTGACTATGAa 5' | ||||| :| |:|||||||| EST: 5' gaTGCCCGAGCTTTGAAAAAGGCTGATACTg 3'
bxy-novel-27	CJ986471:(42,62)	154	C52B9.7b:(paf-2)	miR: 3' gttGGTCGATTGGTGTGACGGt 5' ||| | || :||||||| EST: 5' cgtCCAAGT-ACGGCACTGCCt 3'
bxy-novel-10	CJ986546:(303,322)	154	Y57A10A.18b:(pqn-87)	miR: 3' tcCGCAGTAGAGCTTGACCt 5' ||| |: | ||||||| EST: 5' ggGCGACGGCGAGAACTGGt 3'
bxy-novel-27	CJ986556:(468,492)	154	T09A5.11	miR: 3' gttggtCGATT--GGT-GTGACGGt 5' |||:| :|| ||||||| EST: 5' ggaaacGCTGAATTCATCACTGCCa 3'
bxy-miR-184	CJ986686:(463,485)	154	Y47G6A.13	miR: 3' cgaggAATAGTCTGAAGGCAGGt 5' |||| :|| ||:||||| EST: 5' ctcgaTTATGGGAGTTTCGTCCa 3'
bxy-let-7	CJ986689:(254,275)	154	Y76B12C.3	miR: 3' ttgaTATGTTGGATGATGGAGt 5' ||:||| :|::|||||| EST: 5' gcacATGCAAATTGTTACCTCa 3'
bxy-novel-31	CJ986816:(340,361)	154	C32E8.2a:(rpl-13 ribosomal protein L13)	miR: 3' cgTCTTTTGGAACCGCTCATGTTt 5' |||:| || |||||||| EST: 5' tcAGAGA--CTCAAAGAGTACAAa 3'
bxy-miR-50	CJ986832:(387,410)	154	C02C6.3a	miR: 3' ttGGGTTCTTATGATCTGTATAGt 5' :|: |||:|:|| |:||||| EST: 5' gaTCTCAGAGTGCTTAATATATCc 3'
bxy-novel-14	CJ986996:(153,177)	154	K11H3.1d:(gpdh-2)	miR: 3' agtgaGA-AGTGAGC-AACTCTAAc 5' || |||:||| |||:|||| EST: 5' agcagCTATCATTCGCTTGGGATTg 3'
bxy-novel-17	CJ987183:(242,268)	154	H34C03.2	miR: 3' agCGGGTTA--TTT---AGGGGCCACt 5' |:||:|| ||| ||||:|||| EST: 5' aaGTCCGATTAAAACAGTCCCTGGTGg 3'
bxy-miR-29	CJ987202:(413,439)	154	D1007.6:(rps-10 40S ribosomal protein S10)	miR: 3' tcTCGTCGAAGT--G---TACCACGAt 5' :|::|:|||: | :||||||| EST: 5' gcGGTGGTTTCGGCCGTGGTGGTGCTc 3'
bxy-miR-2	CJ987234:(44,68)	154	F42A8.2:(sdhb-1 succinate dehydrogenase (ubiquinone) iron sulphur protein)	miR: 3' atGTAGTTT-CGAC--CGACACTat 5' ||||:|: |||| ||||||| EST: 5' tgCATCGAGCGCTGCCGCTGTGAag 3'
bxy-novel-04	CJ987292:(142,164)	154	Y59A8B.14:(par-4 serine-threonine protein kinase)	miR: 3' ttgacAGTTGTCCACCGAGAGAa 5' |||:| ||| |||||:| EST: 5' gaagaTCAGCCGGTTGCTCTTTt 3'
bxy-novel-13	CJ987336:(105,127)	154	F43E2.4:(haf-2 membrane transport protein)	miR: 3' tctaCTCAGATCAG-ACTAGAGt 5' || |:||| ||||||| EST: 5' ccgaGAACGTGGTCTTGATCTCa 3'
bxy-novel-32	CJ987419:(339,369)	154	K02A4.1:(bcat-1 twt1 like protein)	miR: 3' atAC-TTATGT--------TTCCGTACTTTt 5' || |||||| ||||||||||: EST: 5' taTGCAATACAATTGTTCGAAGGCATGAAGg 3'
bxy-novel-22	CJ987445:(241,277)	154	F52E1.13d	miR: 3' aacGAACAA---TA---TAG--------AGGGCCACt 5' |||||| || ||| |||||||| EST: 5' agaCTTGTTCAGATGGAATCCGCAAAGGTCCCGGTGt 3'
bxy-miR-50	CJ987519:(347,370)	154	C02C6.3a	miR: 3' ttGGGTTCTTATGATCTGTATAGt 5' :|: |||:|:|| |:||||| EST: 5' gaTCTCAGAGTGCTTAATATATCc 3'
bxy-novel-31	CJ987587:(343,364)	154	C32E8.2a:(rpl-13 ribosomal protein L13)	miR: 3' cgTCTTTTGGAACCGCTCATGTTt 5' |||:| || |||||||| EST: 5' tcAGAGA--CTCAAAGAGTACAAa 3'
bxy-miR-29	CJ987617:(432,458)	154	D1007.6:(rps-10 40S ribosomal protein S10)	miR: 3' tcTCGTCGAAGT--G---TACCACGAt 5' :|::|:|||: | :||||||| EST: 5' gcGGTGGTTTCGGCCGTGGTGGTGCTc 3'
bxy-miR-40	CJ987752:(346,367)	154	F28D1.7:(rps-23 ribosomal protein S23)	miR: 3' agTCGCTT--ACATTTGGGCCACt 5' :|| || | :||||||||| EST: 5' aaGGCCAACCTCGGAACCCGGTGg 3'
bxy-novel-03*	CJ987782:(44,66)	154	C23G10.3:(rps-3 Ribosomal protein S3)	miR: 3' ccatgGGCAGGTC--ATCTCAAa 5' |||||||| |:||||| EST: 5' gaaggCCGTCCAGGATGGAGTTt 3'
bxy-miR-29	CJ987857:(42,71)	154	B0035.1b	miR: 3' tcTCGTCGAAGT--------GTACCACGAt 5' || ||| || ||||||||| EST: 5' gaAGAAGCGACAGGCCAAACCATGGTGCTg 3'
bxy-novel-03*	CJ987956:(44,66)	154	C23G10.3:(rps-3 Ribosomal protein S3)	miR: 3' ccatgGGCAGGTC--ATCTCAAa 5' |||||||| |:||||| EST: 5' gaaggCCGTCCAGGATGGAGTTt 3'
bxy-novel-09	CJ988119:(365,384)	154	BE10.2	miR: 3' ttTCCGGACTTTTGTCAGCGTTt 5' |||: |:||||||:|||| EST: 5' ggAGGT---AGAACAGTTGCAAt 3'
bxy-novel-21	CJ989222:(341,363)	154	H10D18.5	miR: 3' acaGCT-AGGA-TAAAGCGGGGg 5' ||| |:|| |||||||| EST: 5' cgcCGAGTTCTCCGTTCGCCCCt 3'
bxy-miR-9	CJ989346:(277,297)	154	E02A10.1:(mrps-5 mitochondrial 40S ribosomal protein S5)	miR: 3' taTG-TTGATCTATTGGTTTCt 5' || ||||:|| |:|||||| EST: 5' tgACAAACTGGA-AGCCAAAGg 3'
bxy-novel-31	CJ989846:(315,340)	154	W06A7.3g:(ret-1)	miR: 3' cgtcTTTTGG--AACCGCTCATGTtt 5' |:|:|| ||| |||||||| EST: 5' atcaAGAGCCAATTGACGAGTACAtt 3'
bxy-miR-40	CJ989939:(124,145)	154	F28D1.7:(rps-23 ribosomal protein S23)	miR: 3' agtcGCTTACATTTGGGCCACt 5' ||:| || ||||||| EST: 5' ccgtCGGAGATATTCCCGGTGt 3'
bxy-novel-26	CJ990187:(105,131)	154	F53B3.1:(tra-4)	miR: 3' aacggCGTT-T---GTAAGGGGCCACt 5' ||:| | |:|| ||||||| EST: 5' tctgaGCGATATTCCGTTGCCCGGTGa 3'
bxy-novel-03*	CJ990380:(76,97)	154	F08F3.3:(rhr-1 blood group RH(D) polypeptide)	miR: 3' ccaTGG-GCAGGTCATCTCAAa 5' ||| :|||::||:||||| EST: 5' gccACCTTGTCTGGTGGAGTTg 3'
bxy-novel-13	CJ990394:(350,372)	154	F43E2.4:(haf-2 membrane transport protein)	miR: 3' tctaCTCAGATCAG-ACTAGAGt 5' || |:||| ||||||| EST: 5' ccgaGAACGTGGTCTTGATCTCa 3'
bxy-novel-04	CJ990780:(375,394)	154	F57C12.5e:(mrp-1)	miR: 3' ttGACAGTTGTCCACCGAGAGAa 5' || || :| | ||||||||| EST: 5' agCT-TC-GC-GTTGGCTCTCTt 3'
bxy-novel-15	CJ991012:(14,35)	154	R04B5.9:(ugt-47 UDP-glucuronosyltransferase)	miR: 3' gtgTGCCTACTTC-CACGGTAa 5' |:|||||::| |||:||| EST: 5' gaaATGGATGGGGAGTGTCATt 3'
bxy-novel-31	CJ991111:(11,35)	154	M01H9.3d	miR: 3' cgtCTTTTGGA--ACCGCTCATGTTt 5' |::| :|| ||| ||||||| EST: 5' aacGGGATTCTAAAGGC-AGTACAAg 3'
bxy-novel-27	CJ991362:(244,273)	154	T25G12.4:(rab-6.2 ras-related protein)	miR: 3' gtTGGTC-GA--TTGG-----TGTGACGGt 5' ::||| || |||: |||||||| EST: 5' ctGTCAGACTTCAACTGTGGGACACTGCCg 3'
bxy-miR-29	CJ991419:(382,408)	154	D1007.6:(rps-10 40S ribosomal protein S10)	miR: 3' tcTCGTCGAAGT--G---TACCACGAt 5' :|::|:|||: | :||||||| EST: 5' gcGGTGGTTTCGGCCGTGGTGGTGCTc 3'
bxy-novel-32	CJ991493:(375,405)	154	K02A4.1:(bcat-1 twt1 like protein)	miR: 3' atAC-TTATGT--------TTCCGTACTTTt 5' || |||||| ||||||||||: EST: 5' taTGCAATACAATTGTTCGAAGGCATGAAGg 3'
bxy-miR-40	CJ991570:(338,359)	154	F28D1.7:(rps-23 ribosomal protein S23)	miR: 3' agTCGCTT--ACATTTGGGCCACt 5' :|| || | :||||||||| EST: 5' aaGGCCAACCTCGGAACCCGGTGg 3'
bxy-novel-18	CJ991586:(211,230)	154	C51E3.7b:(egl-3 prohormone convertase 2)	miR: 3' taTGGGATTTTGGAAACTAGAGt 5' ||||| | | ||||||| EST: 5' caACCCTCTA---TCTGATCTCg 3'
bxy-novel-24	CJ991619:(228,248)	154	Y69A2AR.30a:(mdf-2)	miR: 3' ttcTTTGTAACCGCACGGAAt 5' |||:|||||| |||||| EST: 5' gttAAATATTGGCTTGCCTTg 3'
bxy-novel-30	CJ991855:(244,267)	154	cTel55X.1b	miR: 3' gaAAACTAAA--ACTGCTGGTCAa 5' |||||||| ||:| |||||| EST: 5' atTTTGATTTTGTGGCCACCAGTc 3'
bxy-miR-184	CJ991933:(197,223)	154	F07A5.7a:(unc-15 paramyosin)	miR: 3' cgAGGAATAGTC-TGA----AGGCAGGt 5' ||| ||::| ||| ||||||| EST: 5' agTCC-AATTGGAACTTGACTCCGTCCg 3'
bxy-miR-252	CJ979072:(392,415)	153	F47B10.1	miR: 3' aaTGGAC-GCCGTGATGATGAAtc 5' ||| | ||| | |||||||| EST: 5' tcACCCGCCGGGAGTACTACTTca 3'
bxy-novel-18	CJ979180:(166,188)	153	C32D5.9:(lgg-1)	miR: 3' taTGGGATTTTGGAAACTAGAGt 5' |:|: : ||| ||||||| EST: 5' gtATCTGGTTCCCTCTGATCTCa 3'
bxy-novel-19	CJ979294:(137,160)	153	C17G10.9b	miR: 3' ttGCTT-TCATGGCCGTGAAAAtg 5' |||| |||| |||||||| EST: 5' taCGAACTGTACAAGCACTTTTtc 3'
bxy-novel-09	CJ979302:(280,301)	153	T19A5.2d:(gck-1)	miR: 3' tttccGGACTTTTGTCAGCGTTt 5' ||||:||: |||:|||| EST: 5' aagatCCTGGAAG-AGTTGCAAg 3'
bxy-novel-18	CJ979426:(310,330)	153	Y43F8C.7	miR: 3' taTGGGATTTTGGAAACTAGAGt 5' |: ||||||:| ||:|||| EST: 5' tgATGCTAAAATC--TGGTCTCa 3'
bxy-miR-184	CJ979520:(97,120)	153	T21C9.2:(vps-54 Zinc finger, C2H2 type)	miR: 3' cgAGGAAT---AGTCTGAAGGCAGGt 5' |||| : ||| | ||||||| EST: 5' acTCCTCGACCTCAAA--TCCGTCCa 3'
bxy-novel-16	CJ979540:(436,460)	153	Y55F3AM.4:(atg-3)	miR: 3' ttcGTT--AGTTCCC-ACGTATTAt 5' ||| ||||||| ||||:|| EST: 5' cctCAAGTTCAAGGGCAGCATGATg 3'
bxy-novel-14	CJ979542:(258,281)	153	T06D8.8:(rpn-9)	miR: 3' agTGAGAAGT-GAGCAACTCTAac 5' :|||| || :| |||||||| EST: 5' acGCTCTGCAGTTGGTTGAGATcg 3'
bxy-novel-18	CJ979627:(149,175)	153	Y42H9AR.1	miR: 3' tatgGGATTTT----GGAAACTAGAGt 5' |||::|| :|||||||:|| EST: 5' ctggCCTGGAAGCTTTCTTTGATTTCa 3'
bxy-miR-29	CJ979649:(153,173)	153	E04F6.11b:(clh-3)	miR: 3' tctcGTCGAAGTGTACCACGAt 5' ||| ||| |||||||:| EST: 5' cttcCAGGTTC-CATGGTGTTc 3'
bxy-miR-252	CJ979675:(183,206)	153	ZK1127.11:(him-14 recombiation protein)	miR: 3' aaTGGAC-GCCGTGATGATGAATc 5' |::|| :| :|||:||:|||| EST: 5' caATTTGTTGATACTGCTGCTTAt 3'
bxy-novel-27	CJ979771:(158,181)	153	F54H12.1c:(aco-2)	miR: 3' gttGGTCGATTGG--TGTGACGGt 5' | | || || |||||||| EST: 5' cttCGATCTTCCCCTACACTGCCt 3'
bxy-novel-15	CJ979867:(256,278)	153	T25E12.5:(gyg-2 glycogenin)	miR: 3' gtGTGC--CTACTTCCACGGTAa 5' |||| || |||||||:|| EST: 5' aaCACGTCGACCAAGGTGCTATc 3'
bxy-novel-31	CJ979874:(276,299)	153	W08F4.3	miR: 3' cgtCTTTTGGAACCGCTCATGTtt 5' |:|:|:||| :||||||| EST: 5' tatGGAGATCTTACTGAGTACAtt 3'
bxy-miR-40	CJ980110:(372,395)	153	R11A8.6:(irs-1 isoleucyl-tRNA synthetase)	miR: 3' agtCGCTTACATT--TGGGCCACt 5' | | || || |||||||| EST: 5' cttGGGTATCAAAGGACCCGGTGa 3'
bxy-novel-14	CJ980155:(241,264)	153	T06D8.8:(rpn-9)	miR: 3' agTGAGAAGT-GAGCAACTCTAac 5' :|||| || :| |||||||| EST: 5' acGCTCTGCAGTTGGTTGAGATcg 3'
bxy-miR-184	CJ980174:(130,150)	153	Y34D9A.10:(vps-4)	miR: 3' cgAGGAATAGTCTGAAGGCAGGt 5' |:||| ||:| ||:||||| EST: 5' ccTTCTTCTCGG--TTTCGTCCa 3'
bxy-novel-22	CJ980245:(320,350)	153	ZK455.1:(aco-1 iron-responsive element-binding like protein)	miR: 3' aacgaaCAATA-------TAGA-GGGCCACt 5' ||||| ||:| ||||||| EST: 5' cccgagGTTATCAACCCAATTTGCCCGGTGg 3'
bxy-novel-19	CJ980279:(273,297)	153	F34D10.2	miR: 3' ttGCTTTC-ATGGCC-GTGAAAATg 5' :|:|:| | |||| |||||||: EST: 5' tgTGGAGGCTTCCGGTCACTTTTGg 3'
bxy-novel-09	CJ980397:(429,454)	153	F27D4.4a	miR: 3' ttTCCGGACTT---TTGTCAGCGTTt 5' ||| |||:| |:::|||||:| EST: 5' agAGGACTGGACTCAGTGGTCGCGAg 3'
bxy-novel-14	CJ980501:(225,248)	153	F10D11.6	miR: 3' agTGAGAAGTGAG-CAACTCTAac 5' | |||| ||| |||||||| EST: 5' atAGTCTTGCCTCTGTTGAGATcc 3'
bxy-let-7	CJ980581:(234,262)	153	D1007.6:(rps-10 40S ribosomal protein S10)	miR: 3' ttgATA--TGTTGGA-----TGATGGAGt 5' ||| | |||| |||||||| EST: 5' aggTATTGAGTACCTCCGCGACTACCTCg 3'
bxy-miR-786	CJ980649:(70,91)	153	Y80D3A.5:(cyp-42A1 cytochrome P450)	miR: 3' aagtcTGAAAGCTTCCCGTAat 5' || ||:||||||||| EST: 5' ccttcACGTTTGAAGGGCATga 3'
bxy-novel-12	CJ980675:(35,58)	153	C14A4.1:(tag-242)	miR: 3' gctcAGGGCTTCC---AAGTGAAt 5' |||:||||| |||:||| EST: 5' aataTCCTGAAGGAATTTCGCTTg 3'
bxy-miR-234*	CJ980715:(326,356)	153	F52B11.3:(noah-2)	miR: 3' acaggtAAC---GGTCTC-----TTATGGGt 5' ||| ||:||| ||||||| EST: 5' ctctttTTGAAACCGGAGAGGCCAATACCCa 3'
bxy-miR-40	CJ980755:(361,384)	153	R11A8.6:(irs-1 isoleucyl-tRNA synthetase)	miR: 3' agtCGCTTACATT--TGGGCCACt 5' | | || || |||||||| EST: 5' cttGGGTATCAAAGGACCCGGTGa 3'
bxy-novel-18	CJ980764:(288,308)	153	C15H11.7:(pas-1 proteasome component (A-type))	miR: 3' taTGGGATTTTGGAAACTAGAGt 5' :|:|||::| ||||||| EST: 5' caGCTCTAGGA--AGTGATCTCa 3'
bxy-novel-09	CJ980986:(280,308)	153	C34F11.9c:(dsh-1)	miR: 3' ttTCCGG---ACTTT---TGTCAGCGTTt 5' ||||| | ||: ||||||||:| EST: 5' aaAGGCCCCATCAAGCTTACAGTCGCGAa 3'
bxy-miR-252	CJ981054:(425,445)	153	F32A5.1b:(ada-2)	miR: 3' aaTGGACGCCGTGATGATGAATc 5' ||| ||||:|: :|||||| EST: 5' ggACCGGCGGTAT--TTACTTAt 3'
bxy-novel-21	CJ981062:(251,270)	153	Y82E9BR.3	miR: 3' acaGCTAGGATAAAGCGGGGg 5' :||||||: |||||||: EST: 5' tcaTGATCCTG-TTCGCCCTc 3'
bxy-miR-86	CJ981084:(385,412)	153	M106.5:(cap-2 F-actin capping protein beta subunit)	miR: 3' tctgaCACCGT----TTCATAAGTGAAt 5' |||||: :|||:||:|||| EST: 5' tgaagGTGGCGTTTCGAGTGTTTACTTc 3'
bxy-miR-124	CJ981241:(213,232)	153	W02F12.5	miR: 3' accGAAAGTGGCGCACGGAat 5' ||||||:| ||||||| EST: 5' ctcCTTTCATC-CGTGCCTct 3'
bxy-novel-03*	CJ981312:(250,269)	153	F28H1.2:(cpn-3 calponin)	miR: 3' ccaTGGGCAGGTCATCTCAAa 5' ||:|||:| ||:||||| EST: 5' tcaACTCGTTC-GTGGAGTTc 3'
bxy-novel-03*	CJ981321:(298,317)	153	F28H1.2:(cpn-3 calponin)	miR: 3' ccaTGGGCAGGTCATCTCAAa 5' ||:|||:| ||:||||| EST: 5' tcaACTCGTTC-GTGGAGTTc 3'
bxy-novel-17	CJ981772:(48,69)	153	C56A3.2:(ttr-44 Transthyretin-like family)	miR: 3' agcggGTTATTTAGGGGCCACt 5' |:||::: ||||||| EST: 5' acttgCGATGGGAACCCGGTGg 3'
bxy-novel-20	CJ981843:(123,145)	153	C10E2.3:(hda-4)	miR: 3' tcGTCGGTTGTTGCGTGTATAgt 5' ||||||:| | :|||||| EST: 5' aaCAGCCAGCCAATTACATATgg 3'
bxy-miR-252	CJ981887:(405,428)	153	F47B10.1	miR: 3' aaTGGAC-GCCGTGATGATGAAtc 5' ||| | ||| | |||||||| EST: 5' tcACCCGCCGGGAGTACTACTTca 3'
bxy-novel-17	CJ981903:(80,98)	153	C34F6.8:(idh-2 Isocitrate and isopropylmalate dehydrogenases)	miR: 3' agCGGGTTATTTAGGGGCCACt 5' | :||| || ||||||| EST: 5' aaGGTCAAGAA---CCCGGTGg 3'
bxy-novel-01	CJ981915:(257,288)	153	C46F4.2:(acs-17 long-chain-fatty-acid coA ligase)	miR: 3' gtAAAACCTGCT---------GGATTGTAAAa 5' | |||||||| :||||:|||| EST: 5' acTATTGGACGAGACCTTCTTTCTAATATTTt 3'
bxy-novel-14	CJ981925:(122,144)	153	F31C3.1:(cyn-5 cyclophillin)	miR: 3' agTGAGAAGTGAGCAACTCTAAc 5' :| || | ||||||||| EST: 5' gaGCGCTGGAACAGTTGAGATTg 3'
bxy-miR-124	CJ981975:(203,223)	153	C38C6.2:(atgp-2 Alpha amylase)	miR: 3' accgAAAGTGGCGCACGGAAt 5' |||:|:|| |||:||| EST: 5' ttaaTTTTATCGAGTGTCTTa 3'
bxy-novel-09	CJ981993:(308,328)	153	C17G10.5:(lys-8)	miR: 3' ttTCCGGACTTTTGTCAGCGTTt 5' |||::| : |:||||||| EST: 5' ggAGGTTT--TGTCGGTCGCAAa 3'
bxy-novel-14	CJ982008:(154,179)	153	F25B5.4c:(ubq-1)	miR: 3' agTGAGAAGTGA---GCAACTCTAAc 5' || || ||:| :||||||:|| EST: 5' ctACACTCCATTTGGTGTTGAGGTTg 3'
bxy-novel-21	CJ982249:(333,352)	153	Y82E9BR.3	miR: 3' acaGCTAGGATAAAGCGGGGg 5' :||||||: |||||||: EST: 5' tcaTGATCCTG-TTCGCCCTc 3'
bxy-novel-03*	CJ982294:(309,328)	153	F28H1.2:(cpn-3 calponin)	miR: 3' ccaTGGGCAGGTCATCTCAAa 5' ||:|||:| ||:||||| EST: 5' tcaACTCGTTC-GTGGAGTTc 3'
bxy-novel-14	CJ982391:(254,277)	153	T06D8.8:(rpn-9)	miR: 3' agTGAGAAGT-GAGCAACTCTAac 5' :|||| || :| |||||||| EST: 5' acGCTCTGCAGTTGGTTGAGATcg 3'
bxy-novel-03*	CJ982474:(298,317)	153	F28H1.2:(cpn-3 calponin)	miR: 3' ccaTGGGCAGGTCATCTCAAa 5' ||:|||:| ||:||||| EST: 5' tcaACTCGTTC-GTGGAGTTc 3'
bxy-novel-03*	CJ982499:(311,330)	153	F28H1.2:(cpn-3 calponin)	miR: 3' ccaTGGGCAGGTCATCTCAAa 5' ||:|||:| ||:||||| EST: 5' tcaACTCGTTC-GTGGAGTTc 3'
bxy-miR-40	CJ982565:(114,133)	153	Y53G8AL.2	miR: 3' agtcgCTTACATTTGGGCCACt 5' ||| | :|||||||| EST: 5' ttcaaGAAGG--GACCCGGTGg 3'
bxy-novel-28	CJ982697:(352,373)	153	C09F9.3c	miR: 3' taatGT-GGACTGTCGGTAAAAt 5' || ||||||| :|||||| EST: 5' aggcCATCCTGACA-TCATTTTa 3'
bxy-miR-40	CJ982774:(118,137)	153	Y53G8AL.2	miR: 3' agtcgCTTACATTTGGGCCACt 5' ||| | :|||||||| EST: 5' ttcaaGAAGG--GACCCGGTGg 3'
bxy-miR-234*	CJ982782:(234,254)	153	Y97E10AL.2	miR: 3' acAGGTAACGGTCTCTTATGGgt 5' ||||| | ||:||||||| EST: 5' ttTCCATGG--AGGGAATACCac 3'
bxy-novel-08	CJ982847:(43,61)	153	W01B6.1:(cwn-2 WNT-2 precursor)	miR: 3' ttTGCTAAAGTATGCAGCTCACGa 5' :||: ||| |||||||| EST: 5' agGCGGCTTC-----TCGAGTGCc 3'
bxy-miR-50	CJ982900:(158,186)	153	T25D3.2	miR: 3' ttgggTTCT-TATGATC----TGTATAGt 5' |||| |||||:| ||||||: EST: 5' accagAAGAGATACTGGGCCAACATATTa 3'
bxy-novel-18	CJ983055:(156,178)	153	C32D5.9:(lgg-1)	miR: 3' taTGGGATTTTGGAAACTAGAGt 5' |:|: : ||| ||||||| EST: 5' gtATCTGGTTCCCTCTGATCTCa 3'
bxy-miR-29	CJ983094:(248,268)	153	H04M03.4:(glf-1)	miR: 3' tctcGTCGAAGTGTACCACGAt 5' |:|| :|| ||||||| EST: 5' aataCGGCGGTAC-TGGTGCTg 3'
bxy-novel-18	CJ983177:(150,172)	153	C32D5.9:(lgg-1)	miR: 3' taTGGGATTTTGGAAACTAGAGt 5' |:|: : ||| ||||||| EST: 5' gtATCTGGTTCCCTCTGATCTCa 3'
bxy-novel-26	CJ983202:(373,399)	153	Y45G12B.1c:(nuo-5)	miR: 3' aacggcGTT-TGTA---AGGGGCCACt 5' ||| |:|| |||||||| EST: 5' ctaatcCAAGATATGAAGCCCCGGTGt 3'
bxy-novel-18	CJ983255:(371,393)	153	K07F5.13c:(npp-1)	miR: 3' taTGGGATTTTGGAAACTAGAGt 5' || |::||:|| ||:|||| EST: 5' tgACGATGGAATCTGTGGTCTCa 3'
bxy-novel-03*	CJ983397:(311,330)	153	F28H1.2:(cpn-3 calponin)	miR: 3' ccaTGGGCAGGTCATCTCAAa 5' ||:|||:| ||:||||| EST: 5' tcaACTCGTTC-GTGGAGTTc 3'
bxy-miR-40	CJ983458:(114,133)	153	Y53G8AL.2	miR: 3' agtcgCTTACATTTGGGCCACt 5' ||| | :|||||||| EST: 5' ttcaaGAAGG--GACCCGGTGg 3'
bxy-novel-21	CJ983487:(341,360)	153	Y82E9BR.3	miR: 3' acaGCTAGGATAAAGCGGGGg 5' :||||||: |||||||: EST: 5' tcaTGATCCTG-TTCGCCCTc 3'
bxy-novel-31	CJ983559:(302,325)	153	C09E8.2b:(lips-7)	miR: 3' cgTCTTTTGGAACCGC-TCATGTTt 5' | | |||| |||:| :|||||| EST: 5' caATACAACC-TGGTGAGGTACAAc 3'
bxy-miR-124	CJ983563:(304,323)	153	R13A5.1d:(cup-5)	miR: 3' accGAAAGTGGCGCACGGAAt 5' |||| | |||||||| EST: 5' tcaCTTTGA-AACGTGCCTTg 3'
bxy-miR-2	CJ983577:(65,86)	153	T01C8.5	miR: 3' atgtaGTTTCGACCGACACTat 5' | |||:||||||||| EST: 5' tttccCCAAGTTGGCTGTGAga 3'
bxy-miR-786	CJ983624:(249,266)	153	D2045.9	miR: 3' aagTCTGAAAGCTTCCCGTAAt 5' ||| :|:|||||||| EST: 5' aggAGA----TGGAGGGCATTa 3'
bxy-novel-10	CJ983677:(466,486)	153	Y48G1A.5:(xpo-2 importin beta, nuclear transport factor)	miR: 3' tccGCA-GTAGAGCTTGACCt 5' :|| |:|| ||||||| EST: 5' tttTGTCCGTCCAGAACTGGt 3'
bxy-miR-234*	CJ983780:(173,198)	153	T01B11.2b	miR: 3' acAGGTAACGGTCTC---TTATGGGt 5' ||||| | || || ||||||: EST: 5' tgTCCATGGGCAAAGGCCAATACCTg 3'
bxy-novel-18	CJ984045:(128,156)	153	F25H2.5	miR: 3' taTGGGATTT----TG--GAAACTAGAGt 5' |:|:|:|| || | ||||||| EST: 5' acATCTTGAAGAGCACTACCGTGATCTCa 3'
bxy-novel-22	CJ984053:(324,354)	153	ZK455.1:(aco-1 iron-responsive element-binding like protein)	miR: 3' aacgaaCAATA-------TAGA-GGGCCACt 5' ||||| ||:| ||||||| EST: 5' cccgagGTTATCAACCCAATTTGCCCGGTGg 3'
bxy-novel-21	CJ984194:(333,352)	153	Y82E9BR.3	miR: 3' acaGCTAGGATAAAGCGGGGg 5' :||||||: |||||||: EST: 5' tcaTGATCCTG-TTCGCCCTc 3'
bxy-novel-33-5p	CJ984322:(1,20)	153	T23F11.3b:(cdka-1)	miR: 3' ctattCGAGT---TAAGATGTCCCc 5' | ||| || :||||||| EST: 5' -----GATCACTTATGTTACAGGGg 3'
bxy-novel-27	CJ984360:(24,46)	153	Y46G5A.26a:(lgc-35)	miR: 3' gtTGGTCGATTGG--TGTGACGGt 5' ||| |:| || :||||||| EST: 5' ccACC-GTTCTCCGGGCACTGCCg 3'
bxy-miR-9*	CJ984408:(277,297)	153	Y69E1A.1	miR: 3' agaaAACCAGTAGGTCGAAat 5' ||||||: ||||||| EST: 5' agccTTGGTCGCCCAGCTTgg 3'
bxy-miR-29	CJ984433:(121,144)	153	K11E8.1h:(unc-43 Ca2+\/calmodulin-dependent protein kinase)	miR: 3' tcTC-GTCGAAGT--GTACCACGAt 5' || ||| ||| |||||||| EST: 5' acAGTCAG-ATCAAGAATGGTGCTt 3'
bxy-novel-03*	CJ984652:(46,65)	153	F28H1.2:(cpn-3 calponin)	miR: 3' ccaTGGGCAGGTCATCTCAAa 5' ||:|||:| ||:||||| EST: 5' tcaACTCGTTC-GTGGAGTTc 3'
bxy-novel-17	CJ984654:(82,103)	153	T07C12.7:(ttr-46 Transthyretin-like family)	miR: 3' agcggGTTATTTAGGGGCCACt 5' |:||::: ||||||| EST: 5' acttgCGATGGGAACCCGGTGg 3'
bxy-novel-22	CJ984679:(162,187)	153	ZC190.1:(cln-3.3 intergral membrane protein)	miR: 3' aacgAAC--AATATA-GAGGGCCACt 5' ||| || || |||||||| EST: 5' cctgTTGAAGTACATGATCCCGGTGg 3'
bxy-novel-14	CJ984747:(156,181)	153	F25B5.4c:(ubq-1)	miR: 3' agTGAGAAGTGA---GCAACTCTAAc 5' || || ||:| :||||||:|| EST: 5' ctACACTCCATTTGGTGTTGAGGTTg 3'
bxy-miR-40	CJ984826:(121,140)	153	Y53G8AL.2	miR: 3' agtcgCTTACATTTGGGCCACt 5' ||| | :|||||||| EST: 5' ttcaaGAAGG--GACCCGGTGg 3'
bxy-novel-18	CJ985044:(183,211)	153	F25H2.5	miR: 3' taTGGGATTT----TG--GAAACTAGAGt 5' |:|:|:|| || | ||||||| EST: 5' acATCTTGAAGAGCACTACCGTGATCTCa 3'
bxy-novel-20	CJ985302:(15,37)	153	C17G1.3a:(ugt-23 UDP-glucosyltransferase)	miR: 3' tcGTCGGTTGTTGCGTGTATAGt 5' ::|||:|| ::| ||||||: EST: 5' acTGGCCGACCGTGGACATATTg 3'
bxy-novel-19	CJ985323:(85,108)	153	F20H11.2:(nsh-1)	miR: 3' ttGCTTTC-ATGGCCGTGAAAATg 5' ||||:| | ||| ||||||: EST: 5' ggCGAAGGCGAACGGGACTTTTGa 3'
bxy-miR-277	CJ985347:(451,469)	153	T18D3.3	miR: 3' agCATGGTCTAACCACGTAAAc 5' |||:| ||||||:|||| EST: 5' ggGTATC---TTGGTGTATTTg 3'
bxy-novel-22	CJ985396:(337,359)	153	F46F11.1b	miR: 3' aaCGAACAATATAGAGGGCCACt 5' |:| | :|| : ||||||| EST: 5' gaGTTCCTGGTACTCCCCGGTGa 3'
bxy-miR-236	CJ985455:(453,476)	153	T23G11.3:(gld-1 female germline-specific tumor suppressor)	miR: 3' aagtagCAA-TGGACTGTCATAAt 5' ||| |:|||:||||:|| EST: 5' aagcggGTTGATCTGGCAGTGTTa 3'
bxy-miR-252	CJ985470:(411,434)	153	F47B10.1	miR: 3' aaTGGAC-GCCGTGATGATGAAtc 5' ||| | ||| | |||||||| EST: 5' tcACCCGCCGGGAGTACTACTTca 3'
bxy-novel-10	CJ985528:(317,335)	153	T14G11.3:(immt-1 L96 protein (tipula iridescent virus (TIV) (weak)))	miR: 3' tcCGCAGTAGAGCTTGACCt 5' || ||| ||||||:||| EST: 5' agGC-TCAGCTCGAATTGGa 3'
bxy-novel-31	CJ985532:(465,491)	153	C37C3.6b:(mig-6 protease inhibitor)	miR: 3' cgtCTTTTGGAAC---CGCTCATGTTt 5' |||::|: || |:|||||||: EST: 5' aacGAAGGCTGTGGTTGTGAGTACAGt 3'
bxy-novel-18	CJ985722:(192,220)	153	F25H2.5	miR: 3' taTGGGATTT----TG--GAAACTAGAGt 5' |:|:|:|| || | ||||||| EST: 5' acATCTTGAAGAGCACTACCGTGATCTCa 3'
bxy-novel-27	CJ985867:(255,278)	153	F54H12.1a:(aco-2 Aconitate hydratase)	miR: 3' gttGGTCGATTGG--TGTGACGGt 5' | | || || |||||||| EST: 5' cttCGATCTTCCCCTACACTGCCt 3'
bxy-novel-17	CJ985897:(88,106)	153	C34F6.8:(idh-2 Isocitrate and isopropylmalate dehydrogenases)	miR: 3' agCGGGTTATTTAGGGGCCACt 5' | :||| || ||||||| EST: 5' aaGGTCAAGAA---CCCGGTGg 3'
bxy-miR-29	CJ985961:(15,37)	153	ZK418.5	miR: 3' tcTCGTCGAAGTG--TACCACGAt 5' | :||| ||:| ||||||| EST: 5' acATTAGC-TCGCCGTTGGTGCTg 3'
bxy-let-7	CJ985983:(220,248)	153	D1007.6:(rps-10 40S ribosomal protein S10)	miR: 3' ttgATA--TGTTGGA-----TGATGGAGt 5' ||| | |||| |||||||| EST: 5' aggTATTGAGTACCTCCGCGACTACCTCg 3'
bxy-novel-17	CJ986045:(402,425)	153	Y59A8A.1:(csn-1)	miR: 3' agcGGGTTATTTA--GGGGCCACt 5' || ||| ||| |:|||||| EST: 5' accCCGAATTAATCCCTCCGGTGg 3'
bxy-miR-252	CJ986129:(425,448)	153	F47B10.1	miR: 3' aaTGGAC-GCCGTGATGATGAAtc 5' ||| | ||| | |||||||| EST: 5' tcACCCGCCGGGAGTACTACTTca 3'
bxy-novel-06	CJ986258:(225,248)	153	F49E11.6:(scl-11 testis-specific protein TPX-1 like)	miR: 3' gtGT-GGTTGA--AAAGTCTATAa 5' || |||||| | ||:||||| EST: 5' agCACCCAACTAATGTCGGATATg 3'
bxy-miR-50	CJ986279:(317,341)	153	C54G4.7	miR: 3' ttgGGTTCTTATG-ATCTGTATAGt 5' ||:| |||:: ||||||:|| EST: 5' ccaCCGAAAATGTAAAGACATGTCa 3'
bxy-novel-14	CJ986460:(265,288)	153	T06D8.8:(rpn-9)	miR: 3' agTGAGAAGT-GAGCAACTCTAac 5' :|||| || :| |||||||| EST: 5' acGCTCTGCAGTTGGTTGAGATcg 3'
bxy-miR-786	CJ986556:(189,213)	153	T09A5.11	miR: 3' aagtcTGAAAGC---TTCCCGTAAt 5' |||||:| |||||:||| EST: 5' agcccACTTTTGTATAAGGGTATTg 3'
bxy-novel-14	CJ986556:(27,48)	153	T09A5.11	miR: 3' agtgaGAAGTGAGCAACTCTAAc 5' |||::||| |||||:|| EST: 5' agggaCTTTGCTC-TTGAGGTTg 3'
bxy-novel-14	CJ986721:(231,254)	153	T06D8.8:(rpn-9)	miR: 3' agTGAGAAGT-GAGCAACTCTAac 5' :|||| || :| |||||||| EST: 5' acGCTCTGCAGTTGGTTGAGATcg 3'
bxy-novel-05	CJ986872:(452,483)	153	F45D3.4b	miR: 3' agTTTACTT---------CTTTTTCTTAGAGt 5' | ||||| |||:|||:||||| EST: 5' ggACATGAATTTGGTTCTGAAGAAGGATCTCa 3'
bxy-novel-17	CJ986964:(313,342)	153	H28O16.1d	miR: 3' agcGGGT----TATTT---A-GGGGCCACt 5' |||| :|:|| | |||||||| EST: 5' tccCCCAGGTCGTGAAGCCTACCCCGGTGa 3'
bxy-novel-14	CJ987034:(330,351)	153	T09A5.11	miR: 3' agtgaGAAGTGAGCAACTCTAAc 5' |||::||| |||||:|| EST: 5' agggaCTTTGCTC-TTGAGGTTg 3'
bxy-let-7	CJ987202:(210,238)	153	D1007.6:(rps-10 40S ribosomal protein S10)	miR: 3' ttgATA--TGTTGGA-----TGATGGAGt 5' ||| | |||| |||||||| EST: 5' aggTATTGAGTACCTCCGCGACTACCTCg 3'
bxy-miR-184	CJ987237:(13,35)	153	K02H8.1c:(mbl-1)	miR: 3' cgAGGAATAGTCTGAAGGCAGGt 5' |::||:| | ||||||| EST: 5' ctTTTTTGTATAAAGTCCGTCCg 3'
bxy-miR-184	CJ987253:(62,86)	153	T05G5.3:(cdk-1 serine\/threonine kinase (CDC2\/CDKX subfamily))	miR: 3' cgAGGAATAG-TCTGA-AGGCAGGt 5' |:|||| | ||::| ||||||: EST: 5' ttTTCTTAGCGAGGTTGTCCGTCTt 3'
bxy-miR-29	CJ987254:(67,87)	153	C01G6.1b:(aqp-2 Major intrinsic protein)	miR: 3' tctcGTCG--AAGTGTACCACGAt 5' |||| ||| ||||||| EST: 5' ggcaCAGCCATTC---TGGTGCTg 3'
bxy-novel-08	CJ987275:(415,438)	153	F08C6.6:(apy-1)	miR: 3' tttGCTAAAGTATGCAGCTCACGa 5' :|| ||:||: |||||||: EST: 5' cgtTGAAGTCGTATCTCGAGTGTa 3'
bxy-novel-31	CJ987289:(69,95)	153	Y74C10AR.3:(abtm-1)	miR: 3' cgtCTTTTGGAACC---GCTCATGTTt 5' ||||:|| ||| : |||||:| EST: 5' aacGAAAGCCATGGTTTTAAGTACGAt 3'
bxy-novel-17	CJ987341:(74,92)	153	C34F6.8:(idh-2 Isocitrate and isopropylmalate dehydrogenases)	miR: 3' agCGGGTTATTTAGGGGCCACt 5' | :||| || ||||||| EST: 5' aaGGTCAAGAA---CCCGGTGg 3'
bxy-novel-14	CJ987376:(258,281)	153	T06D8.8:(rpn-9)	miR: 3' agTGAGAAGT-GAGCAACTCTAac 5' :|||| || :| |||||||| EST: 5' acGCTCTGCAGTTGGTTGAGATcg 3'
bxy-novel-22	CJ987390:(424,449)	153	T04B2.5	miR: 3' aacGAACAA----TATAGAGGGCCACt 5' :|| || |||| ||||||| EST: 5' tccTTTCTTCCGAATAT-GCCCGGTGg 3'
bxy-novel-01	CJ987391:(255,286)	153	C46F4.2:(acs-17 long-chain-fatty-acid coA ligase)	miR: 3' gtAAAACCTGCT---------GGATTGTAAAa 5' | |||||||| :||||:|||| EST: 5' acTATTGGACGAGACCTTCTTTCTAATATTTt 3'
bxy-miR-786	CJ987438:(106,132)	153	K11G12.4b:(smf-1)	miR: 3' aaGTCTGAAAGCTT------CCCGTAAt 5' ||| |||||||| ||||:|| EST: 5' ttCAG-CTTTCGAAAGCTTTGGGCGTTt 3'
bxy-novel-30	CJ987527:(439,466)	153	K09G1.1c	miR: 3' gaaAACTA------AAACTGCTGGTCAa 5' ||||| |||| ||:||||| EST: 5' tggTTGATGGTGCATTTGTCGGCCAGTt 3'
bxy-let-7	CJ987617:(229,257)	153	D1007.6:(rps-10 40S ribosomal protein S10)	miR: 3' ttgATA--TGTTGGA-----TGATGGAGt 5' ||| | |||| |||||||| EST: 5' aggTATTGAGTACCTCCGCGACTACCTCg 3'
bxy-miR-252	CJ987665:(44,67)	153	C40H1.4:(elo-4 Yeast hypothetical YCR34W)	miR: 3' aaTGGACGCCGT-GATGATGAATc 5' |||||: :: |||||||||: EST: 5' tgACCTGTTTTGTCTACTACTTGa 3'
bxy-miR-40	CJ987801:(264,289)	153	T02E1.3b:(gla-3 Zinc finger C-x8-C-x5-C-x3-H type (and similar).)	miR: 3' agtCGCTTACAT----TTGGGCCACt 5' | || || | :|||||||| EST: 5' tccGAGATTGGACAAGGACCCGGTGg 3'
bxy-novel-03	CJ987850:(345,376)	153	C44H9.1:(ugt-15 UDP-glucuronosyltransferase)	miR: 3' caTTTTG-AGATGTACC------AGTGCCCaa 5' ||||| |||: :||| ||||||| EST: 5' aaAAAACTTCTGGGTGGAGGAGTTCACGGGct 3'
bxy-miR-252	CJ987858:(402,425)	153	F47B10.1	miR: 3' aaTGGAC-GCCGTGATGATGAAtc 5' ||| | ||| | |||||||| EST: 5' tcACCCGCCGGGAGTACTACTTca 3'
bxy-novel-04	CJ987859:(120,142)	153	W09D6.6:(hmt-1 multidrug resistance protein (p-glycoprotein))	miR: 3' ttgacaGTTGTCCACCGAGAGAa 5' |||::|| ||||:||| EST: 5' atggcgCAATGGGAGGCTTTCTc 3'
bxy-novel-02	CJ988230:(270,300)	153	K12G11.4:(sodh-2 alcohol dehydrogenase)	miR: 3' ttGCTT---TCA-----TTTAAGATGCCCAa 5' :||| ||| :|||||||:|||| EST: 5' atTGAACCCAGTCCCCGGAATTCTATGGGTt 3'
bxy-novel-21	CJ988254:(108,127)	153	Y82E9BR.3	miR: 3' acaGCTAGGATAAAGCGGGGg 5' :||||||: |||||||: EST: 5' tcaTGATCCTG-TTCGCCCTc 3'
bxy-miR-234*	CJ988350:(180,205)	153	T01B11.2a	miR: 3' acAGGTAACGGTCTC---TTATGGGt 5' ||||| | || || ||||||: EST: 5' tgTCCATGGGCAAAGGCCAATACCTg 3'
bxy-novel-03*	CJ988387:(315,334)	153	F28H1.2:(cpn-3 calponin)	miR: 3' ccaTGGGCAGGTCATCTCAAa 5' ||:|||:| ||:||||| EST: 5' tcaACTCGTTC-GTGGAGTTc 3'
bxy-novel-03*	CJ988398:(315,334)	153	F28H1.2:(cpn-3 calponin)	miR: 3' ccaTGGGCAGGTCATCTCAAa 5' ||:|||:| ||:||||| EST: 5' tcaACTCGTTC-GTGGAGTTc 3'
bxy-novel-31	CJ988457:(274,298)	153	T20D3.7b:(vps-26)	miR: 3' cgtCTTTTG-GAACCGCTCATGTTt 5' |:| || ||||| |||||:| EST: 5' gacGGATACGGTTGGCAAGTACGAg 3'
bxy-novel-03*	CJ988482:(315,334)	153	F28H1.2:(cpn-3 calponin)	miR: 3' ccaTGGGCAGGTCATCTCAAa 5' ||:|||:| ||:||||| EST: 5' tcaACTCGTTC-GTGGAGTTc 3'
bxy-miR-124	CJ988513:(76,96)	153	C38C6.2:(atgp-2 Alpha amylase)	miR: 3' accgAAAGTGGCGCACGGAAt 5' |||:|:|| |||:||| EST: 5' ttaaTTTTATCGAGTGTCTTa 3'
bxy-novel-29	CJ988565:(172,198)	153	F54C1.7:(pat-10 calcium binding protein)	miR: 3' aaaAG-GGCTGC----CTGACTATGAa 5' || ||||:| |||||||:|| EST: 5' agaTCGCCGATGATCTGACTGATGCTc 3'
bxy-novel-14	CJ988853:(125,147)	153	F31C3.1:(cyn-5 cyclophillin)	miR: 3' agTGAGAAGTGAGCAACTCTAAc 5' :| || | ||||||||| EST: 5' gaGCGCTGGAACAGTTGAGATTg 3'
bxy-novel-19	CJ988874:(174,197)	153	F11A5.12:(stdh-2 Estradiol 17-beta-dehydrogenase)	miR: 3' ttGCTTTCATGGCCG-TGAAAAtg 5' |||:| ||:||| |||||| EST: 5' aaCGAGACGACTGGCTACTTTTtc 3'
bxy-novel-14	CJ988883:(271,296)	153	F25B5.4c:(ubq-1)	miR: 3' agTGAGAAGTGAGCAACTCTAAc 5' || | |||||| |||||:|| EST: 5' agAC-CATCACTC-TTGAGGTTg 3'
bxy-novel-28	CJ988905:(148,170)	153	K08E7.8a	miR: 3' taATGTG--GACTGTCGGTAAAat 5' ||||: ||||| ||||||| EST: 5' tgTACATTACTGAC-GCCATTTac 3'
bxy-miR-234*	CJ988922:(51,73)	153	B0507.2	miR: 3' acAGGTAACGGTCTCTTATGGGt 5' || :| |||| ||||:||| EST: 5' agTCGGTACCCAGTGAATGCCCc 3'
bxy-novel-03*	CJ988961:(315,334)	153	F28H1.2:(cpn-3 calponin)	miR: 3' ccaTGGGCAGGTCATCTCAAa 5' ||:|||:| ||:||||| EST: 5' tcaACTCGTTC-GTGGAGTTc 3'
bxy-novel-14	CJ988981:(308,331)	153	T06D8.8:(rpn-9)	miR: 3' agTGAGAAGT-GAGCAACTCTAac 5' :|||| || :| |||||||| EST: 5' acGCTCTGCAGTTGGTTGAGATcg 3'
bxy-novel-03*	CJ989004:(315,334)	153	F28H1.2:(cpn-3 calponin)	miR: 3' ccaTGGGCAGGTCATCTCAAa 5' ||:|||:| ||:||||| EST: 5' tcaACTCGTTC-GTGGAGTTc 3'
bxy-novel-03*	CJ989051:(315,334)	153	F28H1.2:(cpn-3 calponin)	miR: 3' ccaTGGGCAGGTCATCTCAAa 5' ||:|||:| ||:||||| EST: 5' tcaACTCGTTC-GTGGAGTTc 3'
bxy-novel-03*	CJ989205:(316,335)	153	F28H1.2:(cpn-3 calponin)	miR: 3' ccaTGGGCAGGTCATCTCAAa 5' ||:|||:| ||:||||| EST: 5' tcaACTCGTTC-GTGGAGTTc 3'
bxy-novel-03	CJ989209:(65,91)	153	C46C2.1b:(wnk-1 serine\/threonine kinase)	miR: 3' cattttGAGA--TGTACCAGTGCCCaa 5' :||| | ||||||||||| EST: 5' tgtgtcTTCTGGAGATGGTCACGGGag 3'
bxy-novel-03*	CJ989352:(315,334)	153	F28H1.2:(cpn-3 calponin)	miR: 3' ccaTGGGCAGGTCATCTCAAa 5' ||:|||:| ||:||||| EST: 5' tcaACTCGTTC-GTGGAGTTc 3'
bxy-novel-17	CJ989383:(89,107)	153	C34F6.8:(idh-2 Isocitrate and isopropylmalate dehydrogenases)	miR: 3' agCGGGTTATTTAGGGGCCACt 5' | :||| || ||||||| EST: 5' agGGTCAAGAA---CCCGGTGg 3'
bxy-miR-234*	CJ989418:(185,210)	153	T01B11.2a	miR: 3' acAGGTAACGGTCTC---TTATGGGt 5' ||||| | || || ||||||: EST: 5' tgTCCATGGGCAAAGGCCAATACCTg 3'
bxy-miR-234*	CJ989424:(189,214)	153	T01B11.2b	miR: 3' acAGGTAACGGTCTC---TTATGGGt 5' ||||| | || || ||||||: EST: 5' tgTCCATGGGCAAAGGCCAATACCTg 3'
bxy-miR-124	CJ989458:(88,109)	153	T02D1.6	miR: 3' accGAA-A-GTGGCGCACGGAAt 5' ||| | :|:|| ||||||| EST: 5' catCTTATATATCG-GTGCCTTa 3'
bxy-novel-18	CJ989828:(194,222)	153	F25H2.5	miR: 3' taTGGGATTT----TG--GAAACTAGAGt 5' |:|:|:|| || | ||||||| EST: 5' acATCTTGAAGAGCACTACCGTGATCTCa 3'
bxy-miR-234*	CJ989877:(103,128)	153	T01B11.2a	miR: 3' acAGGTAACGGTCTC---TTATGGGt 5' ||||| | || || ||||||: EST: 5' tgTCCATGGGCAAAGGCCAATACCTg 3'
bxy-novel-21	CJ989999:(93,112)	153	Y82E9BR.3	miR: 3' acaGCTAGGATAAAGCGGGGg 5' :||||||: |||||||: EST: 5' tcaTGATCCTG-TTCGCCCTc 3'
bxy-miR-234*	CJ990035:(186,211)	153	T01B11.2b	miR: 3' acAGGTAACGGTCTC---TTATGGGt 5' ||||| | || || ||||||: EST: 5' tgTCCATGGGCAAAGGCCAATACCTg 3'
bxy-miR-184	CJ990143:(71,93)	153	F25H5.4:(eft-2 Elongation factor Tu family (contains ATP\/GTP binding P-loop))	miR: 3' cgAGGAATAGTCTGAAGGCAGGt 5' ||||| |:|| |||||:| EST: 5' gaTCCTTCCCGGAAATCCGTTCg 3'
bxy-miR-184	CJ990175:(111,134)	153	F26H9.4	miR: 3' cgAG-GAATAGTCTGAAGGCAGGt 5' || || || ||:||:||||| EST: 5' cgTCTCTAATGTGATTTTCGTCCa 3'
bxy-miR-40	CJ990256:(48,69)	153	F41H10.6c	miR: 3' agtcgcttaCATTTGGGCCACt 5' |||: ||||||| EST: 5' gatgatacgGTAGCCCCGGTGc 3'
bxy-novel-04	CJ990664:(191,217)	153	C48A7.2	miR: 3' ttGAC---AGTTG-TCCACCGAGAGAa 5' ||| ||| | | |||||||| EST: 5' ggCTGGAATCATCTCCGCGGCTCTCTa 3'
bxy-novel-03*	CJ990763:(315,334)	153	F28H1.2:(cpn-3 calponin)	miR: 3' ccaTGGGCAGGTCATCTCAAa 5' ||:|||:| ||:||||| EST: 5' tcaACTCGTTC-GTGGAGTTc 3'
bxy-novel-14	CJ990834:(372,394)	153	W06D4.6:(rad-54 SNF2 and others N-terminal domain)	miR: 3' agTGAGAAGTGAGCAACTCTAAc 5' :||| | ||||||||| EST: 5' atGCTCACGAAAAGTTGAGATTg 3'
bxy-miR-184	CJ991039:(111,131)	153	Y34D9A.10:(vps-4)	miR: 3' cgAGGAATAGTCTGAAGGCAGGt 5' |:||| ||:| ||:||||| EST: 5' ccTTCTTCTCGG--TTTCGTCCa 3'
bxy-miR-184	CJ991100:(1,23)	153	W10C8.5	miR: 3' cgAGGAAT-AGTC-TGAAGGCAGGt 5' ||| | || | :| ||||||| EST: 5' --TCCACAGTCCGCGCCTCCGTCCa 3'
bxy-miR-786	CJ991166:(350,376)	153	Y69A2AR.4:(smf-3)	miR: 3' aaGTCTGAAAGCTT------CCCGTAAt 5' ||| |||||||| ||||:|| EST: 5' ttCAG-CTTTCGAAAGCTTTGGGCGTTt 3'
bxy-novel-05	CJ991307:(76,102)	153	Y71H2AM.2	miR: 3' agTTTACT---TCTTTTTCTT-AGAGt 5' |||||| ||:||:|||| |||| EST: 5' cgAAATGAGTCAGGAAGAGAATTCTCa 3'
bxy-novel-18	CJ991328:(188,216)	153	F25H2.5	miR: 3' taTGGGATTT----TG--GAAACTAGAGt 5' |:|:|:|| || | ||||||| EST: 5' acATCTTGAAGAGCACTACCGTGATCTCa 3'
bxy-novel-21	CJ991377:(170,195)	153	C11D2.7	miR: 3' acAGCTAGG---AT--AAAGCGGGGg 5' ||||| | |: |||||||| EST: 5' ggTCGATACAGGTGCCATTCGCCCCg 3'
bxy-novel-14	CJ991389:(360,385)	153	F25B5.4c:(ubq-1)	miR: 3' agTGAGAAGTGAGCAACTCTAAc 5' || | |||||| |||||:|| EST: 5' agAC-CATCACTC-TTGAGGTTg 3'
bxy-miR-124	CJ991393:(365,384)	153	W02F12.5	miR: 3' accGAAAGTGGCGCACGGAat 5' ||||||:| ||||||| EST: 5' ctcCTTTCATC-CGTGCCTct 3'
bxy-let-7	CJ991419:(179,207)	153	D1007.6:(rps-10 40S ribosomal protein S10)	miR: 3' ttgATA--TGTTGGA-----TGATGGAGt 5' ||| | |||| |||||||| EST: 5' aggTATTGAGTACCTCCGCGACTACCTCg 3'
bxy-novel-14	CJ991479:(22,47)	153	F25B5.4c:(ubq-1)	miR: 3' agTGAGAAGTGA---GCAACTCTAAc 5' || || ||:| :||||||:|| EST: 5' ctACACTCCATTTGGTGTTGAGGTTg 3'
bxy-miR-277	CJ991621:(134,153)	153	C02C6.1b:(dyn-1)	miR: 3' agCATG-GTCTAACCACGTAAAc 5' |||: ||| | ||||||| EST: 5' tcGTATGCAG---GATGCATTTg 3'
bxy-novel-04	CJ991667:(242,265)	153	F53F8.2:(srsx-35)	miR: 3' ttGACA-GTTGTCCACCGAGAGAa 5' | || ::: || |||||||| EST: 5' gaCAGTATGGGAGCCGGCTCTCTg 3'
bxy-novel-14	CJ991760:(176,201)	153	F25B5.4c:(ubq-1)	miR: 3' agTGAGAAGTGAGCAACTCTAAc 5' || | |||||| |||||:|| EST: 5' agAC-CATCACTC-TTGAGGTTg 3'
bxy-novel-03*	CJ991835:(315,334)	153	F28H1.2:(cpn-3 calponin)	miR: 3' ccaTGGGCAGGTCATCTCAAa 5' ||:|||:| ||:||||| EST: 5' tcaACTCGTTC-GTGGAGTTc 3'
bxy-novel-11	CJ991878:(188,210)	153	C02A12.1:(gst-33 glutathione S-transferase)	miR: 3' taTCTGTACTACTGTTATGGAGt 5' ||| | ||| : |||:|||| EST: 5' ccAGAGACGATTGGAATGCCTCa 3'
bxy-novel-03*	CJ991912:(304,323)	153	F28H1.2:(cpn-3 calponin)	miR: 3' ccaTGGGCAGGTCATCTCAAa 5' ||:|||:| ||:||||| EST: 5' tcaACTCGTTC-GTGGAGTTc 3'
bxy-novel-20	CJ991970:(86,108)	153	T23G5.2a	miR: 3' tcGTCGGTTGTTGCGTGTATAGt 5' |: |||| ::|| ||||:|| EST: 5' ggCGTCCAAGGGCGGACATGTCc 3'
bxy-novel-11	CJ992208:(17,43)	153	E01B7.1	miR: 3' taTCTGTACT-A---CTGTTATGGAGt 5' ||:|: |: | | |:||||||| EST: 5' ctAGGCGGGGCTAGGGTCGATACCTCa 3'
bxy-novel-21	CJ992245:(160,179)	153	Y82E9BR.3	miR: 3' acaGCTAGGATAAAGCGGGGg 5' :||||||: |||||||: EST: 5' tcaTGATCCTG-TTCGCCCTc 3'
bxy-novel-22	EL740219:(242,262)	153	F11C3.3:(unc-54 myosin heavy chain)	miR: 3' aacGA-ACAATATAGAGGGCCACt 5' || ||||: | ||||||| EST: 5' cgcCTCTGTTG---CCCCCGGTGg 3'
bxy-novel-29	CJ978981:(307,328)	152	C36E6.3:(mlc-1)	miR: 3' aaaaggGCTGCCTGACTATGAa 5' |||: |||||:|||| EST: 5' ggtgaaCGATTGACTGGTACTg 3'
bxy-novel-11	CJ979159:(215,237)	152	F58G6.5d:(nhr-34)	miR: 3' taTCTGTACTACTGTTATGG-AGt 5' |||:: |||||||||||| || EST: 5' ccAGATG-GATGACAATACCATCg 3'
bxy-miR-184	CJ979181:(24,46)	152	H28O16.1d	miR: 3' cgAGGAATAGTCTGA-AGGCAGGt 5' |:| || ||: | ||||||| EST: 5' tgTTC-TACAAGGGTGTCCGTCCa 3'
bxy-miR-786	CJ979325:(467,488)	152	F27D9.2	miR: 3' aaGTCTGAAAGCTTCCCGTAAt 5' |||::| : : ||||||| EST: 5' gcCAGGTTGATTGTGGGCATTg 3'
bxy-novel-20	CJ979428:(356,380)	152	C04C3.3	miR: 3' tcGTCGGTTGTTGC---GTGTATAGt 5' | ||||| |||| :||||:|| EST: 5' tgCTGCCAA-AACGTTCTACATGTCt 3'
bxy-novel-04	CJ979448:(250,271)	152	T21B10.2c:(enol-1)	miR: 3' ttGACAGTTGTCCACCGAGAGaa 5' :| ||||::|| ||||||| EST: 5' tgTTATCAATGGG-GGCTCTCat 3'
bxy-novel-20	CJ979501:(400,424)	152	C04C3.3	miR: 3' tcGTCGGTTGTTGC---GTGTATAGt 5' | ||||| |||| :||||:|| EST: 5' tgCTGCCAA-AACGTTCTACATGTCt 3'
bxy-miR-786	CJ979504:(28,50)	152	F49E2.1b	miR: 3' aaGTCTGAAA-GCTTCCCGTAAt 5' ||||:||| :||||||::|| EST: 5' atCAGATTTTGTGAAGGGTGTTt 3'
bxy-novel-09	CJ979694:(393,416)	152	W02A2.1:(fat-2 Fatty acid desaturase)	miR: 3' tttCCGG-ACTTTTGTCAGCGTtt 5' |||| ||: || ||||||| EST: 5' attGGCCATGGCAAAAGTCGCAtc 3'
bxy-miR-234*	CJ979751:(84,110)	152	K04F10.4f:(bli-4)	miR: 3' acaGGTAAC---GGTCT-CTTATGGGt 5' |||| | |:||| ||||:||| EST: 5' agaCCATGGTATCTAGAGGAATGCCCa 3'
bxy-novel-20	CJ979795:(355,379)	152	C04C3.3	miR: 3' tcGTCGGTTGTTGC---GTGTATAGt 5' | ||||| |||| :||||:|| EST: 5' tgCTGCCAA-AACGTTCTACATGTCt 3'
bxy-novel-26	CJ979907:(430,452)	152	K02B12.7	miR: 3' aacGGCGTTTGTAAGGGGCCACt 5' |:||||: |||| |||||| EST: 5' tctCTGCAAGGATTCGCCGGTGg 3'
bxy-novel-04	CJ979914:(460,481)	152	T21B10.2c:(enol-1)	miR: 3' ttGACAGTTGTCCACCGAGAGaa 5' :| ||||::|| ||||||| EST: 5' tgTTATCAATGGG-GGCTCTCat 3'
bxy-novel-04	CJ979990:(460,481)	152	T21B10.2c:(enol-1)	miR: 3' ttGACAGTTGTCCACCGAGAGaa 5' :| ||||::|| ||||||| EST: 5' tgTTATCAATGGG-GGCTCTCat 3'
bxy-novel-29	CJ980102:(407,429)	152	C34E10.6:(atp-2 ATP synthase beta chain)	miR: 3' aaAAGGGCTGCCT-GACTATGAa 5' |||||| |||| |||| ||| EST: 5' caTTCCCGTCGGAGCTGAGACTc 3'
bxy-miR-100	CJ980117:(254,273)	152	Y53G8B.4b:(nipa-1)	miR: 3' tgTGTTCAAGCCTAGATGCCCAa 5' | ||| |||: ||||||| EST: 5' tcAGAAG-GCGGG--TACGGGTa 3'
bxy-miR-184	CJ980245:(349,375)	152	ZK455.1:(aco-1 iron-responsive element-binding like protein)	miR: 3' cgaGGAATAGT--CTG--AAGGCAGGt 5' :|||:|:| ||| ||||||:| EST: 5' ggaTCTTGTTATTGACCATTCCGTTCa 3'
bxy-novel-10	CJ980292:(70,91)	152	B0228.7	miR: 3' tcCGCAGTAG--AGCTTGACCt 5' |: ||||| ||||||| EST: 5' tgGTATCATCGGAGGAACTGGa 3'
bxy-miR-124	CJ980340:(228,253)	152	T11F9.2b:(tag-140 Human mRNA (KIAA0062) like)	miR: 3' accGAA----AGTGGCG-CACGGAAt 5' ||| |||:| : ||||||| EST: 5' cccCTTGGCATCATCATGGTGCCTTt 3'
bxy-miR-252	CJ980379:(90,112)	152	K04H4.1b:(emb-9 collagen)	miR: 3' aatGGACGCCGTGATGATGAAtc 5' | ||:| | ||||||||| EST: 5' ttcCGTGTGCCCCTACTACTTtt 3'
bxy-miR-184	CJ980413:(82,104)	152	H28O16.1d	miR: 3' cgAGGAATAGTCTGA-AGGCAGGt 5' |:| || ||: | ||||||| EST: 5' tgTTC-TACAAGGGTGTCCGTCCa 3'
bxy-novel-21	CJ980518:(136,158)	152	F37C12.4:(rpl-36 Ribosomal protein YL39)	miR: 3' acagcTAG-GA-TAAAGCGGGGg 5' ||| || : |||||||| EST: 5' gcgaaATCACTGGCTTCGCCCCc 3'
bxy-miR-29	CJ980535:(470,494)	152	Y32H12A.3:(dhs-9 dehydrogenase)	miR: 3' tcTCGTCGAAG---TGTACCACGAt 5' || | | | |:|||||||| EST: 5' cgAGATGATCCAGAATATGGTGCTg 3'
bxy-novel-02	CJ980644:(97,120)	152	Y51A2D.18	miR: 3' ttgCTT-TCATTTAAGATGCCCAa 5' ||| | : : ||||||||| EST: 5' ttgGAACACCGCGATCTACGGGTt 3'
bxy-novel-33-5p	CJ980869:(258,279)	152	C38C3.5b:(unc-60 actin depolymerizing factor)	miR: 3' ctATTCGAGTTAAGATGTCCCc 5' | ||||:::| :|||:||| EST: 5' gaTCAGCTTGGTGTTACGGGGg 3'
bxy-novel-09	CJ980931:(247,270)	152	Y16B4A.2	miR: 3' tttCCG-GACTTTTGTCAGCGTTt 5' ||: :||||:: ||||||:| EST: 5' tctGGTATTGAAGGGAGTCGCGAt 3'
bxy-novel-08	CJ980975:(1,21)	152	B0334.1:(ttr-18 Transthyretin-like family)	miR: 3' tttGCTAAAGTATGCAGCTCACga 5' :|||||| | || |||||| EST: 5' --cTGATTTCTTCCG-CGAGTGga 3'
bxy-novel-02	CJ980985:(73,95)	152	F02E9.9b	miR: 3' ttGCTT-TCATTTAAGATGCCCaa 5' |||| || |:||| |||||| EST: 5' gtCGAAGAGAAGATT-TACGGGct 3'
bxy-miR-234*	CJ981035:(143,166)	152	Y45G12B.3	miR: 3' acaGGTAACGGT-CTCTTATGGGt 5' ||:|| | | |:|||||||: EST: 5' gtcCCGTTCCGAGGGGAATACCTg 3'
bxy-novel-09	CJ981052:(45,68)	152	T19B4.1	miR: 3' tttCCGGACTT-TTGTCAGCGTTt 5' ||:: ||| |::||||||:| EST: 5' ttcGGTTCGAAGAGTAGTCGCGAa 3'
bxy-miR-234*	CJ981088:(359,381)	152	R09F10.1	miR: 3' acaGGTAACGGTCTCTTATGGGt 5' |||||| || ||||||: EST: 5' ccgCCATTGAAAGTCAATACCTt 3'
bxy-novel-11	CJ981105:(149,170)	152	C10F3.7	miR: 3' taTCTGTACTACTGTTATGGAGt 5' ||| :||: | ||||:|||| EST: 5' gtAGA-GTGGAGCCAATGCCTCa 3'
bxy-novel-29	CJ981169:(257,278)	152	C36E6.3:(mlc-1)	miR: 3' aaaaggGCTGCCTGACTATGAa 5' |||: |||||:|||| EST: 5' ggtgaaCGATTGACTGGTACTg 3'
bxy-novel-04	CJ981222:(255,277)	152	K12F2.1:(myo-3 myosin heavy chain)	miR: 3' ttgacagTTGTCCACCGAGAGaa 5' |||||| ||||||| EST: 5' aagggcaAACAGGAGGCTCTCcg 3'
bxy-miR-786	CJ981289:(161,195)	152	C05D11.12:(let-721 YAAS)	miR: 3' aaGT-CTGAAA---GCTT---------CCCGTAAt 5' || ||:||| |||| ||||||| EST: 5' tgCACGATTTTTGCCGAAGGATGCCGCGGGCATTt 3'
bxy-novel-04	CJ981297:(461,482)	152	T21B10.2c:(enol-1)	miR: 3' ttGACAGTTGTCCACCGAGAGaa 5' :| ||||::|| ||||||| EST: 5' tgTTATCAATGGG-GGCTCTCat 3'
bxy-novel-02	CJ981319:(361,383)	152	F35G12.6:(mab-21)	miR: 3' ttGCTTTCATTTA-AGATGCCCAa 5' || :|||| :| ||||:|||| EST: 5' aaCG-GAGTATGTCTCTATGGGTt 3'
bxy-novel-33-5p	CJ981411:(123,144)	152	C38C3.5a:(unc-60 actin depolymerizing factor)	miR: 3' ctATTCGAGTTAAGATGTCCCc 5' | ||||:::| :|||:||| EST: 5' gaTCAGCTTGGTGTTACGGGGg 3'
bxy-novel-29	CJ981444:(297,318)	152	C36E6.3:(mlc-1)	miR: 3' aaaaggGCTGCCTGACTATGAa 5' |||: |||||:|||| EST: 5' ggtgaaCGATTGACTGGTACTg 3'
bxy-novel-29	CJ981513:(297,318)	152	C36E6.3:(mlc-1)	miR: 3' aaaaggGCTGCCTGACTATGAa 5' |||: |||||:|||| EST: 5' ggtgaaCGATTGACTGGTACTg 3'
bxy-miR-29	CJ981622:(297,318)	152	Y41D4A.4	miR: 3' tcTCGTCGAAGTGTACCACGAt 5' :| |||| :|| |||||:| EST: 5' ggGGAAGCTCTACTTGGTGTTg 3'
bxy-novel-29	CJ981662:(417,439)	152	C34E10.6:(atp-2 ATP synthase beta chain)	miR: 3' aaAAGGGCTGCCT-GACTATGAa 5' |||||| |||| |||| ||| EST: 5' caTTCCCGTCGGAGCTGAGACTc 3'
bxy-miR-184	CJ981853:(25,47)	152	H28O16.1d	miR: 3' cgAGGAATAGTCTGA-AGGCAGGt 5' |:| || ||: | ||||||| EST: 5' tgTTC-TACAAGGGTGTCCGTCCa 3'
bxy-novel-04	CJ981893:(466,487)	152	T21B10.2c:(enol-1)	miR: 3' ttGACAGTTGTCCACCGAGAGaa 5' :| ||||::|| ||||||| EST: 5' tgTTATCAATGGG-GGCTCTCat 3'
bxy-miR-234*	CJ982015:(25,47)	152	R09F10.1	miR: 3' acaGGTAACGGTCTCTTATGGGt 5' |||||| || ||||||: EST: 5' ccgCCATTGAAAGTCAATACCTt 3'
bxy-miR-40	CJ982016:(180,199)	152	F53B6.4	miR: 3' agTCGCTTACATTTGGGCCACt 5' | || |||:||:|||||| EST: 5' gtATCG--TGTGAATCCGGTGt 3'
bxy-miR-234*	CJ982096:(330,354)	152	R11G11.14	miR: 3' acaggTAACGGTCTC--TTATGGGt 5' | ||:||||| ||||||: EST: 5' ttgggAATGTCAGAGGCAATACCTa 3'
bxy-novel-22	CJ982106:(280,304)	152	F26A1.8	miR: 3' aacgaACAATATAG--AGGGCCACt 5' || :|| | |||||||| EST: 5' ggcggTGCAGTAGCATTCCCGGTGa 3'
bxy-miR-184	CJ982232:(5,27)	152	F26E4.8:(tba-1 TBA-2 tubulin alpha-2 chain)	miR: 3' cgAGG-AATAGTCTGAAGGCAGGt 5' ||| ||| || ||||||| EST: 5' cgTCCGGAATCTAAC-TCCGTCCa 3'
bxy-novel-04	CJ982282:(377,398)	152	T21B10.2c:(enol-1)	miR: 3' ttGACAGTTGTCCACCGAGAGaa 5' :| ||||::|| ||||||| EST: 5' tgTTATCAATGGG-GGCTCTCat 3'
bxy-novel-10	CJ982303:(1,18)	152	T20G5.9	miR: 3' tccGCAGTAGAGCTTGACCt 5' || |:|| ||||||| EST: 5' -caCG-CGTCCGGAACTGGt 3'
bxy-novel-04	CJ982344:(458,479)	152	T21B10.2c:(enol-1)	miR: 3' ttGACAGTTGTCCACCGAGAGaa 5' :| ||||::|| ||||||| EST: 5' tgTTATCAATGGG-GGCTCTCat 3'
bxy-novel-29	CJ982421:(274,295)	152	C36E6.3:(mlc-1)	miR: 3' aaaaggGCTGCCTGACTATGAa 5' |||: |||||:|||| EST: 5' ggtgaaCGATTGACTGGTACTg 3'
bxy-novel-20	CJ982496:(212,232)	152	C34B2.6	miR: 3' tcgTCGGTTGTTGCGTGTATAGt 5' :|:|: : :||||||||| EST: 5' cagGGTCGTT--TGCACATATCa 3'
bxy-miR-40	CJ982551:(242,263)	152	Y69A2AR.18a	miR: 3' agTCGCTTACATTTGGGCCACt 5' :|| |||| : ||:||||| EST: 5' tgGGCCAATGAGTACTCGGTGt 3'
bxy-novel-31	CJ982590:(421,446)	152	C25B8.3c:(cpr-6)	miR: 3' cgTCTTTTGGAA--CCGCTCATGTTt 5' ||||||:||| | :||| |||| EST: 5' acAGAAAATCTTACGCTGAGGACAAg 3'
bxy-miR-50	CJ982780:(401,433)	152	F45E1.6:(his-71 Histone H3)	miR: 3' ttGGGTTC-------TTA--TGATCTGTATAGt 5' |||||| ||| :| ||||:|||| EST: 5' tgCCCAAGGACATCCAATTGGCCAGACGTATCc 3'
bxy-novel-19	CJ982867:(121,143)	152	F26H9.6:(rab-5 RAS-related protein)	miR: 3' ttGCT-TTCATGGCCGTGAAAATg 5' ||| :||:|| |||:||||| EST: 5' gaCGATTGGTGCC-GCATTTTTAa 3'
bxy-novel-27	CJ982924:(20,42)	152	W10C8.5	miR: 3' gtTGGTCGATTGG---TGTGACGGt 5' |||| |||| ||||||| EST: 5' aaACCA--AAACCTCTTCACTGCCt 3'
bxy-novel-29	CJ983017:(421,443)	152	C34E10.6:(atp-2 ATP synthase beta chain)	miR: 3' aaAAGGGCTGCCT-GACTATGAa 5' |||||| |||| |||| ||| EST: 5' caTTCCCGTCGGAGCTGAGACTc 3'
bxy-novel-29	CJ983140:(350,372)	152	C34E10.6:(atp-2 ATP synthase beta chain)	miR: 3' aaAAGGGCTGCCT-GACTATGAa 5' |||||| |||| |||| ||| EST: 5' caTTCCCGTCGGAGCTGAGACTc 3'
bxy-miR-184	CJ983146:(126,147)	152	T28C12.4b	miR: 3' cgAGGAATAGTCTGAAGGCAGGt 5' |::|||| :|: ||||||:| EST: 5' gcTTTTTAT-GGGGTTCCGTTCg 3'
bxy-novel-08	CJ983178:(188,214)	152	T13A10.11b:(sams-5)	miR: 3' ttTGCTAAAGTA--TGCA-GCTCACGa 5' :|| | |:| ||| ||||||| EST: 5' tgGCGCCTGCGTTCCCGTCCGAGTGCa 3'
bxy-miR-786	CJ983220:(440,462)	152	Y49F6B.1:(cyh-1)	miR: 3' aaGTCT-GAAAGCTTCCCGTAAt 5' | || ||||||||||||| | EST: 5' ttCCGACCTTTCGAAGGGCACTt 3'
bxy-novel-07	CJ983255:(371,393)	152	K07F5.13c:(npp-1)	miR: 3' caTGGGA-TTTAGATACTAGAGt 5' || | :|||||:||:|||| EST: 5' tgACGATGGAATCTGTGGTCTCa 3'
bxy-novel-29	CJ983278:(301,322)	152	C36E6.3:(mlc-1)	miR: 3' aaaaggGCTGCCTGACTATGAa 5' |||: |||||:|||| EST: 5' ggtgaaCGATTGACTGGTACTg 3'
bxy-novel-15	CJ983298:(80,103)	152	K02C4.4:(ltd-1 LIM domain)	miR: 3' gtGTGCCTAC----TTCCACGGTAa 5' |||||||| || ||||:|| EST: 5' acCACGGATGCTTCAA-GTGCTATa 3'
bxy-miR-40	CJ983446:(242,263)	152	Y69A2AR.18a	miR: 3' agTCGCTTACATTTGGGCCACt 5' :|| |||| : ||:||||| EST: 5' tgGGCCAATGAGTACTCGGTGt 3'
bxy-novel-31	CJ983482:(421,446)	152	C25B8.3c:(cpr-6)	miR: 3' cgTCTTTTGGAA--CCGCTCATGTTt 5' ||||||:||| | :||| |||| EST: 5' acAGAAAATCTTACGCTGAGGACAAg 3'
bxy-novel-26	CJ983488:(6,28)	152	C56A3.6	miR: 3' aacGGCGTTTGTAAGGGGCCACt 5' |: ||||: | ||:||||| EST: 5' attCTCCAAATTTGCCTCGGTGg 3'
bxy-novel-21	CJ983709:(157,179)	152	F37C12.4:(rpl-36 Ribosomal protein YL39)	miR: 3' acagcTAG-GA-TAAAGCGGGGg 5' ||| || : |||||||| EST: 5' gcgaaATCACTGGCTTCGCCCCc 3'
bxy-miR-234*	CJ983784:(250,273)	152	C09B8.4	miR: 3' acaGGTAACGGTCTC-TTATGGGt 5' || ||| ::||| ||||:|| EST: 5' aaaCCCTTGGTGGAGCAATATCCa 3'
bxy-novel-19	CJ983846:(143,165)	152	F26H9.6:(rab-5 RAS-related protein)	miR: 3' ttGCT-TTCATGGCCGTGAAAATg 5' ||| :||:|| |||:||||| EST: 5' gaCGATTGGTGCC-GCATTTTTAa 3'
bxy-novel-04	CJ983852:(176,197)	152	T21B10.2c:(enol-1)	miR: 3' ttGACAGTTGTCCACCGAGAGaa 5' :| ||||::|| ||||||| EST: 5' tgTTATCAATGGG-GGCTCTCat 3'
bxy-novel-33-5p	CJ983969:(117,138)	152	C38C3.5b:(unc-60 actin depolymerizing factor)	miR: 3' ctATTCGAGTTAAGATGTCCCc 5' | ||||:::| :|||:||| EST: 5' gaTCAGCTTGGTGTTACGGGGg 3'
bxy-novel-29	CJ984027:(215,236)	152	C36E6.3:(mlc-1)	miR: 3' aaaaggGCTGCCTGACTATGAa 5' |||: |||||:|||| EST: 5' ggtgaaCGATTGACTGGTACTg 3'
bxy-miR-184	CJ984053:(353,379)	152	ZK455.1:(aco-1 iron-responsive element-binding like protein)	miR: 3' cgaGGAATAGT--CTG--AAGGCAGGt 5' :|||:|:| ||| ||||||:| EST: 5' ggaTCTTGTTATTGACCATTCCGTTCa 3'
bxy-novel-04	CJ984085:(342,363)	152	T21B10.2c:(enol-1)	miR: 3' ttGACAGTTGTCCACCGAGAGaa 5' :| ||||::|| ||||||| EST: 5' tgTTATCAATGGG-GGCTCTCat 3'
bxy-novel-29	CJ984207:(298,319)	152	C36E6.3:(mlc-1)	miR: 3' aaaaggGCTGCCTGACTATGAa 5' |||: |||||:|||| EST: 5' ggtgaaCGATTGACTGGTACTg 3'
bxy-novel-19	CJ984290:(87,109)	152	F26H9.6:(rab-5 RAS-related protein)	miR: 3' ttGCT-TTCATGGCCGTGAAAATg 5' ||| :||:|| |||:||||| EST: 5' gaCGATTGGTGCC-GCATTTTTAa 3'
bxy-novel-33-5p	CJ984312:(156,177)	152	C38C3.5b:(unc-60 actin depolymerizing factor)	miR: 3' ctATTCGAGTTAAGATGTCCCc 5' | ||||:::| :|||:||| EST: 5' gaTCAGCTTGGTGTTACGGGGg 3'
bxy-novel-22	CJ984413:(353,386)	152	Y54G11A.10b:(lin-7 PDZ domain (Also known as DHR or GLGF).)	miR: 3' aacgaacAATATAGA-----------GGGCCACt 5' |||||||| ||||||| EST: 5' cgccaatTTATATCTCCAGAATTATCCCCGGTGg 3'
bxy-miR-234*	CJ984481:(21,42)	152	ZK909.2m:(kin-1)	miR: 3' acAGGTAACGGTCTCTTATGGGt 5' ||| ||||| |||||||: EST: 5' agTCC-TTGCCTTCGAATACCTa 3'
bxy-novel-33-5p	CJ984502:(430,452)	152	MTCE.26	miR: 3' ctATTCGAGT-TAAGATGTCCCc 5' | ||||:: ||| |:||||| EST: 5' ctTTAGCTTGCATTGTGCAGGGg 3'
bxy-novel-13	CJ984539:(348,367)	152	C30H7.2b	miR: 3' tcTACTCAGATCAGACTAGAGt 5' ||| ||:|| |||||:|| EST: 5' agATGCGTTTA--CTGATTTCa 3'
bxy-novel-01	CJ984546:(247,270)	152	F01F1.12a	miR: 3' gtaAAACCTGCTGG-ATTGTAAAa 5' ||||| ||||| | |||||| EST: 5' agcTTTGGCCGACCATCACATTTt 3'
bxy-novel-10	CJ984566:(515,532)	152	Y65B4BR.5a	miR: 3' tccgCAGTAGAGCTTGACCt 5' | || ||||||||| EST: 5' gaagGACA--TCGAACTGGt 3'
bxy-miR-50	CJ984569:(45,70)	152	F45G2.2a	miR: 3' ttGGGTTCTTATG--ATCTGTATAGt 5' ::|:|||| || :|||||:|| EST: 5' aaTTCGAGAAGACCGAGGACATGTCc 3'
bxy-miR-40	CJ984679:(168,187)	152	ZC190.1:(cln-3.3 intergral membrane protein)	miR: 3' agTCGCTTACATTTGGGCCACt 5' ||: ||| | ||||||| EST: 5' gaAGTACATG--ATCCCGGTGg 3'
bxy-novel-11	CJ984807:(177,199)	152	D2085.1:(pyr-1 glutamine-dependent carbamoyl-phosphate synthase, aspartate carbamoyltransferase, dihydroorotase)	miR: 3' taTCTGTACTACT-GTTATGGAGt 5' :||:|||| || | ||:|||| EST: 5' tgGGATATGA-GATCTATGCCTCg 3'
bxy-novel-02	CJ984870:(340,362)	152	C53D5.2	miR: 3' ttgctttCATTTAAGATGCCCAa 5' ||:|||| |:||||| EST: 5' cctcgttGTGAATTGTGCGGGTa 3'
bxy-novel-29	CJ984930:(245,267)	152	C34E10.6:(atp-2 ATP synthase beta chain)	miR: 3' aaAAGGGCTGCCT-GACTATGAa 5' |||||| |||| |||| ||| EST: 5' caTTCCCGTCGGAGCTGAGACTc 3'
bxy-novel-21	CJ985259:(44,61)	152	F54D8.2:(tag-174 Cytochrome C oxidase)	miR: 3' acAGCTAGGATAAAGCGGGGg 5' |||: :| |||||||| EST: 5' tcTCGGGTC---TTCGCCCCg 3'
bxy-novel-04	CJ985261:(470,491)	152	T21B10.2c:(enol-1)	miR: 3' ttGACAGTTGTCCACCGAGAGaa 5' :| ||||::|| ||||||| EST: 5' tgTTATCAATGGG-GGCTCTCat 3'
bxy-miR-40	CJ985327:(394,415)	152	T21G5.4	miR: 3' agTCGCTTACATTTGGGCCACt 5' | |||||| |||||||| | EST: 5' aaATCGAATGGAAACCCGGAGg 3'
bxy-miR-184	CJ985416:(36,59)	152	K10B3.8:(gpd-2)	miR: 3' cgaGGAATAGTC-TGAAGGCAGGt 5' ||| |:| :|||||||| EST: 5' cggCCTCCCCGGCTTTTCCGTCCa 3'
bxy-novel-20	CJ985502:(141,174)	152	H17B01.1b	miR: 3' tcgTCGGTTGTT-----------GCGTGTATAGt 5' || ||:||: ||:||||||| EST: 5' aagAGACAGCAGTGGTATTGTTCCGTACATATCt 3'
bxy-novel-31	CJ985548:(41,62)	152	R74.4b:(dnj-16)	miR: 3' cgtCTTTTGGAACCGCTCATGTTt 5' |||| ||||||: |||||| EST: 5' tatGAAATCCTTGGT--GTACAAa 3'
bxy-novel-20	CJ985560:(284,308)	152	R11G1.4b:(sax-1)	miR: 3' tcgTCGGTTGT-TG-CGTGTATAGt 5' || |||| || ||||||:|| EST: 5' gaaAGAGAACAGACTGCACATGTCc 3'
bxy-novel-11	CJ985644:(240,262)	152	Y63D3A.8	miR: 3' taTCT-GTACTACTGTTATGGAGt 5' :|| | ||| |:||:|||||| EST: 5' acGGAGCTTGA-GGCAGTACCTCc 3'
bxy-novel-27	CJ985743:(325,350)	152	F54D5.11	miR: 3' gtTGG-TCGA---TTGGTGTGACGGt 5' ||| :|:| :: |:||||||| EST: 5' tcACCTGGTTGGAGGGCGCACTGCCt 3'
bxy-miR-1822	CJ985745:(161,181)	152	Y110A7A.17a:(mat-1)	miR: 3' agccggaaaGAAACCGTCGAa 5' || |||||||| EST: 5' tccacggcgCTGTGGCAGCTc 3'
bxy-novel-04	CJ985851:(400,421)	152	T21B10.2c:(enol-1)	miR: 3' ttGACAGTTGTCCACCGAGAGaa 5' :| ||||::|| ||||||| EST: 5' tgTTATCAATGGG-GGCTCTCat 3'
bxy-miR-40	CJ985864:(407,428)	152	T21G5.4	miR: 3' agTCGCTTACATTTGGGCCACt 5' | |||||| |||||||| | EST: 5' aaATCGAATGGAAACCCGGAGg 3'
bxy-miR-40	CJ985985:(373,394)	152	T21G5.4	miR: 3' agTCGCTTACATTTGGGCCACt 5' | |||||| |||||||| | EST: 5' aaATCGAATGGAAACCCGGAGg 3'
bxy-novel-11	CJ986003:(322,343)	152	T23H2.5:(rab-10 RAS)	miR: 3' taTCTGTACTACTGTTATGGAGt 5' |||: |||||: ||:|||| EST: 5' gcAGAT-CGATGATCATGCCTCa 3'
bxy-miR-9	CJ986133:(336,362)	152	M195.1:(col-77 cuticle collagen)	miR: 3' tatGTTGATC------TATTGGTTTCt 5' ||:||:| | :||||||| EST: 5' gacCAGCTGGAGGACCAGGACCAAAGg 3'
bxy-novel-26	CJ986251:(99,120)	152	R03G5.1a:(eft-4 elongation factor EF-1-alpha)	miR: 3' aaCGGCGTTTGTAAGGGGCCACt 5' ||:| ||:| ||||:|||| EST: 5' tgGCTG-AAGCCGTCCCTGGTGa 3'
bxy-miR-100	CJ986256:(303,322)	152	Y53G8B.4b:(nipa-1)	miR: 3' tgTGTTCAAGCCTAGATGCCCAa 5' | ||| |||: ||||||| EST: 5' tcAGAAG-GCGGG--TACGGGTa 3'
bxy-miR-184	CJ986864:(159,187)	160	T27E4.8:(hsp-16.1 heat shock protein HSP16-1)	miR: 3' cgaGGA----ATAG--TCTGAAGGCAGGt 5' ||| |:|| ||: |||||||| EST: 5' acaCCTGCAATGTCCAAGGATTCCGTCCc 3'
bxy-miR-184	CJ987300:(186,214)	160	T27E4.8:(hsp-16.1 heat shock protein HSP16-1)	miR: 3' cgaGGA----ATAG--TCTGAAGGCAGGt 5' ||| |:|| ||: |||||||| EST: 5' acaCCTGCAATGTCCAAGGATTCCGTCCc 3'
bxy-miR-184	CJ986385:(48,69)	152	F41E6.6:(tag-196 cysteine protease and a protease inhibitor)	miR: 3' cgAGGAATAGTCTGAAGGCAGgt 5' ||: |||| || ||||||| EST: 5' gcTCTCTATC-GAATTCCGTCaa 3'
bxy-novel-26	CJ986385:(60,86)	152	F41E6.6:(tag-196 cysteine protease and a protease inhibitor)	miR: 3' aacGGC-GTTTGTAA---GGGGCCACt 5' ||| |||| : | ||||||| EST: 5' attCCGTCAAAAGCTGAAGCCCGGTGa 3'
bxy-novel-20	CJ986397:(363,387)	152	C04C3.3	miR: 3' tcGTCGGTTGTTGC---GTGTATAGt 5' | ||||| |||| :||||:|| EST: 5' tgCTGCCAA-AACGTTCTACATGTCt 3'
bxy-let-7	CJ986418:(45,69)	152	F08C6.1a:(adt-2 Thrombospondin)	miR: 3' ttgATATGTT----GGATGATGGAGt 5' |: |:|| ||| ||||||| EST: 5' cgaTGCATAACGTTCCT-CTACCTCa 3'
bxy-miR-29	CJ986493:(169,189)	152	C18B2.4	miR: 3' tcTCGTCGAAGT-GTACCACGat 5' ||||| ||| |||||||| EST: 5' caAGCAG--TCATCATGGTGCaa 3'
bxy-novel-09	CJ986517:(460,485)	152	T01B10.4b:(nhr-14)	miR: 3' tttCCGGACTT---TTGTCAGCGTTt 5' || || |: :|:||||||| EST: 5' tttGGGCTCAGCGCCGCGGTCGCAAa 3'
bxy-novel-29	CJ986622:(288,309)	152	C36E6.3:(mlc-1)	miR: 3' aaaaggGCTGCCTGACTATGAa 5' |||: |||||:|||| EST: 5' ggtgaaCGATTGACTGGTACTg 3'
bxy-novel-29	CJ986684:(420,442)	152	C34E10.6:(atp-2 ATP synthase beta chain)	miR: 3' aaAAGGGCTGCCT-GACTATGAa 5' |||||| |||| |||| ||| EST: 5' caTTCCCGTCGGAGCTGAGACTc 3'
bxy-miR-9	CJ986714:(253,279)	152	M195.1:(col-77 cuticle collagen)	miR: 3' tatGTTGATC------TATTGGTTTCt 5' ||:||:| | :||||||| EST: 5' gacCAGCTGGAGGACCAGGACCAAAGg 3'
bxy-novel-27	CJ986746:(427,448)	152	Y111B2A.8	miR: 3' gtTGGTCGATTGGTGTGACGGt 5' | |:| || ||:||:|||| EST: 5' aaAACGGGTATCCGCATTGCCg 3'
bxy-novel-12	CJ986754:(450,471)	152	R05D3.2	miR: 3' gcTCAGGGCTTCC--AAGTGAAt 5' || |||||:|| ||||:|| EST: 5' tcAG-CCCGAGGGTCTTCATTTg 3'
bxy-miR-184	CJ986883:(48,69)	152	F41E6.6:(tag-196 cysteine protease and a protease inhibitor)	miR: 3' cgAGGAATAGTCTGAAGGCAGgt 5' ||: |||| || ||||||| EST: 5' gcTCTCTATC-GAATTCCGTCaa 3'
bxy-novel-26	CJ986883:(60,86)	152	F41E6.6:(tag-196 cysteine protease and a protease inhibitor)	miR: 3' aacGGC-GTTTGTAA---GGGGCCACt 5' ||| |||| : | ||||||| EST: 5' attCCGTCAAAAGCTGAAGCCCGGTGa 3'
bxy-novel-22	CJ987017:(367,389)	152	T07H6.3b:(col-166)	miR: 3' aacgaacaataTAGAGGGCCACt 5' | ||||||||| EST: 5' ggacaagacggAACTCCCGGTGc 3'
bxy-novel-29	CJ987065:(322,343)	152	C36E6.3:(mlc-1)	miR: 3' aaaaggGCTGCCTGACTATGAa 5' |||: |||||:|||| EST: 5' ggtgaaCGATTGACTGGTACTg 3'
bxy-novel-10	CJ987120:(55,76)	152	B0228.7	miR: 3' tcCGCAGTAG--AGCTTGACCt 5' |: ||||| ||||||| EST: 5' tgGTATCATCGGAGGAACTGGa 3'
bxy-novel-22	CJ987167:(359,381)	152	F11G11.10:(col-17 collagen)	miR: 3' aacgaacaataTAGAGGGCCACt 5' | ||||||||| EST: 5' ggacaagccggAGCTCCCGGTGc 3'
bxy-novel-04	CJ987215:(433,454)	152	T21B10.2c:(enol-1)	miR: 3' ttGACAGTTGTCCACCGAGAGaa 5' :| ||||::|| ||||||| EST: 5' tgTTATCAATGGG-GGCTCTCat 3'
bxy-miR-234*	CJ987245:(286,310)	152	C06A6.3:(mvb-12)	miR: 3' acaggTAAC--GGTCTCTTATGGGt 5' || | ||:||||||||:| EST: 5' caaggATCGCTCCGGAGAATACTCc 3'
bxy-novel-29	CJ987340:(418,440)	152	C34E10.6:(atp-2 ATP synthase beta chain)	miR: 3' aaAAGGGCTGCCT-GACTATGAa 5' |||||| |||| |||| ||| EST: 5' caTTCCCGTCGGAGCTGAGACTc 3'
bxy-novel-07	CJ987348:(16,38)	152	W02D3.4	miR: 3' caTGG-GATTTAGATACTAGAGt 5' |:| ||:||| | ||:|||| EST: 5' gaATCACTGAATGTTTGGTCTCg 3'
bxy-novel-11	CJ987583:(164,185)	152	C10F3.7	miR: 3' taTCTGTACTACTGTTATGGAGt 5' ||| :||: | ||||:|||| EST: 5' gtAGA-GTGGAGCCAATGCCTCa 3'
bxy-novel-33-5p	CJ987585:(50,71)	152	C38C3.5a:(unc-60 actin depolymerizing factor)	miR: 3' ctATTCGAGTTAAGATGTCCCc 5' | ||||:::| :|||:||| EST: 5' gaTCAGCTTGGTGTTACGGGGg 3'
bxy-novel-33-5p	CJ987627:(156,177)	152	C38C3.5b:(unc-60 actin depolymerizing factor)	miR: 3' ctATTCGAGTTAAGATGTCCCc 5' | ||||:::| :|||:||| EST: 5' gaTCAGCTTGGTGTTACGGGGg 3'
bxy-novel-21	CJ987703:(43,60)	152	F54D8.2:(tag-174 Cytochrome C oxidase)	miR: 3' acAGCTAGGATAAAGCGGGGg 5' |||: :| |||||||| EST: 5' tcTCGGGTC---TTCGCCCCg 3'
bxy-miR-40	CJ987712:(372,393)	152	T21G5.4	miR: 3' agTCGCTTACATTTGGGCCACt 5' | |||||| |||||||| | EST: 5' aaATCGAATGGAAACCCGGAGg 3'
bxy-miR-184	CJ987826:(87,109)	152	H28O16.1d	miR: 3' cgAGGAATAGTCTGA-AGGCAGGt 5' |:| || ||: | ||||||| EST: 5' tgTTC-TACAAGGGTGTCCGTCCa 3'
bxy-novel-04	CJ987875:(10,31)	152	T21B10.2c:(enol-1)	miR: 3' ttGACAGTTGTCCACCGAGAGaa 5' :| ||||::|| ||||||| EST: 5' tgTTATCAATGGG-GGCTCTCat 3'
bxy-novel-26	CJ987947:(150,174)	152	K01C8.1	miR: 3' aacGGCG-TTTGTA-AGGGGCCACt 5' | || ||||:| |:|:||||| EST: 5' cttCAGCAAAACGTATTCTCGGTGa 3'
bxy-miR-786	CJ988039:(209,231)	152	F49E2.1b	miR: 3' aaGTCTGAAA-GCTTCCCGTAAt 5' ||||:||| :||||||::|| EST: 5' atCAGATTTTGTGAAGGGTGTTt 3'
bxy-miR-100	CJ988088:(315,334)	152	Y53G8B.4b:(nipa-1)	miR: 3' tgTGTTCAAGCCTAGATGCCCAa 5' | ||| |||: ||||||| EST: 5' tcAAAAG-GCGGG--TACGGGTa 3'
bxy-novel-10	CJ988133:(166,188)	152	F09G8.3	miR: 3' tcCGCAG--TA-GAGCTTGACCt 5' |:||| || | ||||||| EST: 5' aaGTGTCAGATGCGGGAACTGGg 3'
bxy-novel-04	CJ988257:(324,350)	152	ZK858.6b	miR: 3' ttgACAGTTGT---CCA-CCGAGAGAa 5' |||||:|| ||| |||||:| EST: 5' tagTGTCAGCACTGGGTCAGCTCTTTa 3'
bxy-miR-40	CJ988293:(19,42)	152	K08H10.1:(lea-1)	miR: 3' agTCGCT-TACAT-TTGGGCCACt 5' :|||| ||| | :||:||||| EST: 5' tgGGCGACATGAAGGACTCGGTGa 3'
bxy-novel-27	CJ988424:(301,323)	152	F32B5.8:(cpz-1 cysteine proteinase)	miR: 3' gtTGGTCG-ATTGGTGTGACGGt 5' |||| | |::|| ||:|||| EST: 5' ttACCATCATGGCCCCATTGCCt 3'
bxy-novel-29	CJ988491:(304,325)	152	C36E6.3:(mlc-1)	miR: 3' aaaaggGCTGCCTGACTATGAa 5' |||: |||||:|||| EST: 5' ggtgaaCGATTGACTGGTACTg 3'
bxy-novel-27	CJ988651:(99,120)	152	C50B6.7	miR: 3' gttggtCGATTGGTGTGACGGt 5' | |:||||||:|||| EST: 5' aaatgtGATGACCACATTGCCt 3'
bxy-miR-29	CJ988674:(40,60)	152	C18B2.4	miR: 3' tcTCGTCGAAGT-GTACCACGat 5' ||||| ||| |||||||| EST: 5' caAGCAG--TCATCATGGTGCaa 3'
bxy-novel-29	CJ988676:(304,325)	152	C36E6.3:(mlc-1)	miR: 3' aaaaggGCTGCCTGACTATGAa 5' |||: |||||:|||| EST: 5' ggtgaaCGATTGACTGGTACTg 3'
bxy-miR-1	CJ988726:(374,396)	152	C25H3.3	miR: 3' gaTGTATGAAG-AAATGTAAGGt 5' |:|||:||| |||::||||| EST: 5' tgATATATTTCTTTTGTATTCCa 3'
bxy-novel-17	CJ988726:(75,99)	152	C25H3.3	miR: 3' agCGGGTTATTTAG---GGGCCACt 5' | | || | :|| ||||||| EST: 5' atGACAAAGATGTCCATCCCGGTGt 3'
bxy-novel-09	CJ988992:(53,75)	152	T19A6.2c:(ngp-1)	miR: 3' tttCCGGACTTTTGTCAGCGTTt 5' | ::|||| || |||||:| EST: 5' cctGATTTGAATACTGTCGCGAa 3'
bxy-novel-26	CJ989019:(187,207)	152	C30F8.2:(vha-16 vaculolar ATPase)	miR: 3' aacGGCGTTTGTAAGGGGCCACt 5' |:||||| || |:||||| EST: 5' gttCTGCAAAAAT--CTCGGTGg 3'
bxy-novel-09	CJ989254:(300,322)	152	T19A6.2c:(ngp-1)	miR: 3' tttCCGGACTTTTGTCAGCGTTt 5' | ::|||| || |||||:| EST: 5' cctGATTTGAATACTGTCGCGAa 3'
bxy-novel-15	CJ989270:(374,396)	152	M110.5c:(dab-1)	miR: 3' gtGT-GCCTACTT--CCACGGTAa 5' || |||:| || ||||||| EST: 5' caCAGCGGGT-AATTAGTGCCATc 3'
bxy-novel-29	CJ989454:(304,325)	152	C36E6.3:(mlc-1)	miR: 3' aaaaggGCTGCCTGACTATGAa 5' |||: |||||:|||| EST: 5' ggtgaaCGATTGACTGGTACTg 3'
bxy-miR-234*	CJ989545:(33,60)	152	ZK742.1a:(xpo-1 importin beta, nuclear transport factor)	miR: 3' acAGGTAACGG-TCT-----CTTATGGGt 5' |||| ||| ||| ||||||| EST: 5' gaTCCA-AGCCGAGACCTCCCAATACCCc 3'
bxy-novel-33-3p	CJ989630:(292,311)	152	F27D9.6:(dhs-29)	miR: 3' atATGGACGCTTAAACTCGAAt 5' ||:||| || |||||:|| EST: 5' ggTATCTGGGA--TTGAGTTTa 3'
bxy-miR-29	CJ989706:(28,50)	152	T03E6.7:(cpl-1 cathepsin-like protease)	miR: 3' tcTCGTCGAAGT-GTACCACGAt 5' | ||||| | |||||||:| EST: 5' agAACAGCTGGATCATGGTGTTc 3'
bxy-novel-18	CJ989882:(280,300)	152	Y17G7B.7:(tpi-1 Triosephosphate isomerase)	miR: 3' tatGGGATTTTGGAAACTAGAGt 5' ||:|:||:|| ||||:|| EST: 5' catCCTTGAAGCC--TGATTTCa 3'
bxy-miR-40	CJ990003:(82,105)	152	K08H10.1:(lea-1)	miR: 3' agTCGCT-TACAT-TTGGGCCACt 5' :|||| ||| | :||:||||| EST: 5' tgGGCGACATGAAGGACTCGGTGa 3'
bxy-miR-40	CJ990010:(82,105)	152	K08H10.1:(lea-1)	miR: 3' agTCGCT-TACAT-TTGGGCCACt 5' :|||| ||| | :||:||||| EST: 5' tgGGCGACATGAAGGACTCGGTGa 3'
bxy-novel-09	CJ990137:(279,301)	152	T19A6.2c:(ngp-1)	miR: 3' tttCCGGACTTTTGTCAGCGTTt 5' | ::|||| || |||||:| EST: 5' cctGATTTGAATACTGTCGCGAa 3'
bxy-miR-72	CJ990242:(37,56)	152	C34C12.8	miR: 3' tcgaTACGGTTGTAGAACGGa 5' |||:: |:||||||| EST: 5' cagaATGTT-TCGTCTTGCCt 3'
bxy-novel-02	CJ990283:(39,62)	152	Y51A2D.18	miR: 3' ttgCTT-TCATTTAAGATGCCCAa 5' ||| | : : ||||||||| EST: 5' ttgGAACACCGCGATCTACGGGTt 3'
bxy-novel-02	CJ990284:(39,62)	152	Y51A2D.18	miR: 3' ttgCTT-TCATTTAAGATGCCCAa 5' ||| | : : ||||||||| EST: 5' ttgGAACACCGCGATCTACGGGTt 3'
bxy-miR-40	CJ990369:(82,105)	152	K08H10.1:(lea-1)	miR: 3' agTCGCT-TACAT-TTGGGCCACt 5' :|||| ||| | :||:||||| EST: 5' tgGGCGACATGAAGGACTCGGTGa 3'
bxy-miR-40	CJ990381:(82,105)	152	K08H10.1:(lea-1)	miR: 3' agTCGCT-TACAT-TTGGGCCACt 5' :|||| ||| | :||:||||| EST: 5' tgGGCGACATGAAGGACTCGGTGa 3'
bxy-novel-21	CJ990385:(70,90)	152	M153.1	miR: 3' acagcTAGGATAAAGCGGGGg 5' |||: | ||||||| EST: 5' gtggtATCTGAACTCGCCCCa 3'
bxy-novel-29	CJ990388:(305,326)	152	C36E6.3:(mlc-1)	miR: 3' aaaaggGCTGCCTGACTATGAa 5' |||: |||||:|||| EST: 5' ggtgaaCGATTGACTGGTACTg 3'
bxy-novel-29	CJ990409:(174,195)	152	C36E6.3:(mlc-1)	miR: 3' aaaaggGCTGCCTGACTATGAa 5' |||: |||||:|||| EST: 5' ggtgaaCGATTGACTGGTACTg 3'
bxy-miR-40	CJ990467:(51,74)	152	K08H10.1:(lea-1)	miR: 3' agTCGCT-TACAT-TTGGGCCACt 5' :|||| ||| | :||:||||| EST: 5' tgGGCGACATGAAGGACTCGGTGa 3'
[truncated: 546 more rows]
