# Supplementary material for: MicroRNA Discovery and Analysis of Pinewood Nematode Bursaphelenchus xylophilus by Deep Sequencing
Source: PLoS One. 2010 Oct 12;5(10):e13271. doi: 10.1371/journal.pone.0013271 (PMC2953492; doi:10.1371/journal.pone.0013271)
Supplement: Table S5 — List of predicted miRNA targets in the 3′UTRs of known B. xylophilus genes. (0.04 MB XLS) [file pone.0013271.s007.xls]

## Sheet: Sheet1
Supplemental Table S5 List of predicted miRNA targets in the 3′UTRs of known B. xylophilus genes
miRNA	mRNA GenBank Accession No.	miRanda Score	Desciption	Alignment
bxy-miR-184	EF422867	165	FMRFamide-like peptide 3 (flp-3) mRNA, complete cds.	miR: 3' cgAGGAATAGTC-T-GAAGGCAGGt 5' ||:|| |::| | :|||||||| mRNA: 5' tcTCTTTTTTGGTATTTTCCGTCCg 3'
bxy-mir-234*	FJ423634	150	histone deacetylase protein (HDAC) mRNA, complete cds.	miR: 3' acAGGTAACGGTC--TCTTATGGGt 5' |::| | ||| |||||||| mRNA: 5' agTTTAAAG-CAGTTTGAATACCCa 3'
bxy-novel-08	EF422867	144	FMRFamide-like peptide 3 (flp-3) mRNA, complete cds.	miR: 3' ttTGCTAAAGTATGCAGCTCACga 5' ||||| :||||||||| mRNA: 5' gaACGAT----GGCGTCGAGTGag 3'
bxy-let-7	EU100952	142	actin mRNA, complete cds.	miR: 3' ttGATATG--TTGGATGATGGAGt 5' |||||| : |:||:|||:|| mRNA: 5' tgCTATACTTGTCTTATTACTTCg 3'
bxy-novel-10	EF422867	141	FMRFamide-like peptide 3 (flp-3) mRNA, complete cds.	miR: 3' tcCGCAGTAGAGCTTGACCt 5' |||||: | ||:|||| mRNA: 5' tgGCGTCGAGT-GAGCTGGt 3'
bxy-novel-20	EU333281	141	ubiquitin conjugating-3 enzyme mRNA, complete cds.	miR: 3' tcGTCGGTT-GTTGCGTGTATAGt 5' | ||||| |||| |:||:|| mRNA: 5' gaCTGCCAACCAACTGATATGTCg 3'
bxy-miR-86	AB179544	138	Bx-eng-1 mRNA for beta-1,4-endoglucanase, complete cds.	miR: 3' tcTGACACCGTT-TCATAA-GTGAAt 5' |||||||:|: || ||| ||:|| mRNA: 5' agACTGTGGTAGTAGCATTGCATTTt 3'
bxy-miR-242	FJ151415	135	FMRFamide-like peptide 6a (flp-6) mRNA, complete cds.	miR: 3' agCATAGTTTACGGATGCGTt 5' |||||| |||:|||| |: mRNA: 5' atGTATCATATGTCTACCCGc 3'
bxy-miR-242	FJ151416	135	FMRFamide-like peptide 6b (flp-6) mRNA, complete cds.	miR: 3' agCATAGTTTACGGATGCGTt 5' |||||| |||:|||| |: mRNA: 5' atGTATCATATGTCTACCCGc 3'
bxy-miR-242	FJ151417	135	FMRFamide-like peptide 6c (flp-6) mRNA, complete cds.	miR: 3' agCATAGTTTACGGATGCGTt 5' |||||| |||:|||| |: mRNA: 5' atGTATCATATGTCTACCCGc 3'
bxy-miR-242	FJ151418	135	FMRFamide-like peptide 6d (flp-6) mRNA, complete cds.	miR: 3' agCATAGTTTACGGATGCGTt 5' |||||| |||:|||| |: mRNA: 5' atGTATCATATGTCTACCCGc 3'
bxy-miR-50	FJ151417	133	FMRFamide-like peptide 6c (flp-6) mRNA, complete cds.	miR: 3' ttGGGTTCTTATGAT---------CTGTATAGt 5' ||:||| :||||| ||::|||| mRNA: 5' caCCTAAG-GTACTATATTTCACTGATGTATCa 3'
bxy-novel-29	FJ151415	125	FMRFamide-like peptide 6a (flp-6) mRNA, complete cds.	miR: 3' aaaagGGCTGCCTG---ACTATGAa 5' || ||||:: ||:||:| mRNA: 5' --agaCCCACGGGTGTATGGTATTt 3'
bxy-novel-29	FJ151416	125	FMRFamide-like peptide 6b (flp-6) mRNA, complete cds.	miR: 3' aaaagGGCTGCCTG---ACTATGAa 5' || ||||:: ||:||:| mRNA: 5' aaagaCCCACGGGTGTATGGTATTt 3'
bxy-novel-29	FJ151417	125	FMRFamide-like peptide 6c (flp-6) mRNA, complete cds.	miR: 3' aaaagGGCTGCCTG---ACTATGAa 5' || ||||:: ||:||:| mRNA: 5' --agaCCCACGGGTGTATGGTATTt 3'
bxy-novel-29	FJ151418	125	FMRFamide-like peptide 6d (flp-6) mRNA, complete cds.	miR: 3' aaaagGGCTGCCTG---ACTATGAa 5' || ||||:: ||:||:| mRNA: 5' aaagaCCCACGGGTGTATGGTATTt 3'
bxy-novel-27	EU333281	122	ubiquitin conjugating-3 enzyme mRNA, complete cds.	miR: 3' gtTGGTCGATTGGTGTGACGGt 5' |||| | :|| |||||| mRNA: 5' acACCA-ATCGCC-GACTGCCa 3'
bxy-miR-72	EF422867	121	FMRFamide-like peptide 3 (flp-3) mRNA, complete cds.	miR: 3' tcGATACGGTTGTAGAACGGa 5' :|||||| || ||||:| mRNA: 5' cgTTATGCC-AC--CTTGTCt 3'
bxy-novel-16	FJ151416	119	FMRFamide-like peptide 6b (flp-6) mRNA, complete cds.	miR: 3' ttcgttaGTTCCCACGTATTAt 5' || |||||:||::| mRNA: 5' aaagaccCACGGGTGTATGGTa 3'
bxy-novel-16	FJ151418	119	FMRFamide-like peptide 6d (flp-6) mRNA, complete cds.	miR: 3' ttcgttaGTTCCCACGTATTAt 5' || |||||:||::| mRNA: 5' aaagaccCACGGGTGTATGGTa 3'
bxy-novel-21	EF490991	119	heat shock protein 90 (hsp90) mRNA, partial cds.	miR: 3' acAGCTAG-GATAAAGCGGGGg 5' |:|||| || | |:|:||: mRNA: 5' atTTGATCTCTCTGTTGTCCTc 3'
bxy-novel-17	FJ151416	115	FMRFamide-like peptide 6b (flp-6) mRNA, complete cds.	miR: 3' agCGGGTTATTTAGGGG---CCACt 5' |||| |||| ||| |||| mRNA: 5' atGCCC-CTAAAGACCCACGGGTGt 3'
bxy-novel-17	FJ151418	115	FMRFamide-like peptide 6d (flp-6) mRNA, complete cds.	miR: 3' agCGGGTTATTTAGGGG---CCACt 5' |||| |||| ||| |||| mRNA: 5' atGCCC-CTAAAGACCCACGGGTGt 3'
bxy-miR-40	EF422867	112	FMRFamide-like peptide 3 (flp-3) mRNA, complete cds.	miR: 3' agtcGCTTACATTTGGGCCACt 5' |||:|| |: |:|||| mRNA: 5' gcgtCGAGTG-AG--CTGGTGa 3'
bxy-novel-17	EF422867	112	FMRFamide-like peptide 3 (flp-3) mRNA, complete cds.	miR: 3' agCGGGTTATTTAGGGGCCACt 5' |:| |:|:|: |:|||| mRNA: 5' gcGTCGAGTGAG---CTGGTGa 3'
bxy-miR-184	EF622046	108	FMRFamide-like peptide 14 (flp-14) mRNA, complete cds.	miR: 3' cgaGGAATAGTCTG--A----AGGCAGGt 5' ||||:|||||| | ||| || mRNA: 5' cccCCTTGTCAGACAATGAAAGCCGCCCc 3'
bxy-novel-21	FJ151416	108	FMRFamide-like peptide 6b (flp-6) mRNA, complete cds.	miR: 3' acaGCTA-GGATAA------AGCGGGGg 5' |||| | |||| :||||| mRNA: 5' cgcCGATGCATATTCACGACATGCCCCc 3'
bxy-novel-21	FJ151418	108	FMRFamide-like peptide 6d (flp-6) mRNA, complete cds.	miR: 3' acAGCTAG---GATAAAGCGGGGg 5' |||:|| :| |||||:::: mRNA: 5' agTCGGTCTGGTTTTTTCGTTTTt 3'
bxy-novel-27	EF422867	107	FMRFamide-like peptide 3 (flp-3) mRNA, complete cds.	miR: 3' gttGGTCGATTGGTGTGACGGT 5' :||| |||| |: |||: mRNA: 5' tttTCAGGTAAC--CGAAGCCG 3'
bxy-novel-13	EU333281	107	ubiquitin conjugating-3 enzyme mRNA, complete cds.	miR: 3' tcTACTCAGATCAG-ACTAG-AGt 5' |||||| | ||| |||| || mRNA: 5' ggATGAGTAT-GTCAAGATCATCa 3'
bxy-miR-184	FJ151415	103	FMRFamide-like peptide 6a (flp-6) mRNA, complete cds.	miR: 3' cgAGGAA-TAG-TCTG------AAGGCAGgt 5' ||||| ||| | || |::||| mRNA: 5' tcTCCTTCATCGACACAAGCGGCTTTGTCat 3'
bxy-miR-184	FJ151416	103	FMRFamide-like peptide 6b (flp-6) mRNA, complete cds.	miR: 3' cgAGGAA-TAG-TCTG------AAGGCAGgt 5' ||||| ||| | || |::||| mRNA: 5' tcTCCTTCATCGACACAAGCGGCTTTGTCat 3'
bxy-novel-21	FJ151418	103	FMRFamide-like peptide 6d (flp-6) mRNA, complete cds.	miR: 3' acaGCTA-GGATAA------AGCGGGGg 5' |||| | |||| :||||| mRNA: 5' cgcCGATGCATATTCACGACATGCCCCc 3'
bxy-novel-26	EU333281	103	ubiquitin conjugating-3 enzyme mRNA, complete cds.	miR: 3' aaCGGCG-TTTGTA----AG-----GGGCCact 5' ||||| ||| || || :|||| mRNA: 5' aaGCCGCGAAAGATGGAGTCAAGGTTCCGGaaa 3'
bxy-miR-184	FJ151417	102	FMRFamide-like peptide 6c (flp-6) mRNA, complete cds.	miR: 3' cgAGGAA-TAGTCTG--------AAGGCAGgt 5' ||||| ||| ||| |::||| mRNA: 5' tcTCCTTCATC-GACCCAAGCGGCTTTGTCat 3'
bxy-novel-26	EU930826	99	FMRFamide-like peptide 2 (flp-2) mRNA, complete cds.	miR: 3' aacGGCGT-TTGTAAGGGGCCACt 5' :|||| ||||| | : ||| mRNA: 5' tccTCGCATTACATT-CATCGTGa 3'
bxy-novel-26	EF422867	92	FMRFamide-like peptide 3 (flp-3) mRNA, complete cds.	miR: 3' aacGGCGTTTGTA-AGGGGCCACt 5' |||||||: | |:|| || mRNA: 5' cgtCCGCAAATCTCCCTCCACTGg 3'
bxy-novel-26	EU930826	87	FMRFamide-like peptide 2 (flp-2) mRNA, complete cds.	miR: 3' aaCGGCGTTTGT------AAGGGGCCact 5' ||||: |:|| ||||::|| mRNA: 5' taGCCGTCAGCATTGTTTTTCCTTGGacc 3'
bxy-novel-27	EF422867	83	FMRFamide-like peptide 3 (flp-3) mRNA, complete cds.	miR: 3' gtTGGTCGAT-TGGTGTGACGGt 5' ||| |:|| :|||| :||:| mRNA: 5' atACC-GTTATGCCACCTTGTCt 3'
bxy-novel-27	FJ151417	82	FMRFamide-like peptide 6c (flp-6) mRNA, complete cds.	miR: 3' gtTGGTCGATTGGT----GTGACGGt 5' |:|||:|:::|: || |:| mRNA: 5' aaATCAGTTGGTCGTTTTCAACGTCa 3'
bxy-novel-27	FJ151418	82	FMRFamide-like peptide 6d (flp-6) mRNA, complete cds.	miR: 3' gtTGGTCGATTGGT----GTGACGGt 5' |:|||:|:::|: || |:| mRNA: 5' aaATCAGTTGGTCGTTTTCAACGTCa 3'
bxy-miR-124	FJ151415	81	FMRFamide-like peptide 6a (flp-6) mRNA, complete cds.	miR: 3' acCGAA--AGTGGCG-----------CACGGaat 5' |||| |||:||| |||| mRNA: 5' cgGCTTTGTCATCGCAAGAAGGTCTAATGCCact 3'
bxy-miR-124	FJ151416	81	FMRFamide-like peptide 6b (flp-6) mRNA, complete cds.	miR: 3' acCGAA--AGTGGCG-----------CACGGaat 5' |||| |||:||| |||| mRNA: 5' cgGCTTTGTCATCGCAAGAAGGTCTAATGCCact 3'
