# Supplementary material for: MicroRNA Discovery and Analysis of Pinewood Nematode Bursaphelenchus xylophilus by Deep Sequencing
Source: PLoS One. 2010 Oct 12;5(10):e13271. doi: 10.1371/journal.pone.0013271 (PMC2953492; doi:10.1371/journal.pone.0013271)
Supplement: Table S6 — B. xylophilus miRNA families, with the corresponding known miRNAs of the same seed motifs in other animals. (0.03 MB XLS) [file pone.0013271.s008.xls]

## Sheet: Sheet1
Supplemental Table S6 B. xylophilus miRNA families, with the corresponding known miRNAs of the same seed motifs in other animals
Seed	B. xylophilus	C. elegans	D. melanogaster	H. sapien	B. malayi (Catherine et al. 2009)	P. pacificus (de Wit et al. 2009)	Other
GAGGUA	bxy-let-7, bxy-novel-11	cel-let-7, cel-miR-241/48/793/794/795/84	dme-let-7, dme-miR-984	hsa-let-7a/b/c/d/e/f/g/i, hsa-miR-202/98	bma-let-7	ppc-miR-84b, ppc-let-7/84a
GGAAUG	bxy-miR-1	cel-miR-1/1819/256/796	dme-miR-1	hsa-miR-1/206/613	ND	ppc-miR-1
ACCCGU	bxy-miR-100, bxy-novel-02, bxy-novel-03	cel-miR-51/52/53/54/55/56	dme-miR-100	hsa-miR-100/99a/99b	bma-miR-100a/100b/100c/100d	ppc-miR-54/55b/2237a/2237b/55a/56/2271/2237c/2274/2233
AAGGCA	bxy-miR-124, bxy-novel-24	cel-miR-124	dme-miR-124	hsa-miR-124/506	bma-miR-124	ppc-miR-124
AGCUGC	bxy-miR-1822	cel-miR-1822	dme-miR-980	hsa-miR-22	ND	ND
GGACGG	bxy-miR-184	ND	dme-miR-184	hsa-miR-184	ND	ND
AUCACA	bxy-miR-2	cel-miR-2/250/43/797	dme-miR-11/13a/13b/2a/2b/2c/308/6	ND	bma-miR-2a/2c	ppc-miR-2264/2246/2
UAUUGC	bxy-miR-234	cel-miR-234	ND	hsa-miR-137	bma-miR-137	ppc-miR-234
GGGUAU	bxy-miR-234*	ND	ND	ND	ND	ND
AAUACU	bxy-miR-236	cel-miR-236	dme-miR-8	hsa-miR-200b/200c/429	bma-miR-236	ppc-miR-236
UGCGUA	bxy-miR-242	cel-miR-242	ND	ND	ND	ppc-miR-242	lgi-miR-242
UAAGUA	bxy-miR-252	cel-miR-251/252	dme-miR-1002/252	ND	ND	ppc-miR-252
AAAUGC	bxy-miR-277	cel-miR-232/357	dme-miR-277	ND	ND	ppc-miR-232
AGCACC	bxy-miR-29	cel-miR-49/83	dme-miR-285/995/998	hsa-miR-29a/29b/29c	ND	ND
CACCGG	bxy-miR-40, bxy-novel-17, bxy-novel-22, bxy-novel-26	cel-miR-35/36/37/38/39/40/41/42	ND	ND	bma-miR-36a/36b	ppc-miR-42a/37/42b/2235-1/2235-2/2235-3/2235-4/2235-5/2235-6/2235-7/2235-8/2240a-1/2240a-2/38/2251	sme-miR-36a
GACUAG	bxy-miR-45	cel-miR-247/44/45/61	dme-miR-279/286/996	ND	bma-miR-279	ppc-miR-45/279
GAUAUG	bxy-miR-50, bxy-novel-20	cel-miR-50/62/90	dme-miR-190	hsa-miR-190/190b	bma-miR-50	ppc-miR-2234a/2234b
GGCAAG	bxy-miR-72	cel-miR-266/72/73/74	dme-miR-31a/31b	hsa-miR-31	bma-miR-72	ppc-miR-72/2259
AAUGCC	bxy-miR-786	cel-miR-786	ND	hsa-miR-365	ND	ND
AAGUGA	bxy-miR-86, bxy-novel-12	cel-miR-785/86	ND	ND	ND	ppc-miR-86	dre-miR-2192
CUUUGG	bxy-miR-9	cel-miR-244	dme-miR-9a/9b/9c	hsa-miR-9	ND	ppc-miR-9
AAAGCU	bxy-miR-9*	ND	dme-miR-1017/79	hsa-miR-320a/320b/320c/320d	ND	ND
AAAUGU	bxy-novel-01	ND	dme-miR-985	ND	ND	ND
AACUCU	bxy-novel-03*	ND	ND	hsa-miR-618	ND	ND
AGAGAG	bxy-novel-04	ND	dme-miR-281-1*/281-2*	ND	ND	ND
GAGAUU	bxy-novel-05	ND	dme-miR-958	ND	ND	ND
AUAUCU	bxy-novel-06	ND	ND	ND	ND	ND
GAGAUC	bxy-novel-07, bxy-novel-13, bxy-novel-18	cel-miR-1834/2209a/58/80/81/82	dme-bantam	ND	bma-bantam	ppc-miR-81/2250
GCACUC	bxy-novel-08	ND	ND	ND	ND	ND
UUGCGA	bxy-novel-09	ND	ND	ND	ND	ND
CCAGUU	bxy-novel-10	ND	ND	ND	ND	ND
AAUCUC	bxy-novel-14	cel-miR-259	dme-miR-304	hsa-miR-216a/216b	ND	ND
AUGGCA	bxy-novel-15	cel-miR-228	ND	hsa-miR-183	bma-miR-228	ppc-miR-2257/2253/312
AUUAUG	bxy-novel-16	cel-miR-60	ND	ND	ND	ND	cap-miR-1993
UAAAAG	bxy-novel-19	ND	dme-miR-1013	ND	ND	ND
GGGGCG	bxy-novel-21	ND	ND	ND	ND	ND
AUAGGA	bxy-novel-23	ND	ND	ND	ND	ND
ACAAUA	bxy-novel-25	ND	ND	hsa-miR-338-5p	ND	ND
GGCAGU	bxy-novel-27	cel-miR-1824/34	dme-miR-34	hsa-miR-34a/34c-5p/449a/449b	bma-miR-34	ppc-miR-2239-1/2239-2
AAAAUG	bxy-novel-28	ND	ND	ND	ND	ND
AGUAUC	bxy-novel-29	cel-miR-257	ND	ND	ND	ND
ACUGGU	bxy-novel-30	ND	ND	ND	ND	ND
UUGUAC	bxy-novel-31	cel-miR-238/239a/239b	dme-miR-305	ND	ND	ppc-miR-239-1/239-2/2254
UUUCAU	bxy-novel-32	ND	ND	ND	ND	ND
AAGCUC	bxy-novel-33-3p	cel-miR-231/787	dme-miR-1007/993	hsa-miR-99a*/99b*	ND	ppc-miR-993
CCCUGU	bxy-novel-33-5p	ND	dme-miR-10*	hsa-miR-1274b/339-5p	ND	ND
Note: ND, not detected.
