# Supplementary material for: MicroRNA Discovery and Analysis of Pinewood Nematode Bursaphelenchus xylophilus by Deep Sequencing
Source: PLoS One. 2010 Oct 12;5(10):e13271. doi: 10.1371/journal.pone.0013271 (PMC2953492; doi:10.1371/journal.pone.0013271)
Supplement: Table S7 — List of PCR primers for miRNA precursors. (0.03 MB XLS) [file pone.0013271.s009.xls]

## Sheet: Sheet1
Supplemental Table S7 List of PCR primers for miRNA precursors
NAME	FORWARD_PRIMER	Tm	size	REVERSE_PRIMER	Tm	size	PRODUCT_size
bxy-let-7	TGAGGTAGTAGGTTGTATAG	53.2	20	GGTAAGCTAGCAGATTGCACA	58.214	21	46
bxy-miR-1	GCGTACTTCTTTCCAGTTCCA	59.369	21	CATTCCATAGCCATGACAAAA	58.494	21	47
bxy-miR-100	CCCGTAGATCCGAACTTGTG	60.508	20	GCTCCGAAGCCTGTGTTATC	59.843	20	53
bxy-miR-124	GCCTTCACTCAGTGACCTTAGTG	62.4304	23	TGGCTTTCACCGCGTGCCTT	61.4	20	69
bxy-miR-1822	CGTCTTTCCTATGGCAACTT	55.25	20	TCGGCCTTTCTTTGGCAGCTT	59.8238	21	60
bxy-miR-184	GCTTATCAGCTTCTGGTCCCG	61.7762	21	GCTCCTTATCAGACTTCCGTCC	62.1182	22	63
bxy-miR-2	TGTCAAAGTGGAAGTGATTTGCC	58.8652	23	TACATCAAAGCTGGCTGTG	54.5105	19	66
bxy-miR-234	TGGGTATTCTCTGGCAATGGAC	60.2545	22	AATTTGTATTCTCGAGCAAT	49.1	20	61
bxy-miR-236	CATCTTGCCTCACAGTAATTGG	59.632	22	TCGTTACCTGACAGTATTAGATCCAT	59.404	26	59
bxy-miR-242	TTGCGTAGGCATTTGATACG	55.25	20	TTTGCTCAGACATTTGCCACG	57.8714	21	62
bxy-miR-252	CTAAGTAGTAGTGCCGCAGGT	59.8238	21	GGTTAAGGAGCGGTGCACAGG	63.7286	21	61
bxy-miR-277	GTGCAGAGTGGGGCATTTACGAT	62.4304	23	TCGTACCAGATTGGTGCATTTG	58.3909	22	64
bxy-miR-29	CGTGGTTTCAGATGGTTTTGCGT	60.6478	23	AGAGCAGCTTCACATGGTGCT	59.8238	21	60
bxy-miR-40	AGCGCATGTGGCCGAGGTGGTGC	69.5609	23	TCAGCGAATGTAAACCCGGTGA	60.2545	22	58
bxy-miR-45	CTGGGTATGCGTCTTAGTCATAC	60.6478	23	AGCTGAGTATGGATCTAGTC	55.25	20	62
bxy-miR-50	TGATATGTCTAGTATTCTTGGGTT	55.8833	24	TCCGATATGCCCAGCATTAGGGT	62.4304	23	66
bxy-miR-72	AGGCAAGATGTTGGCATAGC	60.243	20	GATCTGAGGCATCGCTGAA	60.047	19	58
bxy-miR-786	GAGATTTCCGTCGAGCATTTACA	58.8652	23	TTCAGACTTTCGAAGGGCAT	55.25	20	61
bxy-miR-86	TAAGTGAATACTTTGCCACAGTCT	57.5917	24	GTTTAAGCGAACCTTGGCCCAGC	64.213	23	61
bxy-miR-9	TCTTTGGTTATCTAGTTGTAT	50.0619	21	TCTTTTGGTCATCCAGCTTTATG	57.0826	23	62
bxy-novel-01	AAAATGTTAGGTCGTCCAAAATG	55.3	23	CTAAATGTTAGGTTGCCAAATG	54.6636	22	70
bxy-novel-02	CCCGTAGAATTTACTTTCGTTTTT	59.098	24	CCCGCAAAAATTACTTCGTT	59.12	20	55
bxy-novel-03	CCCGTGACCATGTAGAGTTTT	58.969	21	CCCGTCCAGTAGAGTTTACAGC	60.185	22	55
bxy-novel-04	AAGAGAGCCACCTGTTGACAGTT	60.6478	23	AAGAGAGCAACTCCATGACAG	57.8714	21	61
bxy-novel-05	AAGTGAAGAAAAGAATTTCGCTG	55.3	23	TCAAATGAAGAAAAAGAATCTC	50.9364	22	70
bxy-novel-06	AATATCTGAAAAGTTGGTGTG	52.0143	21	GTTATACCTGGAAAAGTCGTCTG	58.8652	23	80
bxy-novel-07	ACCCTTAATCTGTGTATTTCATC	55.3	23	GTACCCTAAATCTATGATCTCA	54.6636	22	60
bxy-novel-08	AGCACTCGACGTATGAAATCGTTT	59.3	24	GTAGCACTCGGTGTGAAATGTTT	58.8652	23	67
bxy-novel-09	AGGCCTGAAACGGTGCCAAATTC	62.4304	23	AAAGGCCTGAAAACAGTCGC	57.3	20	64
bxy-novel-10	AGGTGTCATCTCGAAGTGGCGAT	62.4304	23	AGGCGTCATCTCGAACTGGA	59.35	20	55
bxy-novel-11	GTCATGATGAAATAGCTACAGC	56.5273	22	ATAGACATGATGACAATACCTCA	55.3	23	64
bxy-novel-12	AGTTCCCTACGGATTCACTTACG	60.6478	23	CGAGTCCCGAAGGTTCACTTA	59.8238	21	65
bxy-novel-13	TGGGTCTAGCTTGGTGTCCATG	62.1182	22	AGATGAGTCTAGTCTGATCTC	55.919	21	57
bxy-novel-14	CAATCTCAACGAGTGAAGAGTG	58.3909	22	GCGAACCCCGAACGAGCAAGAGT	65.9957	23	60
bxy-novel-15	CACGAATGAAGAGTGGTCATCTC	60.6478	23	CACACGGATGAAGGTGCCATT	59.8238	21	61
bxy-novel-16	CCAGTCAATGGCGCATAAAATCG	60.6478	23	AAGCAATCAAGGGTGCATAAT	53.9667	21	69
bxy-novel-17	CCCCTTATAAATCCTTGTTG	53.2	20	TCGCCCAATAAATCCCCGGTGA	62.1182	22	60
bxy-novel-18	GGAGCCATTGATATCATTTTGA	58.901	22	CCCTAAAACCTTTGATCTCATTC	58.212	23	53
bxy-novel-19	CGGAAGGACCGCATTTTTAACCA	60.6478	23	AACGAAAGTACCGGCACTTTTAC	58.8652	23	66
bxy-novel-20	CGGTCAACATCCACAAATCA	60.367	20	AGCCAACAACGCACATATCA	60.142	20	61
bxy-novel-21	GCGGTACCCGGCGCCTCCACCA	71.4364	22	TGTCGATCCTATTTCGCCCCC	61.7762	21	78
bxy-novel-22	GCTTGTTATACTCCTAGTGTTTG	57.0826	23	TTGCTTGTTATATCTCCCGGTG	58.3909	22	60
bxy-novel-23	GGCTTTTGACCATTTCCTCATAT	57.0826	23	ATCGCTTGTGACGCATTTCCT	57.8714	21	82
bxy-novel-24	TAAGGCACGCCAATGTTTC	54.5105	19	CTAAGGCACTCAATTTTCTTACG	57.0826	23	65
bxy-novel-25	TACAATAAAGAGTATACTGGA	50.0619	21	TCTACAATAAAAAAGTATACAG	49.0727	22	61
bxy-novel-26	TCAAGCATCTTACGGTAGATTGA	57.0826	23	TTGCCGCAAACATTCCCCGGTGA	64.213	23	61
bxy-novel-27	TGGCAGTGTGGTTAGCTGGTTG	62.1182	22	GCAGGCAGTGCTGATAGCTGTTG	64.213	23	66
bxy-novel-28	TTACACACGACCGGTTATTTTGC	58.8652	23	ATTACACCTGACAGCCATT	52.3526	19	59
bxy-novel-29	TTCCCGACAGACCAATTAGAGGG	62.4304	23	TTTTCCCGACGGACTGATACTT	58.3909	22	51
bxy-novel-30	TTTGATTTTGACGACCAGTTGAG	57.0826	23	CTTTTGATTTTGACGACCAGTT	54.6636	22	78
bxy-novel-31	TGTACTCGCCAAGGTTTTCTGC	60.2545	22	CCCTTGCACTTACCAAGACTCTG	62.4304	23	63
bxy-novel-32	TTCATGCCTTTGTATTCATA	49.1	20	GGAATTCATGAATTTGTATTC	50.0619	21	62
bxy-novel-33	CCCCTGTAGAATTGAGCTTATC	57.046	22	TGCGAATTTGAGCTTATTACCA	59.753	22	56
